# Supplementary material for: Comparative Transcriptome Analysis of Cultivated and Wild Watermelon during Fruit Development
Source: PLoS One. 2015 Jun 16;10(6):e0130267. doi: 10.1371/journal.pone.0130267 (PMC4469606; doi:10.1371/journal.pone.0130267)
Supplement: S1 Table — (XLSX) [file pone.0130267.s002.xlsx]

## Sheet: Sheet1
S1 Table. Primer pairs used for qRT-PCR analysis
Gene ID	Forward (5'-3')	Reverse (5'-3')
Cla006123	ATGCCAGAGTTCGACGGTGAAGTT	AATCTTCCGCATCCTCGGGCTTTC
Cla015836	TGGCGTCCGTCTTGCCATCA	TGCCGCCTTCCTTCGTCGTT
Cla020872	CCCAGACAGGCTATGGAGGGTCAT	GCACTCCCACATCCCAGTTTCGTT
Cla011522	CCTGGTCTTGACAATGATG	GTCCAGAAGGTCGTAGAGTG
Cla014827	TCTCGAGGTGATTAGCGATG	TCAGCCTCTTTGC TGGTTCT
Cla009122	CAGATGGCCGGTGTGGGCCTCATTG	TCATGAAGGGCCAAGGAGAGACC
