# Supplementary material for: Comparative Transcriptome Analysis of Cultivated and Wild Watermelon during Fruit Development
Source: PLoS One. 2015 Jun 16;10(6):e0130267. doi: 10.1371/journal.pone.0130267 (PMC4469606; doi:10.1371/journal.pone.0130267)
Supplement: S2 Table — (XLSX) [file pone.0130267.s003.xlsx]

## Sheet: Sheet1
S2 Table. Mesocarp sugar content and firmness of 97103 and PI296341-FR
Tissue	Index	10 DAP	18 DAP	26 DAP	34 DAP	42 DAP	50 DAP
97103 mesocarp	Sugar content (Brix)	0.4	0.5	0.8	1	-	-
	Firmness (kg·cm-2)	11.8	13.2	14.1	13.6	-	-
PI296341-FR mesocarp	Sugar content (Brix)	0.3	0.4	0.6	0.6	0.8	0.9
	Firmness (kg·cm-2)	12.5	13.6	14.2	14.5	14.3	13.9
