# Supplementary material for: Comparative Transcriptome Analysis of Cultivated and Wild Watermelon during Fruit Development
Source: PLoS One. 2015 Jun 16;10(6):e0130267. doi: 10.1371/journal.pone.0130267 (PMC4469606; doi:10.1371/journal.pone.0130267)
Supplement: S3 Table — (XLSX) [file pone.0130267.s004.xlsx]

## Sheet: sheet1
S3 Table. Genes differentially expressed during watermelon fruit development
Category: 1 - genes only differentially expressed in 97103 flesh; 2 - genes only differentially expressed in 97103 mesocarp; 3 - genes only differentially expressed in PI296341-FR flesh;
4 - genes differentially expressed in 97103 mesocarp and PI296341-FR flesh; 5 - genes differentially expressed in 97103 flesh and PI296341-FR flesh;
6 - genes differentially expressed in 97103 flesh and97103 mesocarp; 7 - genes differentially expressed in all three tissues
Gene ID	annotation	97103 Flesh					97103 mesocarp					PI296341-FR Flesh							category
		10 DAP	18 DAP	26 DAP	34 DAP	FDR	10 DAP	18 DAP	26 DAP	34 DAP	FDR	10 DAP	18 DAP	26 DAP	34 DAP	42 DAP	50 DAP	FDR
Cla000036	At1g04280-like protein (Fragment) (AHRD V1 *-*- B0FVI9_ARALY)	15.0694	17.2331	2.33864	2.88959	0.000291231	18.205	13.0711	9.09254	10.4141	0.972139	9.3697	11.3635	9.98766	12.378	14.8792	9.48051	0.567854	1
Cla000134	COSII_At1g13380 (Fragment) (AHRD V1 *-*- E2F867_9SOLN); contains Interpro domain(s) IPR009606 Protein of unknown function DUF1218	57.4656	22.6379	10.0896	8.86959	0.0025863	64.16	40.6409	65.3839	49.2447	0.455246	255.112	156.572	202.909	123.084	105.724	106.258	0.140715	1
Cla000198	Homeobox-leucine zipper protein 9 (AHRD V1 ***- D7LE40_ARALL); contains Interpro domain(s) IPR003106 Leucine zipper, homeobox-associated	50.1796	37.5221	7.20331	8.72132	0.0007638	73.69	57.0319	25.1763	37.7951	0.0950958	59.0154	82.699	55.5945	65.3533	81.0507	51.7385	0.810107	1
Cla000228	Cytochrome P450 (AHRD V1 ***- B9IGU2_POPTR); contains Interpro domain(s) IPR001128 Cytochrome P450	0.814171	7.98076	49.0773	131.56	1.3756e-05	0	0.301161	0.427576	1.91977	0.0146117	0	0.0546487	0.058491	0	0	0	NA	1
Cla000235	E3 ubiquitin-protein ligase MARCH3 (AHRD V1 *--- B5X3M1_SALSA); contains Interpro domain(s) IPR018957 Zinc finger, C3HC4 RING-type	58.2672	79.0151	157.55	136.665	0.00176019	111.275	51.9056	46.7459	59.9963	0.0457993	54.59	54.3339	52.1607	62.9561	79.9073	67.3767	0.637334	1
Cla000300	Heat shock protein 22 (AHRD V1 ***- Q27JQ0_METAN); contains Interpro domain(s) IPR002068 Heat shock protein Hsp20	1.66492	0.547589	77.2506	103.334	0.000140141	1.805	1.04446	2.6859	1.91142	0.389369	0.279283	0.171145	0.484611	0.776349	1.67423	4.24299	0.0396159	1
Cla000301	Unknown Protein (AHRD V1)	0.758434	0.139022	8.6318	4.72106	0.00115886	2.21	1.11025	5.5897	4.99398	0.0909584	0.300441	0.793642	0.754738	4.9775	1.51493	2.63263	0.121704	1
Cla000333	Acyl transferase (AHRD V1 **-* Q5QJR3_TAXWC); contains Interpro domain(s) IPR003480 Transferase	3.158	0.974954	0.0333231	0.0741879	0.0038007	7.04	7.10536	10.1272	6.01625	0.561817	12.8175	11.5547	5.89176	3.71268	1.8404	2.54337	0.236536	1
Cla000346	Lecithin cholesterol acyltransferase-like (AHRD V1 ***- Q69IN7_ORYSJ); contains Interpro domain(s) IPR003386 Lecithin:cholesterol acyltransferase	29.1	85.984	257.557	278.367	6.56062e-05	14.365	20.8299	35.821	35.5768	0.0856156	29.9275	25.5229	22.183	27.9009	18.1478	49.6937	0.634515	1
Cla000348	Lecithin cholesterol acyltransferase family protein (AHRD V1 ***- D7L0F6_ARALL)	20.5433	54.0575	182.549	205.288	0.000202751	14.1	14.5184	21.3804	20.1544	0.443263	5.97516	11.9299	6.36975	9.7105	13.3571	21.6011	0.562859	1
Cla000376	Unknown Protein (AHRD V1)	139.902	283.816	342.024	231.496	0.00954538	153.315	193.482	122.884	123.094	0.149564	66.6222	99.1956	93.5394	91.1711	100.345	70.7105	0.907451	1
Cla000390	Ureide permease 2 (AHRD V1 ***- B6U6B9_MAIZE); contains Interpro domain(s) IPR009834 Fatty acid elongase 3-ketoacyl-CoA synthase 1	7.04731	2.18805	1.00394	0.486499	0.000907462	8.515	8.86073	7.46155	4.50634	0.24709	0.954673	1.35035	1.05774	1.94815	4.25277	2.13977	0.163349	1
Cla000461	DNA-directed RNA polymerase II subunit E (AHRD V1 **** F2QX94_PICP7); contains Interpro domain(s) IPR014381 DNA-directed RNA polymerase, RPB5 subunit	7.64958	3.56046	1.42608	0.683105	0.00701744	5.38	3.48262	3.59405	2.88034	0.264108	9.35978	8.41976	8.09488	4.25203	1.32319	0.665935	0.0658502	1
Cla000466	Dihydroflavonol-4-reductase (AHRD V1 ***- B6TUD3_MAIZE); contains Interpro domain(s) IPR016040 NAD(P)-binding domain	8.35966	1.38369	0.1444	0.817028	0.00739391	6.865	4.69407	4.71568	1.4587	0.152493	2.26476	1.06487	0.782718	0	1.06612	0	0.0386616	1
Cla000472	Nudix hydrolase 13 (AHRD V1 **** B6TX46_MAIZE); contains Interpro domain(s) IPR000086 NUDIX hydrolase domain	59.1132	68.6984	8.21025	6.9695	0.000140141	45.24	62.5952	24.4215	31.2394	0.454897	23.2768	27.6435	21.4821	27.5414	4.55753	4.43032	0.0947145	1
Cla000540	Dof zinc finger protein 12 (AHRD V1 *-*- A5HWG1_HORVD); contains Interpro domain(s) IPR003851 Zinc finger, Dof-type	3.26745	0.437838	0.221423	0	0.0028484	7.46	2.89895	2.43631	0.728045	0.0243377	7.94992	1.76799	2.70213	1.18294	1.40626	0.925731	0.116735	1
Cla000546	Ubiquitin-protein ligase/ zinc ion binding protein (AHRD V1 **-* B6SWC9_MAIZE); contains Interpro domain(s) IPR002867 Zinc finger, C6HC-type	13.5245	19.2057	24.6614	27.1091	0.0044989	8.22	14.1607	11.9738	12.7757	0.210084	3.69776	5.55694	6.39631	7.25667	6.04511	8.44717	0.424335	1
Cla000582	Myb family transcription factor (AHRD V1 *--* Q9SQQ9_ARATH); contains Interpro domain(s) IPR006447 Myb-like DNA-binding region, SHAQKYF class	21.1521	14.0622	3.76196	5.65726	0.00204968	15.47	19.2755	9.17287	7.19528	0.0312661	17.6046	14.6427	12.43	8.03199	4.88155	6.51611	0.320387	1
Cla000627	Acyl- (AHRD V1 ***- B9RM11_RICCO); contains Interpro domain(s) IPR005067 Fatty acid desaturase, type 2	19.2041	3.56793	2.23229	1.80892	0.000288454	20.895	7.10914	3.58727	5.35563	0.259887	7.5255	6.46757	4.24093	3.32139	4.15783	2.3323	0.265407	1
Cla000685	Signal transduction histidine kinase (AHRD V1 **** Q7MHP6_VIBVY); contains Interpro domain(s) IPR006189 CHASE	92.4445	87.6474	34.6453	27.2656	0.00257786	74.375	132.255	112.232	107.166	0.175889	50.6586	72.9415	45.6688	52.4216	43.8966	32.974	0.598113	1
Cla000693	Unknown Protein (AHRD V1)	9.45005	20.7516	36.2556	53.1969	0.00172887	6.74	9.01419	4.90103	11.4167	0.392032	3.87288	11.2551	18.3605	31.7153	37.736	56.1807	0.0751573	1
Cla000704	Receptor-like protein kinase (AHRD V1 **** Q0WPA7_ARATH); contains Interpro domain(s) IPR002290 Serine/threonine protein kinase	64.0006	125.188	186.666	169.541	0.00174932	34.095	100.291	87.5791	99.4269	0.0120787	47.0658	46.2097	55.219	78.4066	50.4913	46.1498	0.358961	1
Cla000709	Lipase (AHRD V1 ***- D2CGD5_9ROSI); contains Interpro domain(s) IPR002921 Lipase, class 3	320.083	255.22	65.1434	65.7875	0.000165573	66.8	468.708	308.786	326.207	0.0163039	373.588	408.532	411.798	371.887	316.555	279.389	0.689072	1
Cla000713	Heat stress transcription factor (AHRD V1 ***- D4QAU8_CARPA); contains Interpro domain(s) IPR000232 Heat shock factor (HSF)-type, DNA-binding	28.6757	42.7193	219.619	140.543	0.000108925	12.435	23.1689	26.9478	48.9845	0.0583683	6.05268	12.5049	9.69753	17.7426	6.10421	7.01173	0.31734	1
Cla000718	Os10g0382300 protein (Fragment) (AHRD V1 ***- Q0IY13_ORYSJ); contains Interpro domain(s) IPR006595 CTLH, C-terminal to LisH motif	20.0658	28.8042	54.6475	55.6734	0.00105825	18.155	25.0881	20.2542	24.1904	0.767133	37.2942	33.4716	33.0756	36.8004	30.4055	32.2768	0.876987	1
Cla000732	Unknown Protein (AHRD V1)	34.1658	95.5116	185.849	149.192	0.000291231	32.83	24.2758	28.1343	24.1495	0.603398	48.7142	62.9604	64.6072	54.1415	58.2365	51.8472	0.935088	1
Cla000737	Receptor-like kinase (AHRD V1 **** A7VM43_MARPO); contains Interpro domain(s) IPR002290 Serine/threonine protein kinase	2.42386	0.295074	0.148124	0.129204	0.00182368	5.65	1.21974	1.33021	1.51399	0.0151464	0.527076	0.450763	0.616879	0.385906	1.29099	0.206818	0.437851	1
Cla000745	Polygalacturonase-inhibitor protein (AHRD V1 ***- Q8W3U5_9ROSI); contains Interpro domain(s) IPR013210 Leucine-rich repeat, N-terminal	254.604	228.431	35.3925	24.9828	0.000589815	1046.72	507.68	328.161	410.894	0.932844	430.491	453.116	381.404	723.945	762.875	609.22	0.200593	1
Cla000763	ATP binding protein (AHRD V1 **-* D7MS96_ARALL); contains Interpro domain(s) IPR003959 ATPase, AAA-type, core	2.26192	0.799988	0.332751	0.175199	0.00574526	1.65	2.18361	0.474107	0.56966	0.0555623	2.31864	2.0715	2.1346	1.19881	3.02439	1.72632	0.417852	1
Cla000798	ADP-ribosylation factor (AHRD V1 ***- D7KT27_ARALL); contains Interpro domain(s) IPR006687 GTP-binding protein SAR1	131.538	152.575	243.363	340.874	0.000920637	148.6	150.057	177.595	164.843	0.617982	193.566	224.322	231.584	229.979	285.058	302.783	0.196615	1
Cla000805	Baculoviral IAP repeat-containing 3 (AHRD V1 *--- A2CGA5_MOUSE); contains Interpro domain(s) IPR017066 S-ribonuclease binding protein, SBP1, pollen	25.1121	57.0076	60.9121	34.6627	0.00693705	17.39	29.5889	22.4203	27.6495	0.174357	27.7282	30.5885	32.1448	36.4039	23.6693	40.7841	0.262726	1
Cla000809	Succinyl-CoA ligase (AHRD V1 *--* SUCC_STAES); contains Interpro domain(s) IPR016102 Succinyl-CoA synthetase-like	16.2165	30.3035	39.1249	41.7737	0.00183966	8.095	10.1277	7.53734	11.9724	0.401445	11.8216	11.868	14.3548	18.7456	14.9302	13.1712	0.587764	1
Cla000810	Receptor-like kinase (AHRD V1 **** A7VM45_MARPO); contains Interpro domain(s) IPR002290 Serine/threonine protein kinase	10.3247	4.62524	2.13953	2.59401	0.00896534	22.12	5.61843	6.46497	5.23623	0.0523896	31.8556	13.8884	11.7776	14.1435	15.3662	8.00671	0.0433754	1
Cla000850	Protein kinase (AHRD V1 ***- Q84V17_CHLRE); contains Interpro domain(s) IPR002290 Serine/threonine protein kinase	16.6358	21.0659	34.2536	28.7887	0.00633148	11.895	16.5057	15.0804	17.604	0.33889	13.3424	14.8903	12.319	16.9512	14.1303	15.538	0.873134	1
Cla000853	Receptor-like kinase (AHRD V1 ***- A7VM37_MARPO); contains Interpro domain(s) IPR013210 Leucine-rich repeat, N-terminal	11.0747	6.429	5.52799	3.28346	0.00844537	8.41	8.60278	5.25267	5.91044	0.17886	7.32439	11.7853	9.02665	8.7681	10.8582	8.31935	0.685671	1
Cla000871	1-deoxy-D-xylulose 5-phosphate synthase (AHRD V1 ***- A9ZN07_HEVBR); contains Interpro domain(s) IPR005477 Deoxyxylulose-5-phosphate synthase	8.52367	3.60713	0.890279	1.86408	0.00705439	5.965	14.4839	23.1607	16.8064	0.0305652	0.117383	0.389301	1.01167	0.56468	1.7151	2.56404	0.195259	1
Cla000884	mRNA clone RTFL01-05-M08 (AHRD V1 **-- E4MW90_THEHA)	39.9876	44.9834	31.2095	18.6915	0.00856609	43.32	40.0371	25.337	39.8261	0.330923	54.9344	79.2339	70.6618	73.7384	65.127	40.4265	0.524897	1
Cla000906	Poly(A) polymerase (AHRD V1 ***- D7M9N5_ARALL); contains Interpro domain(s) IPR014492 Poly(A) polymerase	62.3326	49.2512	33.5062	23.8802	0.00852945	48.055	63.8717	59.3583	50.4082	0.735379	40.5213	52.3656	53.1068	42.45	32.9313	31.0537	0.486633	1
Cla000915	Nuclear transcription factor Y subunit B-3 (AHRD V1 *-*- B6SUG8_MAIZE); contains Interpro domain(s) IPR003957 Transcription factor, CBFA/NFYB, DNA topoisomerase	11.6629	10.7286	7.08143	1.69118	0.00276929	8.975	15.775	16.6807	13.9981	0.161652	43.2915	44.078	32.5378	22.682	27.3346	10.5433	0.099696	1
Cla000924	Unknown Protein (AHRD V1)	11.3924	5.30164	0.116712	0.527854	0.0018472	28.425	4.85747	1.497	1.62327	0.874439	0.0764182	0.261817	0.069251	0.123032	0	0	NA	1
Cla000979	AE family transporter anion exchange (AHRD V1 *--- A4RY02_OSTLU); contains Interpro domain(s) IPR003020 Bicarbonate transporter, eukaryotic	157.641	333.741	1360.46	1065.8	0.000241447	188.1	196.573	179.254	230.832	0.834126	41.1707	43.1209	28.3204	37.5513	20.3971	27.807	0.177223	1
Cla000996	Zinc ion binding protein (AHRD V1 *-** F4IDI7_ARATH); contains Interpro domain(s) IPR001841 Zinc finger, RING-type	29.0684	10.8892	6.98359	2.78904	0.00697337	17.51	12.4849	14.4209	10.7514	0.136889	40.546	51.6822	61.8481	44.618	125.216	32.4183	0.183733	1
Cla001007	Phloem protein 2 (AHRD V1 ***- D0R6I7_MALDO)	63.6916	36.8466	10.7118	18.4654	0.0048173	138.775	174.741	131.536	109.545	0.229467	51.1798	109.403	169.748	68.2637	99.8772	53.27	0.247424	1
Cla001039	Esterase/lipase/thioesterase family protein (AHRD V1 **-- D7MIY9_ARALL); contains Interpro domain(s) IPR000073 Alpha/beta hydrolase fold-1	4.11132	0.399029	0.141429	0.252988	0.00398397	10.13	4.99118	6.2948	3.08753	0.0121258	2.07757	5.17454	5.69759	2.23646	5.17961	6.50129	0.368771	1
Cla001054	PLATZ transcription factor (Fragment) (AHRD V1 **-- F1DJR5_MAIZE); contains Interpro domain(s) IPR006734 Protein of unknown function DUF597	1.95716	0	0	0	0.00485898	0.62	0.133888	0	0	NA	1.33571	1.28381	1.76498	0	0.332295	0.112395	0.354172	1
Cla001060	Ubiquitin-conjugating enzyme 37 (AHRD V1 ***- D7KTD4_ARALL); contains Interpro domain(s) IPR015581 Ubiquitin-conjugating enzyme	23.0454	26.3942	51.1311	84.3743	0.00418789	24.605	19.9126	12.6057	12.6258	0.684176	11.6115	13.6789	12.3524	12.2227	10.9073	11.978	0.997445	1
Cla001067	BZIP transcription factor (AHRD V1 ***- Q93XM6_ARATH)	24.7995	9.39643	0.735371	1.57818	0.00285978	22.83	35.3776	13.879	21.2411	0.0783942	10.3429	16.8384	11.1746	12.1129	7.77424	16.6028	0.699382	1
Cla001094	Calpain-2 catalytic subunit (Fragment) (AHRD V1 *--- CAN2_PIG); contains Interpro domain(s) IPR011992 EF-Hand type	13.4836	15.3077	37.2387	33.0233	0.00447875	10.4	17.3514	11.5269	15.0585	0.689488	19.5033	21.4987	13.6879	14.7691	21.09	15.342	0.59394	1
Cla001163	Receptor-like kinase (AHRD V1 **** A7VM43_MARPO); contains Interpro domain(s) IPR002290 Serine/threonine protein kinase	2.14558	0.228323	0.0605583	0.0982746	0.00276627	2.75	0.630233	0.848219	0.542347	0.0269948	0.839857	0.626197	0.320464	0.0738508	0.615164	0.142843	0.413722	1
Cla001199	Cysteine/Histidine-rich C1 domain family protein (AHRD V1 ***- F4IJF7_ARATH); contains Interpro domain(s) IPR011424 C1-like	9.20474	1.21205	0.612055	0.557845	0.00336221	21.085	4.84261	7.05969	3.30244	0.0394439	19.3771	3.87485	2.40191	2.82832	2.02079	0.672949	0.0312891	1
Cla001219	AT hook motif DNA-binding family protein (AHRD V1 **** O80834_ARATH); contains Interpro domain(s) IPR005175 Protein of unknown function DUF296	8.83524	3.82251	1.05284	1.64348	0.00398397	22.29	13.3642	14.9658	21.6965	0.196797	50.6267	36.7239	23.0998	18.9492	29.5339	9.02743	0.133221	1
Cla001227	Gibberellin 20-oxidase-like protein (AHRD V1 **-- Q9FGV8_ARATH); contains Interpro domain(s) IPR005123 Oxoglutarate and iron-dependent oxygenase	1.88037	0.0920358	0	0	0.00874345	3.41	1.20004	1.58158	1.00333	0.26388	17.4127	25.6795	18.4597	26.804	61.5518	50.8205	0.0796037	1
Cla001238	Cysteine synthase (AHRD V1 **** A5AEP0_VITVI); contains Interpro domain(s) IPR005859 Cysteine synthase A	509.28	155.808	32.719	41.1244	0.000664442	106.53	194.174	122.22	149.236	0.0662961	240.064	150.774	142.007	336.723	235.413	93.426	0.0498963	1
Cla001259	Nicotiana tabacum ORF (AHRD V1 *-*- P93385_TOBAC)	54.2123	93.3701	201.976	217.811	0.00429533	25.975	39.3451	35.946	61.2844	0.0321631	67.4346	108.223	101.883	259.88	167.704	110.881	0.0535926	1
Cla001268	class I heat shock protein (AHRD V1 ***- Q69BI7_CARPA); contains Interpro domain(s) IPR008978 HSP20-like chaperone	0.17886	15.8895	50.3968	118.085	0.00107906	0	0.353509	0.575707	1.19153	NA	0	0	0	0	0	0	NA	1
Cla001290	1-aminocyclopropane-1-carboxylate oxidase 5 (AHRD V1 **-- ACCO5_ARATH); contains Interpro domain(s) IPR005123 Oxoglutarate and iron-dependent oxygenase	10.9224	6.32226	1.10734	1.828	0.0023486	16.92	36.2457	40.9275	57.0202	0.118887	20.4939	29.928	14.7402	12.715	19.3512	25.6947	0.20895	1
Cla001293	BTB/POZ domain-containing protein At1g30440 (AHRD V1 **-- Y1044_ARATH); contains Interpro domain(s) IPR004249 NPH3	12.0334	4.82436	1.56024	1.64712	0.00545525	17.65	14.527	27.0696	19.3202	0.571561	29.021	23.5025	18.5755	13.3144	30.4116	13.8784	0.557552	1
Cla001321	Receptor protein kinase (AHRD V1 *-** Q40096_IPOTF); contains Interpro domain(s) IPR002290 Serine/threonine protein kinase	0	0.302977	10.4861	6.97313	0.000136117	0	0.16599	0.318499	0.550952	0.115909	0.417118	1.44178	0.932702	1.63525	0.566706	2.50737	0.179337	1
Cla001327	Unknown Protein (AHRD V1); contains Interpro domain(s) IPR009606 Protein of unknown function DUF1218	2.46928	0.370158	0	0	0.00651088	2.515	0.120849	0.338896	1.55658	0.134536	2.5548	0.347072	0.257318	0	0	0	0.0751145	1
Cla001334	Receptor kinase 5 (AHRD V1 **** Q948X2_BRACM); contains Interpro domain(s) IPR002290 Serine/threonine protein kinase	21.1918	8.72319	4.30808	3.5791	0.000350437	34.99	34.9294	32.3275	26.9395	0.776001	8.65137	6.07063	6.49248	12.3949	9.58257	36.514	0.592251	1
Cla001336	Uncharacterized Cys-rich domain (AHRD V1 ***- Q2HTU7_MEDTR); contains Interpro domain(s) IPR006461 Protein of unknown function Cys-rich	23.0132	11.8814	6.64941	3.57757	0.00508722	35.83	25.5305	19.3654	18.3073	0.6004	21.1863	30.3623	23.2948	30.2349	21.7319	52.949	0.651994	1
Cla001343	Unknown Protein (AHRD V1)	23.4575	24.8828	3.19246	0	0.00585581	62.4	33.8549	26.3941	22.8358	0.386004	18.8826	65.8997	81.1042	113.417	43.663	43.4171	0.293631	1
Cla001351	Cold shock protein-1 (AHRD V1 *-*- B6TR42_MAIZE)	57.7629	35.4801	16.8412	14.8246	0.00950265	48.175	40.0871	69.3009	72.1098	0.0913216	61.8338	32.1036	34.857	29.5542	41.9951	9.17695	0.0920384	1
Cla001409	GRAS family transcription factor (AHRD V1 **-- B9IAQ7_POPTR); contains Interpro domain(s) IPR005202 GRAS transcription factor	45.2366	32.3848	10.9983	8.65021	0.000623834	35.28	35.7584	22.0391	18.9711	0.054803	48.8728	41.9152	42.2456	38.5038	34.2629	21.6647	0.262466	1
Cla001411	Thymidine kinase (AHRD V1 ***- F6HHL3_VITVI); contains Interpro domain(s) IPR001267 Thymidine kinase	4.14539	5.78131	12.2712	17.9211	0.00398851	15.825	5.24687	4.62444	6.85405	0.897326	1.99922	2.77627	4.03434	5.69748	3.30421	89.3932	0.424964	1
Cla001434	Oxidoreductase zinc-binding dehydrogenase family protein (AHRD V1 **-* F3MJY2_9BACL); contains Interpro domain(s) IPR002085 Alcohol dehydrogenase superfamily, zinc-containing	0	0.0517506	4.25355	1.46849	0.00898664	0	0.31799	0.419963	0.19073	NA	0	0	0.35899	0	0	0	NA	1
Cla001439	Phloem filament protein (AHRD V1 ***- P94012_CUCMA); contains Interpro domain(s) IPR009994 Phloem filament PP1	182.047	13.3967	3.27391	2.11331	0.000406862	178.06	96.6319	161.141	95.9471	0.156298	126.831	85.0482	69.4181	46.3508	18.3562	10.3013	0.0469616	1
Cla001480	Sh4 homologue protein (AHRD V1 *--- B6ZKH4_ECHCG); contains Interpro domain(s) IPR017877 MYB-like	49.0335	93.278	139.58	114.319	0.00110939	23.825	61.4899	41.7498	65.2442	0.0171163	29.8851	82.5091	62.5761	127.942	130.884	87.3467	0.0882063	1
Cla001496	Bidirectional sugar transporter N3 (AHRD V1 ***- NOD3_MEDTR); contains Interpro domain(s) IPR018179 RAG1-activating protein 1 homologue IPR004316 RAG1-activating protein-1-related	0.366071	1.17033	12.3793	34.0298	0.00276929	5.64	0.164502	0.510761	0.750888	NA	0	0.31496	0.156273	0	0	0	NA	1
Cla001504	U-box domain-containing protein kinase family protein (AHRD V1 ***- F4KHZ7_ARATH)	32.2127	23.8982	0.763123	0.54425	0.000988974	9.375	11.2041	11.3993	10.0129	0.818306	34.3975	57.0399	52.5242	35.0762	25.4839	62.8591	0.318312	1
Cla001505	Ferric reduction oxidase 8 (AHRD V1 **-* Q8VY13_ARATH); contains Interpro domain(s) IPR013112 FAD-binding 8	7.34279	2.54139	0.240348	0.917186	0.00313266	19.415	7.83218	4.34524	3.6999	0.0603487	9.30946	13.3244	11.6986	9.8243	6.39379	7.29351	0.594742	1
Cla001510	DM280 protein (AHRD V1 **-- B8PWQ3_ORYSI)	5.23454	2.80468	0	0.401157	0.00484483	2.05	2.06294	1.90875	4.01475	0.407128	1.40772	0.746667	0.120914	0	0	0	NA	1
Cla001519	Squamosa promoter-binding protein (AHRD V1 ***- B8Y9B2_PONTR); contains Interpro domain(s) IPR004333 Transcription factor, SBP-box	5.50927	1.30699	0.0447684	0.398675	0.00829625	19.16	5.68304	11.1952	5.45196	0.076594	21.765	12.0631	10.7951	4.80555	8.92906	3.98473	0.21147	1
Cla001534	MtN21 nodulin protein-like (AHRD V1 ***- B6TBZ6_MAIZE); contains Interpro domain(s) IPR000620 Protein of unknown function DUF6, transmembrane	2.20201	6.60753	12.45	18.4477	0.00830042	0.355	0.0594285	0.404769	0.602009	NA	0	0	0	0	0	0	NA	1
Cla001640	Hydroxycinnamoyl-CoA shikimate/quinate hydroxycinnamoyl transferase (Fragment) (AHRD V1 **-* D1GJ96_COFAR); contains Interpro domain(s) IPR003480 Transferase	0.0547688	1.08075	0	0	0.0058298	0	0.247211	0.0371193	0	NA	0	0.478091	0.326236	0	0	0	0.31199	1
Cla001651	Response regulator 6 (AHRD V1 ***- Q9FRY9_MAIZE); contains Interpro domain(s) IPR001789 Signal transduction response regulator, receiver region	39.9218	22.0425	7.02955	10.6048	0.0014467	21.86	25.3643	22.5325	16.3738	0.227238	11.6639	17.531	11.8713	15.0105	13.108	30.4404	0.557731	1
Cla001667	Chromosome 13 contig 1 DNA sequence (AHRD V1 *-*- Q00WQ5_OSTTA); contains Interpro domain(s) IPR018849 Nucleolar 27S pre-rRNA processing, Urb2/Npa2	6.68892	4.80784	2.92414	1.60333	0.00892403	4.62	8.4648	4.68988	5.19997	0.105589	1.8041	2.73629	2.83672	2.40333	2.09088	1.5121	0.7119	1
Cla001679	Fatty acyl coA reductase (AHRD V1 ***- Q8L4M0_WHEAT); contains Interpro domain(s) IPR013120 Male sterility, NAD-binding	25.4284	2.88677	0.221486	0.986197	0.00224125	98.095	36.9677	78.0966	75.0703	0.679845	0	0	0	0	0	0	NA	1
Cla001716	Kinesin-like protein (AHRD V1 ***- Q9M0X6_ARATH); contains Interpro domain(s) IPR001752 Kinesin, motor region	4.17878	0.891816	0.195077	0.0671259	0.00147386	10.57	4.16137	1.55952	2.39634	0.119401	7.08612	3.0603	2.02186	1.96925	2.97332	2.84432	0.162307	1
Cla001732	Xyloglucan endotransglucosylase/hydrolase 5 (AHRD V1 ***- C0IRH8_MALDO); contains Interpro domain(s) IPR016455 Xyloglucan endotransglucosylase/hydrolase	12.7217	10.5638	1.53721	2.48309	0.00901777	15.135	18.4915	9.74963	11.332	0.434725	0.515751	0.340539	0.0514703	0.274328	0	0.0820181	NA	1
Cla001745	Receptor protein kinase (AHRD V1 *-** Q40096_IPOTF); contains Interpro domain(s) IPR002290 Serine/threonine protein kinase	14.9606	4.78187	0.133542	0.297913	0.00103079	20.82	17.6775	17.3753	13.7973	0.613318	25.4377	31.8053	38.655	23.2012	8.50823	8.84362	0.0448186	1
Cla001792	BTB/POZ domain-containing protein At5g66560 (AHRD V1 **-- Y5656_ARATH); contains Interpro domain(s) IPR004249 NPH3	9.50899	3.71342	1.18834	2.09794	0.00288472	17.005	9.63037	9.68869	7.84661	0.0134923	12.1744	4.32569	4.32476	6.09781	8.99045	18.7503	0.34824	1
Cla001815	Alpha-hydroxynitrile lyase (AHRD V1 **-- O49897_MANES); contains Interpro domain(s) IPR000073 Alpha/beta hydrolase fold-1	0.222177	17.4316	197.475	24.3865	0.00321311	0.09	1.05535	0.983358	3.67259	0.0289173	2.28138	6.46101	6.97032	15.8421	12.3135	10.5425	0.0620942	1
Cla001825	Peroxidase (AHRD V1 ***- D7LZC8_ARALL); contains Interpro domain(s) IPR002016 Haem peroxidase, plant/fungal/bacterial	33.1345	35.0112	7.59393	6.53526	0.000473829	65.305	74.9442	26.2368	90.7243	0.214573	45.7436	86.9517	45.1947	66.6447	10.6149	16.7721	0.0684784	1
Cla001881	Zinc finger-homeodomain protein 1 (Fragment) (AHRD V1 **-- B0LK17_YUCFI); contains Interpro domain(s) IPR006456 ZF-HD homeobox protein Cys/His-rich dimerisation region	2.59493	0.569768	0.0962667	0	0.0068816	2.035	3.79813	6.55658	3.64219	0.0755921	4.38129	5.49871	3.13551	2.11249	0.390936	0.554528	0.0803166	1
Cla001891	Pescadillo homolog 1 (AHRD V1 ***- B2RDF2_HUMAN); contains Interpro domain(s) IPR010613 Pescadillo, N-terminal	61.8955	40.6756	10.2991	10.1736	0.000314401	121.24	210.397	299.524	201.339	0.0134775	327.732	441.505	419.917	337.667	338.746	274.84	0.805014	1
Cla001900	Auxin response factor (AHRD V1 ***- D0EZH0_9ROSI); contains Interpro domain(s) IPR010525 Auxin response factor	98.664	52.4879	42.8235	32.5228	0.00389275	43.98	90.8066	77.8707	88.3806	0.0815214	97.9563	196.383	332.137	180.069	309.468	132.908	0.525769	1
Cla001916	Cytosine-specific methyltransferase (AHRD V1 ***- B9RWB0_RICCO); contains Interpro domain(s) IPR017198 DNA (cytosine-5)-methyltransferase 1	1.54932	0.539413	0.15722	0.19315	0.00287883	10.73	2.40735	2.02043	2.66501	0.949609	1.9925	1.202	1.33107	1.29067	1.04956	0.63954	0.224029	1
Cla001938	Hydroxyacylglutathione hydrolase (AHRD V1 ***- B6T2Y2_MAIZE)	84.8181	100.48	196.375	154.041	0.00372275	50.435	73.9875	72.1465	59.7576	0.185945	121.766	111.732	135.452	97.8871	140.379	135.661	0.551648	1
Cla001951	U-box domain-containing protein 10 (AHRD V1 *--- B3H660_ARATH); contains Interpro domain(s) IPR011989 Armadillo-like helical	10.3019	6.72402	3.22582	1.84581	0.00554373	12.255	21.5954	13.5594	11.3632	0.164505	22.0351	12.8993	8.24815	8.9223	9.08164	8.18111	0.0353223	1
Cla001976	Os07g0419800 protein (Fragment) (AHRD V1 *--- Q0D6Y1_ORYSJ); contains Interpro domain(s) IPR012866 Protein of unknown function DUF1644	30.4114	54.384	62.5396	49.5924	0.00622006	18.765	33.0521	29.9785	40.7466	0.0261352	32.8041	32.52	28.4604	33.6641	20.9313	19.7039	0.248265	1
Cla001988	Polygalacturonase (AHRD V1 ***- O81245_CUCME); contains Interpro domain(s) IPR012334 Pectin lyase fold	0	5.88021	72.9989	25.4429	2.32023e-05	0	0.143206	0	0	NA	0	0	0	0	0	0	NA	1
Cla002004	Phloem protein 2 (AHRD V1 ***- Q9LLT3_CUCMO)	293.536	121.961	29.0075	23.608	0.00274813	202.11	394.797	210.753	183.867	0.0196014	792.219	828.843	962.149	594.154	249.302	135.767	0.0103364	1
Cla002042	Xyloglucan endotransglucosylase/hydrolase 8 (AHRD V1 ***- C0IRG7_ACTDE); contains Interpro domain(s) IPR016455 Xyloglucan endotransglucosylase/hydrolase	154.943	15.0105	1.14585	1.64229	0.000138832	422.395	35.0416	43.0056	21.6411	0.0435311	493.867	70.4775	39.2772	32.0397	29.3222	29.1144	0.098974	1
Cla002091	Short-chain dehydrogenase/reductase SDR (AHRD V1 **-- B8D5N9_DESK1); contains Interpro domain(s) IPR002198 Short-chain dehydrogenase/reductase SDR	100.616	268.761	350.295	273.803	0.00457234	72.22	103.138	84.1653	57.448	0.186759	20.1467	25.8825	26.9592	19.287	21.8249	27.2903	0.758641	1
Cla002097	Unknown Protein (AHRD V1)	3.28964	3.35948	11.7678	9.82731	0.005488	1.375	2.45574	0.905155	1.29856	0.241605	2.60342	1.80846	0.997572	0.917564	0.687695	0.215799	0.102856	1
Cla002098	Yellow stripe-like transporter 12 (AHRD V1 ***- E3UJZ2_MAIZE); contains Interpro domain(s) IPR004813 Oligopeptide transporter OPT superfamily	33.2868	66.4838	73.2955	61.8984	0.00457234	13.185	24.8271	20.0019	19.9033	0.159541	8.51977	13.1345	12.653	13.7322	12.6478	10.1262	0.814285	1
Cla002120	U-box domain-containing protein 10 (AHRD V1 *--- B3H660_ARATH); contains Interpro domain(s) IPR011989 Armadillo-like helical	5.16109	1.68554	0.508707	0.553234	0.00274813	7.275	9.23497	7.62783	7.05385	0.770987	11.0182	14.2149	12.7456	12.5148	18.8697	8.04879	0.411523	1
Cla002142	Unknown Protein (AHRD V1)	6.4908	0.891188	0.52899	0	0.00234012	29.37	5.72559	2.71328	2.74167	0.293346	4.27899	3.21544	2.34449	0.762616	2.88162	2.58428	0.344207	1
Cla002161	Glutaredoxin (AHRD V1 ***- B9GF65_POPTR); contains Interpro domain(s) IPR011905 Glutaredoxin-like, plant II	11.6145	3.19036	0.115069	0	0.000982826	30.515	15.9664	17.7729	9.08791	0.209065	81.4579	36.0332	42.6774	26.1382	5.80138	2.49361	0.0290859	1
Cla002170	NAC domain protein IPR003441 (AHRD V1 ***- B9N0W9_POPTR); contains Interpro domain(s) IPR003441 No apical meristem (NAM) protein	15.3341	5.48702	1.73606	0.827655	0.00327462	8.065	18.3973	10.2488	11.4269	0.10476	27.1575	41.3972	33.8797	9.59929	7.94291	9.42144	0.0773378	1
Cla002172	V-type proton ATPase subunit e 1 (AHRD V1 **** E3TED9_ICTPU); contains Interpro domain(s) IPR002842 ATPase, V1/A1 complex, subunit E	726.242	870.896	1515.71	1425.91	0.00181729	513.46	939.817	1254.46	1506.14	0.0903056	610.738	605.095	718.59	488.768	472.606	493.668	0.526951	1
Cla002211	Vacuolar fusion protein CCZ1 homolog (AHRD V1 **-- CCZ1_DICDI); contains Interpro domain(s) IPR019158 Protein of unknown function DUF2049	20.5583	26.71	38.3682	47.6071	0.00597271	12.31	16.6894	17.6841	16.0234	0.393079	17.5595	19.443	19.1817	14.7403	12.2994	16.9671	0.468758	1
Cla002214	RNA-dependent RNA polymerase 1b (AHRD V1 **** E9NWK7_CUCSA); contains Interpro domain(s) IPR007855 RNA-dependent RNA polymerase, eukaryotic-type	11.7652	7.48282	3.39362	3.13194	0.00342134	19.06	15.5974	12.7545	10.543	0.763928	18.55	10.8478	11.6354	12.4784	8.24105	7.23211	0.129057	1
Cla002221	Amino acid permease-like protein (Fragment) (AHRD V1 *-*- B2ZME9_9ASTR); contains Interpro domain(s) IPR002293 Amino acid/polyamine transporter I	20.8224	32.3131	39.6151	19.0915	0.00808088	7.5	16.8714	9.71941	11.478	0.082976	10.7537	23.8035	18.4402	18.9898	18.4559	12.5531	0.539359	1
Cla002227	Formin 3 (AHRD V1 *-*- F4JJE7_ARATH); contains Interpro domain(s) IPR015425 Actin-binding FH2	21.9221	16.9855	43.2686	35.2625	0.00132431	16.975	12.9986	12.5104	6.6521	0.01419	7.90311	4.70378	6.04603	4.72602	8.04752	7.76783	0.483274	1
Cla002232	Squamosa promoter binding-like protein (AHRD V1 ***- Q52UU1_BETPL); contains Interpro domain(s) IPR017238 Squamosa promoter-binding protein	9.04767	0.887378	0.15104	0	0.00233655	10.56	5.01231	4.61374	2.61006	0.0874246	59.1859	24.3855	24.739	5.05749	16.8068	4.66004	0.182534	1
Cla002235	Zinc finger CCCH domain-containing protein 37 (AHRD V1 *-** E9CEA3_CAPO3); contains Interpro domain(s) IPR000571 Zinc finger, CCCH-type	7.84134	11.8141	98.7957	142.352	0.00939125	52.725	9.33551	8.16339	6.08142	0.312307	16.4715	6.10628	5.19121	2.90708	3.31683	1.07817	0.0217158	1
Cla002245	Chaperone protein DnaJ 1 (AHRD V1 *-*- B5G802_9ACTO); contains Interpro domain(s) IPR015609 Molecular chaperone, heat shock protein, Hsp40, DnaJ	1.19816	8.34167	29.1031	17.0835	0.000108083	3.37	6.55354	6.60914	7.63338	0.345236	5.84921	9.93938	11.6038	15.7642	13.5952	15.7304	0.171676	1
Cla002254	Multiprotein bridging factor 1 (AHRD V1 ***- Q9LL86_SOLTU); contains Interpro domain(s) IPR013729 Multiprotein bridging factor 1, N-terminal	562.503	270.759	178.468	165.941	0.0027158	399.65	362.826	263.389	301.445	0.184822	624.686	624.289	597.112	526.571	588.954	712.568	0.494758	1
Cla002255	More axillary branches 2 (Fragment) (AHRD V1 *-*- F5AIC4_HELAN); contains Interpro domain(s) IPR001810 Cyclin-like F-box	144.655	87.2101	29.1682	30.6994	0.000142305	100.635	158.311	192.084	144.982	0.280924	142.64	120.554	119.996	90.0712	90.7383	108.676	0.48863	1
Cla002265	Plant-specific domain TIGR01615 family protein (AHRD V1 ***- B6UDN7_MAIZE); contains Interpro domain(s) IPR006502 Protein of unknown function DUF506, plant	201.933	170.051	19.0391	23.5824	0.000195415	248.89	440.729	378.609	270.167	0.0544933	576.944	403.219	247.924	189.699	118.783	232.173	0.175061	1
Cla002266	Lectin-receptor like protein kinase 3 (AHRD V1 **** A2V6V5_TOBAC); contains Interpro domain(s) IPR001220 Legume lectin, beta chain	29.9058	19.831	8.60003	8.09539	0.00297595	17.44	27.7767	19.8821	17.9686	0.671756	14.6758	12.8746	8.4501	7.76562	5.86257	8.42459	0.0917719	1
Cla002270	Two-pore calcium channel 3 (AHRD V1 ***- B8PXK0_STRPU); contains Interpro domain(s) IPR005821 Ion transport	8.72196	2.54054	0.336376	0.143192	0.00781107	25.675	19.6478	22.8581	17.6732	0.392217	41.5968	26.1535	22.8397	25.1827	30.9681	11.0914	0.20227	1
Cla002272	Os05g0169400 protein (Fragment) (AHRD V1 *-*- Q0DKE7_ORYSJ); contains Interpro domain(s) IPR010820 Protein of unknown function DUF1421	143.469	95.8565	65.8893	62.0551	0.00554392	132.255	120.599	90.2804	95.4842	0.15625	181.431	195.537	165.35	161.298	137.817	147.445	0.685475	1
Cla002286	E3 ubiquitin-protein ligase CG7694 (AHRD V1 *--- RN181_DROME); contains Interpro domain(s) IPR018957 Zinc finger, C3HC4 RING-type	32.4849	47.9898	62.3403	75.232	0.00387081	46.635	43.1152	37.7338	41.7109	0.905607	45.7154	55.5749	63.4188	54.7522	59.2874	91.028	0.223015	1
Cla002296	Unknown Protein (AHRD V1)	15.5007	33.8097	3.13764	1.35381	0.00180313	4.875	38.5989	35.9656	29.7571	0.0127608	8.80093	8.47664	13.5635	7.87884	4.42322	18.1139	0.296765	1
Cla002319	Taurine catabolism dioxygenase TauD/TfdA (AHRD V1 **-- F6CSV7_9GAMM); contains Interpro domain(s) IPR003819 Taurine catabolism dioxygenase TauD/TfdA	4.56442	6.04514	26.2201	42.6859	0.00758564	1.735	0.983451	0.348812	0.937858	0.259664	0.262344	0.320567	0	0.167597	0	4.06269	NA	1
Cla002321	CLAVATA3/ESR (CLE)-related protein 12 (AHRD V1 ***- CLE12_ARATH)	7.59106	83.3352	201.34	375.324	0.000110788	3.135	0.248643	1.14553	2.08371	0.143762	2.33835	0.23803	0	0	1.01777	0	NA	1
Cla002322	Unknown Protein (AHRD V1)	0	0.707933	7.48864	9.97125	0.00425645	0	0	0	0	NA	0	0	0	0	0	0	NA	1
Cla002328	Acid invertase (AHRD V1 **-- Q8LK75_LAGSI); contains Interpro domain(s) IPR001362 Glycoside hydrolase, family 32	6.58462	1.51446	0.394574	1.25452	0.00417777	19.915	9.09452	6.14567	13.5907	0.0342318	46.7524	22.2993	14.0321	18.0004	39.3902	13.9435	0.0320234	1
Cla002334	F-box family protein (AHRD V1 ***- B9GPV2_POPTR); contains Interpro domain(s) IPR001810 Cyclin-like F-box	29.7583	25.2469	13.4327	10.3984	0.00708336	20.6	26.2469	20.0497	15.6308	0.26844	47.4025	40.0446	43.3314	33.3416	42.1451	30.7357	0.718176	1
Cla002358	Fructokinase (AHRD V1 **-- G1FCF5_9ROSI); contains Interpro domain(s) IPR011611 Carbohydrate/purine kinase	3.28694	1.05358	0.235601	1.35426	0.00805235	9.26	1.24212	1.37705	1.46707	0.116978	4.85278	7.90627	8.5509	10.6903	13.1455	103.359	0.301136	1
Cla002402	Calcium binding protein (AHRD V1 ***- D0ELG3_LEPLT); contains Interpro domain(s) IPR005135 Endonuclease/exonuclease/phosphatase	32.5088	12.7807	5.94407	8.17885	0.000888837	70.025	90.1598	92.8679	78.2997	0.451333	70.5241	152.797	86.8307	36.4276	17.5399	64.0431	0.218341	1
Cla002413	GTP-binding protein At3g49725, chloroplastic (AHRD V1 *-*- Y3725_ARATH)	15.809	15.5077	28.4029	32.4725	0.00752734	8.825	15.9798	13.7819	17.7094	0.0941334	12.5646	11.8146	11.0016	14.9438	9.09101	12.5918	0.633238	1
Cla002415	Oligopeptidase A (AHRD V1 ***- A9YWR9_MEDTR); contains Interpro domain(s) IPR001567 Peptidase M3A and M3B, thimet/oligopeptidase F	35.5399	46.2703	68.0479	81.6388	0.0077033	8.725	32.7003	21.5723	31.0365	0.031629	7.26153	22.537	18.9622	14.747	14.9855	14.5042	0.409423	1
Cla002442	Integral membrane family protein (AHRD V1 **** D7KVT3_ARALL); contains Interpro domain(s) IPR002794 Protein of unknown function DUF92, transmembrane	22.3463	52.8729	63.0121	71.4353	0.00461402	16.72	15.1616	9.35415	14.8739	0.145452	15.6246	19.0532	19.7157	24.2586	19.6075	15.7555	0.708288	1
Cla002452	Unknown Protein (AHRD V1)	3.85069	1.96222	0.156689	0	0.00398851	25.55	14.594	9.819	20.0305	0.115571	26.2624	24.8396	27.2006	13.4064	24.1583	15.8115	0.629771	1
Cla002470	Alternative oxidase (AHRD V1 ***- D4P4J8_CITLA); contains Interpro domain(s) IPR002680 Alternative oxidase	2.74164	2.13214	19.3393	20.4227	0.00251501	9.295	6.04473	2.37712	2.78248	0.563277	7.1481	41.9774	56.3207	34.3924	37.4064	40.4333	0.442509	1
Cla002558	Integral membrane protein like (AHRD V1 **-- B6TQ82_MAIZE); contains Interpro domain(s) IPR004853 Protein of unknown function DUF250	28.2631	11.8094	3.8124	4.00441	0.00046639	4.115	6.59033	6.70096	3.92539	0.299854	7.69206	14.6037	12.4139	5.16787	8.71269	8.09968	0.895817	1
Cla002563	Dihydroflavonol 4-reductase family (AHRD V1 ***- D7MD06_ARALL); contains Interpro domain(s) IPR016040 NAD(P)-binding domain	22.6849	24.745	13.0749	8.1568	0.00716443	33.55	22.2124	15.3329	24.5232	0.0505077	27.2043	21.2502	16.4512	18.1828	18.9167	16.2585	0.634823	1
Cla002573	Pectate lyase (AHRD V1 ***- D3IZZ6_GOSBA); contains Interpro domain(s) IPR002022 Pectate lyase/Amb allergen	52.5296	1.60595	0.0357495	0.122684	0.000842512	27.515	4.0833	2.77661	2.78411	0.04378	193.523	115.544	145.675	16.8453	40.5476	7.6479	0.452484	1
Cla002578	TPR repeat-containing protein (AHRD V1 **-- B7K3M3_CYAP8); contains Interpro domain(s) IPR011990 Tetratricopeptide-like helical	5.26742	1.48523	0.41375	0.432227	0.0036013	27.995	11.9242	13.568	9.8443	0.169972	16.2373	13.5555	11.9502	10.1214	5.52306	7.91616	0.0396326	1
Cla002597	Glyceraldehyde-3-phosphate dehydrogenase (AHRD V1 ***- E5GBV9_CUCME); contains Interpro domain(s) IPR000173 Glyceraldehyde 3-phosphate dehydrogenase	1412.76	1344.77	2213.84	3271.94	0.00278356	351.36	776.785	752.085	880.978	0.108746	344.24	482.748	587.114	554.895	692.283	2528.29	0.244886	1
Cla002599	Unknown Protein (AHRD V1)	1.84509	8.10974	13.9592	8.98688	0.000596891	1.3	2.48918	1.96223	3.80947	0.0709542	0.379528	0.216182	0.245524	0.139281	0.405011	0.360313	0.901103	1
Cla002600	AtIII18x5-like protein (Fragment) (AHRD V1 *-*- D9YU68_ARAHA)	98.4896	83.3026	4.73449	8.86815	0.000112847	54.555	229.542	221.937	221.323	0.0225163	143.593	138.712	82.7831	65.8627	53.82	160.285	0.471367	1
Cla002619	Zinc finger family protein (AHRD V1 **** D7KV22_ARALL); contains Interpro domain(s) IPR002893 Zinc finger, MYND-type	15.9578	71.371	49.7564	51.472	0.00116858	59.23	99.6007	117.282	163.487	0.0371114	37.0759	37.2489	38.885	65.0916	55.6822	150.131	0.347484	1
Cla002632	Heavy-metal-associated domain--containing protein (AHRD V1 *-** F4KAE6_ARATH); contains Interpro domain(s) IPR006121 Heavy metal transport/detoxification protein	21.0028	33.8196	2.6135	11.3186	0.00269078	8.56	25.6152	6.59175	7.66496	0.0521417	32.6035	37.7541	35.0378	50.1068	97.5988	296.537	0.342924	1
Cla002641	Bidirectional sugar transporter N3 (AHRD V1 ***- NOD3_MEDTR); contains Interpro domain(s) IPR018179 RAG1-activating protein 1 homologue IPR004316 RAG1-activating protein-1-related	44.8273	43.2515	1.66795	3.03756	0.00146722	70.38	127.214	149.626	114.135	0.369558	456.004	897.543	605.156	745.592	486.21	348.695	0.560378	1
Cla002642	Cyclin-dependent protein kinase-like (AHRD V1 **** Q9LSM7_ARATH); contains Interpro domain(s) IPR002290 Serine/threonine protein kinase	0.908786	3.26218	9.91635	7.99703	0.00141084	2.595	1.02344	1.39891	1.58908	0.276513	3.34571	3.18279	2.21791	3.01719	1.1254	1.15259	0.222576	1
Cla002655	At4g20130-like protein (Fragment) (AHRD V1 *-*- C3URY5_9BRAS)	11.914	29.7771	44.7653	27.5527	0.00643727	14.28	12.1062	9.82923	13.9669	0.205759	6.97129	6.4564	5.58847	5.57869	6.80904	4.30392	0.824546	1
Cla002662	Conserved (AHRD V1 **-- Q092W7_STIAD); contains Interpro domain(s) IPR009291 Protein of unknown function DUF946, plant	20.6484	12.3139	9.58485	5.59528	0.00472647	18.37	19.8263	17.1377	22.879	0.319332	14.3017	8.87028	5.79021	4.74209	6.59359	2.03382	0.0901747	1
Cla002711	Unknown Protein (AHRD V1)	157.067	35.0795	29.5076	40.147	0.00612018	439.26	248.468	256.743	253.785	0.0667066	347.064	246.847	279.834	293.629	222.947	181.546	0.589489	1
Cla002718	BTB/POZ domain-containing protein At5g48800 (AHRD V1 **-- Y5880_ARATH); contains Interpro domain(s) IPR004249 NPH3	26.1416	5.19567	0.560172	0.672317	0.000188127	42.555	37.2588	42.1109	32.0217	0.705825	9.19278	4.46663	5.00436	4.1166	7.76531	3.32663	0.233838	1
Cla002732	U6 snRNA-associated Sm-like protein LSm5 (AHRD V1 **-- F1LFY8_ASCSU); contains Interpro domain(s) IPR006649 Like-Sm ribonucleoprotein, eukaryotic and archaea-type, core	46.2856	58.1032	90.774	161.471	0.00297152	44.725	46.324	36.7921	57.4726	0.360735	36.1255	42.509	78.2084	54.8649	83.3016	71.4916	0.500472	1
Cla002749	BHLH transcription factor (AHRD V1 *-*- B6TXR4_MAIZE); contains Interpro domain(s) IPR011598 Helix-loop-helix DNA-binding	0.110306	0.0533839	1.44228	0.056439	0.00561887	0.165	0	0.156631	0.176922	NA	3.53509	0.886354	0.41346	0.232935	0.164718	0.334284	0.102836	1
Cla002756	Guanylate kinase (AHRD V1 ***- F4J3E9_ARATH); contains Interpro domain(s) IPR008144 Guanylate kinase	22.4551	75.5331	135.468	162.182	0.000526894	14.41	27.5554	13.0292	21.4031	0.115774	15.3786	38.3511	23.022	39.9229	25.1008	15.1692	0.162109	1
Cla002759	Unknown Protein (AHRD V1)	4.00664	0.834922	0.29556	0.33536	0.00532054	5.53	3.96684	3.47015	2.4167	0.558661	4.17185	12.5288	13.6804	31.5861	32.6321	15.7573	0.0405895	1
Cla002769	Magnesium chelatase subunit (AHRD V1 ***- O65808_SOYBN); contains Interpro domain(s) IPR011771 Magnesium-chelatase, subunit H	3.89789	4.7516	16.0198	13.0316	0.00520675	13.135	15.0625	40.2894	19.8698	0.0394141	11.6027	19.6219	9.67954	14.1534	10.5996	15.2275	0.591419	1
Cla002800	Os04g0690100 protein (Fragment) (AHRD V1 ***- Q0J8S4_ORYSJ); contains Interpro domain(s) IPR007087 Zinc finger, C2H2-type	11.9388	10.2133	2.26128	3.72802	0.0020928	2.635	3.54185	1.9622	1.05274	0.0956454	2.04056	3.03977	2.81524	3.71257	10.8035	2.5748	0.132996	1
Cla002829	cDNA clone J100050C22 full insert sequence (AHRD V1 *-*- A3ADD6_ORYSJ)	100.337	172.429	341.401	350.146	0.00685659	66.01	98.2501	69.9269	125.173	0.142533	61.4892	78.7548	109.078	134.315	114.856	90.6804	0.206428	1
Cla002835	Myosin heavy chain-related protein (AHRD V1 *--- Q9C8T4_ARATH)	26.1067	8.65879	2.13493	2.90824	0.00021839	21.835	37.6533	31.033	19.5334	0.405055	20.6219	17.547	11.3074	7.29001	7.26811	6.18803	0.0806862	1
Cla002856	Cyclin-like (AHRD V1 **-- Q5N857_ORYSJ); contains Interpro domain(s) IPR016024 Armadillo-type fold	29.5123	17.9314	9.81232	7.91941	0.00931078	41.385	35.6541	29.774	31.4405	0.557805	36.1167	48.9855	50.3979	51.9803	45.7282	29.0993	0.43604	1
Cla002886	HAD superfamily hydrolase (AHRD V1 **-- F4XPI0_9CYAN); contains Interpro domain(s) IPR011949 HAD-superfamily hydrolase, subfamily IA, REG-2-like	32.9428	15.6918	0.713014	1.85159	0.000117446	70.965	53.7523	45.1569	58.7039	0.358007	59.534	47.0146	53.8151	60.0033	41.8949	51.749	0.572495	1
Cla002889	Strictosidine synthase family protein (AHRD V1 **-- D7LVM7_ARALL); contains Interpro domain(s) IPR004141 Strictosidine synthase	4.41669	0.72347	0.03876	0.133015	0.00310451	13.09	15.8827	14.6417	8.82008	0.69095	2.01941	0.0757891	0.0270393	0.18715	0	0	0.0675331	1
Cla002891	Response regulator 6 (AHRD V1 ***- Q9FRY9_MAIZE); contains Interpro domain(s) IPR001789 Signal transduction response regulator, receiver region	10.1964	13.4216	32.2626	54.7522	0.000320257	10.075	5.85917	7.09239	6.35686	0.919525	4.10295	5.7686	6.73184	7.66575	13.3528	8.59706	0.767214	1
Cla002906	Unknown Protein (AHRD V1); contains Interpro domain(s) IPR000167 Dehydrin	1922.09	942.493	251.666	343.223	0.0001789	3361.95	1097.72	1385.46	1375.59	0.0435832	11081.2	17381.5	18959.5	15126.2	29229.3	25334.5	0.782669	1
Cla002907	Dof zinc finger protein (AHRD V1 ***- C4B6D7_IPOBA); contains Interpro domain(s) IPR003851 Zinc finger, Dof-type	19.1894	11.9663	2.98248	4.08248	0.000595733	14.67	9.745	6.64035	4.59186	0.0209141	6.99805	5.88609	5.29651	1.64952	7.33839	3.76448	0.157847	1
Cla002910	Amine oxidase family protein (AHRD V1 ***- D7L8A1_ARALL); contains Interpro domain(s) IPR002937 Amine oxidase	45.03	14.3727	3.20021	0.559171	0.00484856	39.9	60.0611	47.0075	27.5766	0.18654	12.6972	11.5894	4.45575	6.91062	7.21182	9.18905	0.591663	1
Cla002911	Cax7 (Fragment) (AHRD V1 **-- B2CRR4_ARALY); contains Interpro domain(s) IPR004837 Sodium/calcium exchanger membrane region	257.185	74.7244	37.4589	18.1663	0.000291231	208.395	190.948	131.32	88.606	0.150316	113.831	104.686	90.7102	100.806	109.528	65.6292	0.693043	1
Cla002924	Nbs-lrr resistance protein (AHRD V1 ***- B9I533_POPTR); contains Interpro domain(s) IPR002182 NB-ARC	2.18426	0.427376	0.0617014	0	0.000962186	0.62	0.788799	0.396503	0.219731	0.430976	0.649603	0.453942	0.47241	0.091675	0.70003	0.128372	0.227739	1
Cla002955	Receptor-like protein kinase 2 (AHRD V1 **** RCH2_ARATH); contains Interpro domain(s) IPR002290 Serine/threonine protein kinase	7.53455	13.1231	20.2661	21.595	0.00552861	6.16	11.3007	5.22312	6.87549	0.224582	1.31604	5.11224	5.36523	8.42683	7.271	8.89408	0.18575	1
Cla002975	Auxin responsive protein (AHRD V1 ***- D9IQE6_CATRO); contains Interpro domain(s) IPR003311 AUX/IAA protein	148.518	74.7673	5.57413	3.09221	1.719e-05	47.855	63.8244	23.5263	17.5635	0.0130621	49.163	32.2238	25.3459	14.1457	24.1227	7.93205	0.129277	1
Cla002983	Homology to unknown gene (AHRD V1 **-- Q00S02_OSTTA)	17.0841	16.7781	4.21791	4.76528	0.00595124	38.865	26.2622	30.5801	40.2561	0.108384	12.5762	25.4714	24.0244	23.8768	22.331	32.0376	0.0760447	1
Cla003005	Serine/threonine-protein kinase (AHRD V1 **** Q70CF4_FAGSY); contains Interpro domain(s) IPR015740 Plant protein serine/threonine kinase-like	45.2739	60.0344	92.3228	110.22	0.00216061	43.555	53.8063	49.2097	61.1013	0.409775	51.9073	61.9116	61.0873	63.5693	71.1718	112.881	0.220994	1
Cla003009	Phosphatidylinositol transfer protein SFH5 (AHRD V1 *--- C5JFB2_AJEDS); contains Interpro domain(s) IPR001251 Cellular retinaldehyde-binding/triple function, C-terminal	12.3114	1.40983	0.0520452	0.321042	0.000302979	131.875	55.6627	39.2136	34.9621	0.0394141	89.4097	22.2052	21.9858	15.1097	12.0625	2.25571	0.038094	1
Cla003084	Replication factor C subunit 5 (AHRD V1 **** B6T5I0_MAIZE); contains Interpro domain(s) IPR019483 DNA polymerase III, clamp-loader complex, subunit E, C-terminal	29.758	40.3571	67.5556	76.3295	0.00170063	20.22	33.1129	30.4178	31.6323	0.15424	42.7114	39.5558	43.3582	31.8988	35.7275	38.0475	0.726616	1
Cla003109	Mate efflux family protein (AHRD V1 **-- D7MN36_ARALL); contains Interpro domain(s) IPR002528 Multi antimicrobial extrusion protein MatE	188.505	83.9797	6.65735	6.7426	9.51658e-05	66.515	125.699	112.255	196.597	0.132581	184.934	123.874	116.346	139.087	56.2499	60.8963	0.0721044	1
Cla003127	Carboxyl-terminal peptidase (AHRD V1 **-- B6U8T6_MAIZE); contains Interpro domain(s) IPR004314 Protein of unknown function DUF239, plant	48.6396	19.718	17.6783	8.34658	0.00300958	57.09	42.5119	43.5586	37.7757	0.559911	91.6765	98.237	97.7804	102.289	117.716	57.4328	0.424285	1
Cla003128	Mitochondrial carrier family (AHRD V1 ***- C1ECP7_MICSR); contains Interpro domain(s) IPR001993 Mitochondrial substrate carrier	1.13681	1.83611	13.3085	15.3203	0.000347106	0.385	0.698739	1.57252	1.21079	0.18386	1.23388	2.87833	3.4145	2.89973	8.46436	8.21885	0.274648	1
Cla003129	Tubulin alpha-2 chain (AHRD V1 ***- B9GY70_POPTR); contains Interpro domain(s) IPR002452 Alpha tubulin	55.3471	142.687	151.828	116	0.00158154	29.905	45.5824	46.1921	57.0054	0.15183	27.0312	26.4871	33.5813	35.6788	68.6095	46.9236	0.142023	1
Cla003135	Heat shock protein Hsp20 (AHRD V1 *--- A0L7B6_MAGSM); contains Interpro domain(s) IPR008978 HSP20-like chaperone	5.87198	0.345095	0	0	0.000840427	6.155	2.10512	0.31595	0.112749	0.0146066	3.89684	0.440713	0.214061	0.563896	0	0	0.0646964	1
Cla003159	Ubiquitin carboxyl-terminal hydrolase 13 (AHRD V1 **** F4J7I2_ARATH); contains Interpro domain(s) IPR001394 Peptidase C19, ubiquitin carboxyl-terminal hydrolase 2	77.8344	44.1724	20.7486	32.9219	0.00576588	34.54	59.7618	49.2532	50.0467	0.0998586	39.7927	44.7758	49.001	41.9544	43.721	38.305	0.95719	1
Cla003168	Kelch-like protein 14 (AHRD V1 ***- B6T7I5_MAIZE); contains Interpro domain(s) IPR015915 Kelch-type beta propeller	335.351	203.221	63.6156	101.339	0.00127253	548.61	454.919	377.662	263.902	0.06393	521.022	570.416	409.211	209.227	343.265	484.006	0.189774	1
Cla003174	Non-specific lipid-transfer protein (AHRD V1 *-** B9REN2_RICCO); contains Interpro domain(s) IPR013770 Plant lipid transfer protein and hydrophobic protein, helical	0.376521	0.914727	2.83127	4.98258	0.00747025	1.61	0	0.811042	0.781217	NA	34.3131	66.3513	49.2658	106.437	71.8498	45.3268	0.24896	1
Cla003186	Ubiquitin ligase (AHRD V1 **-- E5GB99_CUCME); contains Interpro domain(s) IPR004162 Seven in absentia protein	9.30187	2.66348	1.45313	1.0549	0.00414475	9.595	4.56932	6.78783	5.14499	0.0560527	4.66398	3.22154	2.23236	2.442	4.53569	2.72453	0.530166	1
Cla003194	Peroxidase (AHRD V1 ***- Q39652_CUCSA); contains Interpro domain(s) IPR002016 Haem peroxidase, plant/fungal/bacterial	5.24379	1.0942	0.043193	0	0.00107093	21.025	5.92575	5.85817	7.10029	0.0282322	23.5247	24.9012	28.4267	25.1899	4.29234	5.16722	0.0458919	1
Cla003242	Retrotransposon protein (Fragment) (AHRD V1 *--- E5GCI2_CUCME)	41.6069	36.7805	24.4572	17.4706	0.0077033	16.61	39.4074	30.6392	32.8957	0.0950545	23.9224	33.3453	34.4483	23.679	26.7962	19.9391	0.499173	1
Cla003254	Unknown Protein (AHRD V1)	122.211	30.8779	3.7554	6.03856	0.000105001	82.27	73.9694	93.7268	62.7704	0.226793	263.118	168.223	201.121	206.018	170.176	156.095	0.640823	1
Cla003283	LOC100158644 protein (Fragment) (AHRD V1 *--- B2GUR4_XENTR)	0.720177	0.398808	0.0277586	0	0.00391446	0.025	0.273003	0.103061	0.0234031	NA	0.110515	0.252046	0.255101	0	0	0	NA	1
Cla003286	Multidrug resistance protein ABC transporter family (AHRD V1 **-- B9GJX7_POPTR); contains Interpro domain(s) IPR001140 ABC transporter, transmembrane region	4.21945	2.05937	0.273137	0.142336	0.000584356	7.56	12.3878	14.3682	16.4938	0.143308	0.349878	0.457567	0.314339	0.161648	0.436666	0.279122	0.659823	1
Cla003302	Unknown Protein (AHRD V1)	69.3567	50.0137	19.9002	11.9725	0.00233037	95.625	102.762	69.7881	60.0303	0.0715162	27.0575	13.2018	15.4054	28.2751	19.315	32.9291	0.483357	1
Cla003318	RPM1 interacting protein 4 transcript 2 (AHRD V1 *-*- D2J0U4_9ASTR); contains Interpro domain(s) IPR008700 Defence response, Rin4	668.448	913.257	1543.55	1350.49	0.00997576	450.47	499.738	519.079	640.86	0.194412	1119.33	1168.71	1705.74	1270.65	1383.02	1239.74	0.709211	1
Cla003324	Oligopeptide transporter 9 (AHRD V1 ***- B6SVF4_MAIZE); contains Interpro domain(s) IPR004648 Tetrapeptide transporter, OPT1/isp4	1.33594	1.51096	10.5069	2.9147	0.00939125	4.03	5.67255	4.88856	11.0963	0.0684015	2.6181	2.22508	1.4528	0.400321	0.0632107	0	0.0139323	1
Cla003337	Kinesin-like protein 1 (AHRD V1 ***- F4J373_ARATH); contains Interpro domain(s) IPR001752 Kinesin, motor region	1.16531	0.142326	0.044694	0.0439911	0.00764134	0.965	0.320458	0.116911	0.0258904	0.0136083	0.811235	0.199806	0.0712315	0	0	0	0.014408	1
Cla003344	Dehydration-responsive family protein (AHRD V1 **-- D7KPN7_ARALL); contains Interpro domain(s) IPR004159 Protein of unknown function DUF248, methyltransferase putative	113.701	72.9917	27.1042	26.697	0.00185198	112.01	124.354	121.203	116.965	0.880996	88.7953	112.263	128.592	130.918	131.249	88.4309	0.339078	1
Cla003371	Unknown Protein (AHRD V1)	18.6804	56.078	1.22567	4.12236	0.00807982	27.64	64.074	67.7346	53.9613	0.0961877	278.451	238.893	280.195	230.26	48.8076	57.6245	0.0501135	1
Cla003377	Nodulin family protein (AHRD V1 **-- D7M603_ARALL); contains Interpro domain(s) IPR010658 Nodulin-like	4.75126	3.11791	0.160033	0.164779	0.00202389	22.875	34.3247	31.7625	32.8519	0.460896	24.5867	19.5175	14.1397	8.05065	6.31287	3.36582	0.0166817	1
Cla003394	Erwinia induced protein 2 (AHRD V1 ***- Q84XG6_SOLTU)	158.305	162.006	341.976	407.526	0.00333648	201.5	122.346	101.286	145.893	0.184502	188.995	162.345	178.977	196.461	252.27	196.318	0.494772	1
Cla003395	Cysteine-rich repeat secretory protein 12 (AHRD V1 ***- Q3EC88_ARATH); contains Interpro domain(s) IPR002902 Protein of unknown function DUF26	6.32927	0.700295	0	0.128592	0.00122066	7.975	2.66016	1.22348	1.35774	0.261658	1.46771	0.0812102	0.140334	0.139445	0	0	0.103703	1
Cla003398	Caleosin (AHRD V1 ***- B8XX15_CYCRE); contains Interpro domain(s) IPR007736 Caleosin related	7.36306	4.28718	2.31806	0.168159	0.00715374	8.005	10.7	8.19987	8.2265	0.904752	15.4627	9.62109	7.31509	4.46897	5.43177	3.04958	0.290446	1
Cla003422	Ubiquitin family protein (AHRD V1 ***- D7MTG3_ARALL); contains Interpro domain(s) IPR019955 Ubiquitin supergroup	519.721	638.653	1603.22	1526.98	0.00537757	393.21	332.791	253.904	326.588	0.444051	65.8255	166.28	192.925	115.576	130.558	115.685	0.412109	1
Cla003429	Glycosyl transferase family 2 protein (AHRD V1 **-- B5RHS8_MUSBA)	0.488227	1.51054	4.04099	2.9711	0.00559812	0.025	0.518138	0.0185795	0.0696073	NA	0	0	0	0.0290107	0	0.0520415	NA	1
Cla003440	Armadillo repeat-containing protein (AHRD V1 *-*- O65640_ARATH); contains Interpro domain(s) IPR011989 Armadillo-like helical	11.8016	7.97061	3.79509	3.19986	0.00666411	10.805	12.3629	9.32023	8.97818	0.835271	7.11389	8.48364	7.6234	11.8559	8.40535	5.89595	0.323726	1
Cla003446	Stachyose synthase (AHRD V1 **-- B6ST00_MAIZE); contains Interpro domain(s) IPR008811 Raffinose synthase	5.14126	0.488633	0.056722	0.213959	0.000578508	2.62	0.889496	0.762095	0.215321	0.0183295	1.13267	0.135206	0.137812	0.138983	0	0.140077	0.0558697	1
Cla003449	Carboxyl-terminal proteinase (AHRD V1 **-- B4FXN3_MAIZE); contains Interpro domain(s) IPR004314 Protein of unknown function DUF239, plant	91.1974	25.9953	19.6481	25.4883	0.00611703	36.975	52.1233	32.8278	32.0454	0.429963	65.4538	96.7831	79.0013	56.1775	43.8241	42.7181	0.547688	1
Cla003450	Fas-associated factor 1-like protein (AHRD V1 **-- B6TD00_MAIZE); contains Interpro domain(s) IPR006577 UAS	45.4511	9.70421	8.47106	7.76387	0.00208173	21.65	22.2642	20.5948	14.6751	0.233053	47.0981	101.386	111.207	32.1288	19.3474	18.9987	0.0773378	1
Cla003470	Chaperone protein dnaJ 3 (AHRD V1 *-*- DNAJ3_ARATH); contains Interpro domain(s) IPR015609 Molecular chaperone, heat shock protein, Hsp40, DnaJ	1.93035	7.20966	11.7643	9.38556	0.00443762	0.295	0.184142	0.287414	0.352009	NA	0.0866392	0.110204	0.052423	0	0.122068	0.185796	NA	1
Cla003478	S-locus F-box-like protein c (AHRD V1 ***- B0F0G4_PETIN); contains Interpro domain(s) IPR001810 Cyclin-like F-box	23.0621	41.1262	51.5136	25.8916	0.00364178	15.48	24.0199	13.5853	21.3723	0.232786	9.51995	21.6346	23.0345	35.1862	35.9597	20.066	0.122538	1
Cla003502	Pentatricopeptide repeat-containing protein (AHRD V1 ***- D7L2Y3_ARALL); contains Interpro domain(s) IPR002885 Pentatricopeptide repeat	2.27986	3.66091	0.113543	0.481242	0.00498681	1.105	3.79634	2.53145	3.13282	0.0458941	3.32972	3.88712	1.92373	2.75119	1.75691	1.92366	0.373522	1
Cla003508	Kelch-like protein 20 (AHRD V1 *-*- E2A5N0_CAMFO); contains Interpro domain(s) IPR015915 Kelch-type beta propeller	5.41258	3.77426	6.18799	76.7535	9.25861e-05	5.985	6.63945	4.01047	6.09234	0.506536	3.45028	4.62433	6.71052	27.4395	6.68494	656.561	0.263625	1
Cla003550	cDNA clone J033118E13 full insert sequence (AHRD V1 *--- B7EU28_ORYSJ); contains Interpro domain(s) IPR007033 Protein of unknown function DUF662	5.44179	0.699815	0.184725	0	0.00958166	0.69	0.155626	0	0	NA	2.07563	0	0	0	0	0	NA	1
Cla003568	Hydrolase alpha/beta fold family (AHRD V1 *-*- B1XJ93_SYNP2); contains Interpro domain(s) IPR006050 DNA photolyase, N-terminal	0	0	0.507891	4.56794	0.000125923	0	0	0	0.0748121	NA	0	0	0	0	0.0429624	0.106015	NA	1
Cla003572	Hypersensitive induced response protein 4 (AHRD V1 **-- C0KTS8_WHEAT); contains Interpro domain(s) IPR001107 Band 7 protein	15.8447	15.5512	35.1641	39.7742	0.00537675	5.595	9.44686	8.93365	8.80116	0.275116	3.077	6.05728	9.62818	6.03426	7.8666	8.53907	0.242706	1
Cla003573	Unknown Protein (AHRD V1)	7.97742	2.03598	0.959275	0.73455	0.000419158	7.035	6.71479	8.70583	10.8982	0.0922415	17.0074	17.6972	14.9831	9.94935	12.3825	6.70771	0.774442	1
Cla003596	Glutamate dehydrogenase (AHRD V1 ***- Q94IA5_BRANA); contains Interpro domain(s) IPR006095 Glutamate/phenylalanine/leucine/valine dehydrogenase	22.5194	17.2375	6.95242	8.4276	0.00616782	17.075	25.2276	17.0406	24.7525	0.242198	17.2298	17.261	13.7408	10.9385	14.2569	10.6571	0.690156	1
Cla003605	Leucine-rich repeat receptor-like tyrosine-protein kinase At2g41820 (AHRD V1 *--- Y2182_ARATH); contains Interpro domain(s) IPR001611 Leucine-rich repeat	3.40988	0.78342	0.162394	0.292882	0.00171661	11.375	1.11128	1.09833	1.47043	0.471389	0.558044	0.0363176	0.186313	0	0.365147	0	0.122201	1
Cla003618	Ethylene responsive transcription factor 1b (AHRD V1 *-** C0J9I8_9ROSA); contains Interpro domain(s) IPR001471 Pathogenesis-related transcriptional factor and ERF, DNA-binding	59.1512	79.0015	8.9725	10.5234	0.00997576	31.39	67.4528	127.493	73.0172	0.0229447	189.656	353.411	503.711	470.737	361.432	297.981	0.163187	1
Cla003627	Receptor-like protein kinase (AHRD V1 *-** Q9FZP2_ARATH); contains Interpro domain(s) IPR002290 Serine/threonine protein kinase	1.22583	1.28856	0.213049	0.20577	0.00938751	2.76	2.30887	1.62094	3.27622	0.507695	0.777569	1.75035	2.65424	3.26166	3.73495	5.00564	0.0368511	1
Cla003642	O-succinylbenzoate-CoA ligase (AHRD V1 ***- E9D0X0_COCPS); contains Interpro domain(s) IPR000873 AMP-dependent synthetase and ligase	81.9444	47.1473	17.7077	24.8475	0.000526894	62.305	42.5105	71.707	63.7591	0.0278887	156.659	153.263	138.437	204.148	142.609	70.4965	0.252056	1
Cla003653	Os10g0184200 protein (Fragment) (AHRD V1 ***- Q0IYP3_ORYSJ); contains Interpro domain(s) IPR007658 Protein of unknown function DUF594	0.701407	0.148175	0	0	0.00451339	2.7	0.675914	0.331564	1.00288	0.565691	0.13531	0.10928	0.167805	0.0357084	0.165193	0	NA	1
Cla003666	Exostosin family protein (AHRD V1 ***- D7MCC1_ARALL); contains Interpro domain(s) IPR004263 Exostosin-like	1.50132	17.8992	30.1858	20.3627	0.00107785	0.91	2.6863	1.19094	2.06423	0.320805	0.0710867	0.0913315	0.452435	0.339977	1.55811	1.35934	0.0718121	1
Cla003674	Unknown Protein (AHRD V1)	53.2687	62.8386	123.426	110.359	0.0041196	35.065	64.8527	58.6266	87.1641	0.160896	20.0077	34.7144	40.5301	43.1951	39.9333	33.4469	0.535183	1
Cla003701	IST1 homolog (AHRD V1 *--- C1BSR8_9MAXI); contains Interpro domain(s) IPR005061 Protein of unknown function DUF292, eukaryotic	42.8449	45.5342	77.9376	94.4191	0.00902561	64.31	56.1043	42.1223	48.6932	0.0714294	33.5588	34.1147	26.0203	32.4275	36.1677	37.7618	0.311659	1
Cla003708	Fasciclin-like arabinogalactan protein 3 (AHRD V1 ***- A9XTK8_GOSHI); contains Interpro domain(s) IPR000782 FAS1 domain	8.25921	3.47653	0.0972603	0	0.00907074	13.215	1.86051	0	0	0.0234797	35.9812	4.90959	4.54829	1.5198	1.0062	0.382357	0.0220041	1
Cla003789	Ethylene responsive transcription factor 2a (AHRD V1 *-** C0J9I7_9ROSA); contains Interpro domain(s) IPR001471 Pathogenesis-related transcriptional factor and ERF, DNA-binding	0.280202	1.97812	28.5096	60.3003	1.3756e-05	5.79	1.08305	0.108342	0.414187	0.132581	0.530665	0.194143	0.685363	0.555601	0	0	NA	1
Cla003806	Transcriptional corepressor SEUSS (AHRD V1 **-- SEUSS_ARATH)	64.5259	34.6106	27.9601	24.8429	0.00410132	82.775	39.8074	51.0781	39.7008	0.0100201	163.134	148.282	142	168.963	202.118	106.073	0.44029	1
Cla003807	Protein SEUSS-like 2 (AHRD V1 *--- Q94BP0_ARATH)	39.9665	22.9457	16.5016	14.1931	0.00667404	28.635	29.3488	26.2798	20.66	0.412871	44.0843	66.5553	57.1531	44.627	56.0115	35.3819	0.49655	1
Cla003808	Unknown Protein (AHRD V1)	8.165	4.72847	1.1183	0.687147	0.00902561	82.145	8.909	4.42298	12.037	0.944529	1.34998	4.59428	5.7968	8.85744	8.07077	3.62459	0.217132	1
Cla003866	Agglutinin (AHRD V1 ***- Q71QF2_AMACA); contains Interpro domain(s) IPR008998 Agglutinin	2.07208	0.251761	0.0539427	0	0.00429686	2.785	1.42655	2.09387	1.34117	0.369599	0	0	0	0	0	0	NA	1
Cla003909	Auxin efflux carrier (AHRD V1 ***- Q71T11_MOMCH); contains Interpro domain(s) IPR014024 Auxin efflux carrier, subgroup	2.51396	0.303035	0.165869	0.180885	0.00263631	0.17	0.168834	0	0	NA	4.40486	1.50173	0.75718	0.252963	0.269574	0	0.0149632	1
Cla003919	Auxin efflux carrier-like protein (AHRD V1 ***- Q9C999_ARATH); contains Interpro domain(s) IPR004776 Auxin efflux carrier	100.714	77.5862	41.0357	39.8754	0.00912489	71.385	96.7377	63.8463	88.4428	0.245875	167.159	143.914	124.884	152.354	125.608	111.37	0.615631	1
Cla003928	Unknown Protein (AHRD V1)	3.16682	7.00542	15.0642	2.1838	0.00162206	7.715	2.59184	3.07847	3.35299	0.112744	6.87712	3.58689	2.01093	2.07782	0.73296	0.93735	0.10263	1
Cla003933	NAD(P)H-quinone oxidoreductase subunit L (AHRD V1 *-*- NDHL_THEEB); contains Interpro domain(s) IPR019654 NADH dehydrogenase, transmembrane subunit NdhL	16.5291	5.4929	0.300588	0.334602	0.00256739	49.5	29.7673	38.403	36.8097	0.153072	74.6295	50.3958	20.5372	19.6233	33.5845	49.6433	0.0827817	1
Cla003941	Endoglucanase 1 (AHRD V1 ***- B6TRZ3_MAIZE); contains Interpro domain(s) IPR001701 Glycoside hydrolase, family 9	3.66993	0.134946	0	0.169729	0.00809424	2.545	0.30887	0.202975	0.192855	0.0101259	3.31603	0.185185	0.135662	0	0	0.41117	0.0294107	1
Cla003946	RNA-dependent RNA polymerase (AHRD V1 **** E5GB63_CUCME); contains Interpro domain(s) IPR007855 RNA-dependent RNA polymerase, eukaryotic-type	4.0028	0.790195	0.295533	0.397977	0.000739708	12.88	1.72664	0.447444	0.429312	0.206031	0.257675	0.0900374	0.0111684	0	0	0	NA	1
Cla003952	Nudix hydrolase 4 (AHRD V1 **** B6T5N7_MAIZE); contains Interpro domain(s) IPR000086 NUDIX hydrolase domain	88.1816	251.988	204.097	145.914	0.00634353	55.47	115.642	77.4629	116.963	0.133112	60.3159	152.684	125.291	183.923	93.6659	101.105	0.214848	1
Cla003958	Glucan endo-13-beta-glucosidase (AHRD V1 ***- E5GB65_CUCME); contains Interpro domain(s) IPR013781 Glycoside hydrolase, subgroup, catalytic core	3.93987	0.283426	0	0	0.000356374	3.995	1.03566	0.366079	0.100974	0.0253382	2.72438	0.260006	0.171237	0.212707	0	0	0.0408172	1
Cla003972	Thioredoxin (AHRD V1 ***- E9JFW4_9ROSI); contains Interpro domain(s) IPR015467 Thioredoxin, core	28.9506	7.51494	0	0	0.000291231	56.775	58.3956	82.7496	80.7999	0.416431	16.3498	19.6872	18.8467	9.73926	0.51781	0.921326	0.0128774	1
Cla003974	Unknown Protein (AHRD V1)	24.5076	1.12994	0	0	0.00027255	1.91	2.33632	3.33133	0.500529	0.203442	5.78054	9.55007	2.59074	0.361997	0.276593	0.700178	0.34346	1
Cla003979	Cucumisin (AHRD V1 *-*- CUCM1_CUCME)	5.56627	170.323	5.65437	6.77707	8.96034e-05	0	4.17662	0.513138	0.28484	NA	0	0	0	0	0	0	NA	1
Cla003985	Regulator of chromosome condensation (RCC1) family protein (AHRD V1 **-- F4JBN0_ARATH); contains Interpro domain(s) IPR009091 Regulator of chromosome condensation/beta-lactamase-inhibitor protein II	17.0674	28.9647	68.3368	97.2163	0.000473829	18.29	51.8012	38.1006	48.9794	0.0653433	26.5181	64.3607	66.6811	67.4699	21.3897	51.9277	0.0728734	1
Cla003999	E3 ubiquitin-protein ligase CG7694 (AHRD V1 *--- RN181_DROME); contains Interpro domain(s) IPR010543 Protein of unknown function DUF1117	26.0769	35.0175	68.7893	59.8953	0.00195853	17.785	27.3939	28.0973	30.6723	0.0854539	22.002	26.9057	29.4066	35.0601	24.7593	38.0236	0.413488	1
Cla004001	FtsJ cell division protein-like (AHRD V1 ***- Q6YZE3_ORYSJ)	0.741363	0.728765	73.6539	62.1533	0.00023775	0.625	1.15176	0	0	NA	0	0	0	0	0	0	NA	1
Cla004005	Expansin (AHRD V1 *-*- Q84UK4_PRUPE); contains Interpro domain(s) IPR007117 Pollen allergen/expansin, C-terminal	7.98811	0.52068	0.92977	0.650119	0.00958371	6.87	1.89182	1.36472	1.18152	0.0163299	4.43782	0.825693	0.656487	0.163487	0.271404	1.02103	0.193544	1
Cla004011	Bifunctional polymyxin resistance protein ArnA (AHRD V1 **-- ARNA_ERWCT); contains Interpro domain(s) IPR016040 NAD(P)-binding domain	28.5963	40.0235	181.863	160.252	0.00760951	31.28	22.3308	23.2738	20.9907	0.2197	13.3375	14.3924	10.3581	13.6281	8.3458	8.06356	0.365115	1
Cla004022	Nodulin MtN21 family protein (AHRD V1 ***- D7LD58_ARALL); contains Interpro domain(s) IPR000620 Protein of unknown function DUF6, transmembrane	76.3709	553.686	414.72	568.975	0.00088499	12.305	95.8428	47.8689	130.864	0.0312989	14.1415	73.3574	47.3008	221.793	44.9113	139.286	0.0943104	1
Cla004033	Unknown Protein (AHRD V1); contains Interpro domain(s) IPR007750 Protein of unknown function DUF674	5.05599	6.76369	1.3025	0.992286	0.00291413	8.68	25.6154	21.0124	17.5034	0.115571	21.188	20.8524	23.6292	16.4767	19.5897	17.5783	0.903895	1
Cla004055	Adenylate kinase family-like protein (AHRD V1 ***- Q38HW2_SOLTU); contains Interpro domain(s) IPR000850 Adenylate kinase	25.2204	30.0822	50.7085	75.9615	0.0032043	24.44	34.898	56.0952	30.4222	0.0296003	20.0426	27.2085	28.6276	29.6264	43.5914	47.7409	0.0631365	1
Cla004061	Lipase (AHRD V1 ***- Q1XBG1_RICCO); contains Interpro domain(s) IPR006693 AB-hydrolase associated lipase region	321.466	429.008	82.6463	28.1553	0.00690872	308.24	523.715	313.826	662.672	0.140057	45.3421	13.6291	12.6996	7.48594	41.3857	13.8066	0.0748584	1
Cla004062	23S rRNA (Uracil-5-)-methyltransferase (AHRD V1 ***- E9RP23_LACRE)	11.1142	9.92592	3.02479	2.36123	0.00361435	8.535	10.3187	16.4544	11.8645	0.0849152	10.5334	8.5922	10.1243	5.47857	9.68303	7.09002	0.526581	1
Cla004066	Kelch-like protein 14 (AHRD V1 ***- B6T7I5_MAIZE); contains Interpro domain(s) IPR015915 Kelch-type beta propeller	7.27976	4.01457	1.41038	1.47313	0.00334112	8.585	8.27865	4.42081	5.94978	0.105224	17.7344	7.44899	7.14699	7.29612	5.27098	6.23712	0.0401087	1
Cla004073	Gda-1 (AHRD V1 **-- B6T8N2_MAIZE); contains Interpro domain(s) IPR013089 Kelch related	527.44	423.671	219.311	192.999	0.00335073	632.22	558.982	717.646	699.634	0.676441	1432.56	1269.74	1266.78	1356.09	1235.33	1107.44	0.894403	1
Cla004090	Squamosa promoter-binding protein (AHRD V1 ***- B8Y9B2_PONTR); contains Interpro domain(s) IPR004333 Transcription factor, SBP-box	23.6068	21.1779	5.78528	4.94948	0.000734193	72.875	60.7322	53.2865	45.2536	0.0551565	64.3513	47.505	42.4511	30.6835	44.6958	31.3415	0.525474	1
Cla004102	Auxin responsive protein (AHRD V1 *-*- D9IQE6_CATRO); contains Interpro domain(s) IPR003311 AUX/IAA protein	265.908	83.7783	6.0623	11.3955	5.02646e-05	297.105	402.464	339.211	297.563	0.704703	475.488	307.312	284.84	274.069	265.364	144.276	0.0762814	1
Cla004111	Ring H2 finger protein (AHRD V1 *-*- D9ZHD8_HYPPE); contains Interpro domain(s) IPR018957 Zinc finger, C3HC4 RING-type	0.0590693	0.0445004	0.849481	1.88363	0.00830042	0	0.0667893	0.1301	0.0499951	NA	0	0.0332562	0	0	0	0	NA	1
Cla004112	Ring H2 finger protein (AHRD V1 *-*- D9ZHD8_HYPPE); contains Interpro domain(s) IPR018957 Zinc finger, C3HC4 RING-type	0	0.0733241	0.712407	1.10456	0.00645901	0	0	0	0.051177	NA	0	0	0	0	0	0	NA	1
Cla004116	Sugar transporter, putative (AHRD V1 **-- B9RTN4_RICCO); contains Interpro domain(s) IPR003663 Sugar/inositol transporter	18.727	11.3485	3.36889	1.4916	0.00685566	16.57	17.3098	7.04261	7.57731	0.040816	7.94681	4.88128	3.32358	10.7576	6.72126	3.23177	0.117876	1
Cla004119	Exostosin family protein (AHRD V1 *-*- F4K2K9_ARATH); contains Interpro domain(s) IPR004263 Exostosin-like	3.63091	1.70713	0.648083	0.877474	0.00403437	8.9	4.44793	2.98601	2.3332	0.014531	6.38556	5.79991	6.70281	4.49737	4.46235	3.72577	0.450284	1
Cla004148	F-box protein PP2-B1 (AHRD V1 ***- PP2B1_ARATH); contains Interpro domain(s) IPR001810 Cyclin-like F-box	10.7112	9.933	29.2133	41.0543	0.00348429	14.43	10.6612	5.48068	11.7652	0.0415646	5.50384	7.99785	8.627	12.4431	20.0788	46.1815	0.117876	1
Cla004159	T-complex protein 1 subunit alpha (AHRD V1 ***- B9SF60_RICCO); contains Interpro domain(s) IPR012715 T-complex protein 1, alpha subunit	39.3684	37.5404	56.7798	87.9756	0.00772466	23.98	43.5086	43.3594	54.8937	0.0720812	20.2717	32.6303	33.4854	25.3767	33.2965	37.3771	0.308087	1
Cla004164	Interferon-induced GTP-binding protein Mx (Fragment) (AHRD V1 *--* MX_PERFL); contains Interpro domain(s) IPR015577 Interferon-induced Mx protein	79.8941	47.8678	96.2373	155.384	0.00831943	160.08	90.1498	74.7214	78.6928	0.78589	16.4651	29.0626	47.9338	42.8844	26.9651	26.8439	0.367616	1
Cla004230	Unknown Protein (AHRD V1)	13.8609	4.43669	0.778476	0.712281	0.000292296	14.09	14.5022	10.1256	7.95864	0.0425829	7.34202	6.45953	6.51078	2.5375	4.33861	2.48125	0.107609	1
Cla004240	Cyclic nucleotide gated channel 9 (AHRD V1 ***- F4JQC2_ARATH); contains Interpro domain(s) IPR000595 Cyclic nucleotide-binding	35.8378	16.0759	1.83841	3.15718	0.000117579	68.63	45.3616	46.7837	32.4046	0.0149328	34.0526	38.2732	43.8722	52.2649	34.7112	18.6882	0.136618	1
Cla004282	Transcription elongation factor 1 homolog (AHRD V1 ***- F2QQA3_PICP7); contains Interpro domain(s) IPR007808 Protein of unknown function DUF701, zinc-binding putative	501.471	877.913	1141.38	1291.77	0.00890477	195.265	336.833	299.485	316.864	0.227364	1055.93	1329.16	1815.1	1210.7	1322.72	1188.29	0.50268	1
Cla004294	Multidrug resistance protein mdtK (AHRD V1 **-- MDTK_YERE8); contains Interpro domain(s) IPR002528 Multi antimicrobial extrusion protein MatE	2.21193	4.6443	7.97289	8.98027	0.00245407	1.64	1.08758	1.35075	2.08267	0.26844	2.8456	2.95459	2.58689	3.85608	1.51842	30.7489	0.581846	1
Cla004297	Beta-1,3-galactosyl-O-glycosyl-glycoprotein beta-1,6-N-acetylglucosaminyltransferase (AHRD V1 *--- GCNT1_HUMAN); contains Interpro domain(s) IPR003406 Glycosyl transferase, family 14	49.2764	106.752	24.2529	18.7957	0.00121529	102.245	98.142	104.584	123	0.614294	11.2932	15.3587	11.7367	14.7153	13.3326	8.9455	0.850024	1
Cla004298	Cyclin-dependent protein kinase-like (AHRD V1 *-** Q9LSM7_ARATH); contains Interpro domain(s) IPR002290 Serine/threonine protein kinase	21.4276	13.3242	7.19019	6.52149	0.00152922	17.28	29.3282	27.7626	25.522	0.203348	32.4078	22.1368	14.3206	20.856	18.9973	15.634	0.163526	1
Cla004328	MYB transcription factor (Fragment) (AHRD V1 **-* E7BJY5_MALDO); contains Interpro domain(s) IPR006447 Myb-like DNA-binding region, SHAQKYF class	298.922	234.674	60.4132	58.6319	0.00253111	166.86	404.895	286.038	252.043	0.0929872	975.565	722.317	709.685	632.816	592.394	492.921	0.570623	1
Cla004339	Auxin transporter-like protein 1 (AHRD V1 ***- B6U1Y3_MAIZE); contains Interpro domain(s) IPR013057 Amino acid transporter, transmembrane	3.27706	4.52532	18.1453	19.6379	0.000664442	8.94	6.60033	11.4135	19.003	0.0176264	3.84738	7.34737	6.65721	10.4701	5.29279	2.34751	0.102856	1
Cla004340	Yippee family protein (AHRD V1 ***- D7LEF6_ARALL); contains Interpro domain(s) IPR004910 Yippee-like protein	239.506	87.1392	32.4026	36.5831	0.00153828	113.245	119.583	65.732	82.1755	0.0644226	308.348	197.656	171.627	130.195	76.1273	57.894	0.012911	1
Cla004341	Cytochrome P450 (AHRD V1 ***- Q1I1D7_CITSI); contains Interpro domain(s) IPR001128 Cytochrome P450	14.5521	12.8042	4.05372	4.80987	0.00276929	25.875	17.9174	24.1625	18.3185	0.0700033	1.71106	3.01713	2.42329	2.93537	2.69148	1.23043	0.5595	1
Cla004392	UDP-glycosyltransferase 74 F1 (AHRD V1 ***- F4IS54_ARATH); contains Interpro domain(s) IPR002213 UDP-glucuronosyl/UDP-glucosyltransferase	5.28971	0.193851	0.0318117	0.289163	0.00501678	2.605	0.327549	0.2059	0.0467556	NA	0.956518	0.590926	0.121674	0.11692	0.242918	0.20974	0.642079	1
Cla004401	Dynamin like protein (AHRD V1 ***- D3B450_POLPA)	15.6491	5.16927	5.10977	3.9919	0.00992899	7.585	11.4837	12.4849	8.66477	0.212508	18.7563	19.1798	19.9165	21.0963	19.8236	10.8561	0.579835	1
Cla004421	F-box protein PP2-B1 (AHRD V1 ***- PP2B1_ARATH); contains Interpro domain(s) IPR001810 Cyclin-like F-box	35.0036	22.1324	9.86393	10.0269	0.00766812	30.585	30.502	29.1631	24.8242	0.505705	38.0999	42.3249	40.2415	39.2993	30.1326	43.7743	0.42119	1
Cla004424	DNA-directed RNA polymerase III subunit F (AHRD V1 **** B0XD81_CULQU); contains Interpro domain(s) IPR007832 RNA polymerase Rpc34	22.7637	8.92682	5.31296	6.32153	0.00949006	8.515	14.7974	16.8536	9.86742	0.0767522	30.8782	28.393	33.0145	26.5993	29.3714	40.4482	0.346942	1
Cla004431	WRKY transcription factor 35 (AHRD V1 **** Q7XAA6_ORYSJ); contains Interpro domain(s) IPR003657 DNA-binding WRKY	44.2707	19.6517	7.30964	6.69702	0.00027215	44.2	42.9928	37.4923	31.7865	0.121037	37.2896	24.8831	20.7286	21.0035	32.7625	11.911	0.038094	1
Cla004454	O-methyltransferase-like protein (AHRD V1 **** D3JZ18_PRUMU); contains Interpro domain(s) IPR016461 O-methyltransferase, COMT, eukaryota	6.59675	68.236	157.848	116.996	0.000844558	3.28	2.37532	6.02664	10.3769	0.0428606	35.1447	22.888	24.2104	27.4017	27.0719	13.8762	0.518429	1
Cla004456	Unknown Protein (AHRD V1)	11.8779	18.3749	77.6911	211.199	0.00229165	7.205	11.8576	11.7276	12.2365	0.572878	14.132	20.365	35.317	47.7311	35.1442	2159.36	0.331286	1
Cla004495	C2 domain-containing protein (AHRD V1 ***- D7MKI6_ARALL); contains Interpro domain(s) IPR000008 C2 calcium-dependent membrane targeting	16.9125	11.9987	5.18709	3.03113	0.00727674	26.5	16.2567	14.8725	15.9458	0.550684	21.731	21.7485	19.0738	19.6035	24.8882	17.2638	0.899361	1
Cla004496	Kinesin-like protein (AHRD V1 *-*- Q9LUG0_ARATH); contains Interpro domain(s) IPR010544 Kinesin-related	0.330634	0	0	0	0.00621867	0.185	0.0442273	0	0	NA	0.0738395	0	0	0	0	0	NA	1
Cla004542	Kinase interacting protein 1 (AHRD V1 *-*- Q94CG5_PETIN); contains Interpro domain(s) IPR011684 KIP1-like	1.13571	2.13771	11.5652	8.81874	0.00227158	0.99	2.06839	0.90767	1.85631	0.0801962	0.735131	0.343187	0.282081	0.351828	0.57605	0.756604	0.944122	1
Cla004579	Ankyrin repeat-containing protein (AHRD V1 *--- F4J8U1_ARATH); contains Interpro domain(s) IPR011989 Armadillo-like helical	3.92102	0.15664	0	0	0.000139366	4.83	1.06887	0.591476	0.198258	0.0162283	0.805877	0.0297537	0.147119	0	0	0	0.0265618	1
Cla004591	Subtilisin-like serine protease (AHRD V1 **-- Q948Q4_ARATH); contains Interpro domain(s) IPR015500 Peptidase S8, subtilisin-related	0	1.91714	15.7985	18.6832	0.00349998	0.03	0	0	0.0394014	NA	0.0222675	0.215795	0.129052	0	0.227154	0.0321554	NA	1
Cla004596	Early-responsive to dehydration stress protein (ERD4) (AHRD V1 **-- Q9FVQ5_ARATH); contains Interpro domain(s) IPR003864 Protein of unknown function DUF221	157.112	94.8293	56.1323	54.5298	0.00574389	53.125	88.4534	72.1327	75.0675	0.251427	69.3215	89.5555	86.1548	94.5819	82.0795	64.3962	0.763007	1
Cla004637	Cytochrome P450 (AHRD V1 ***- A0ZS62_SOLLC); contains Interpro domain(s) IPR001128 Cytochrome P450	2.13928	0.354875	0	0.0750367	0.00557161	18.445	5.83187	1.299	1.62194	0.0713175	1.08572	0.131807	0.140264	0.123876	0	0	0.112577	1
Cla004644	BCL-2 binding anthanogene-1 (AHRD V1 *--- B6U8V5_MAIZE); contains Interpro domain(s) IPR019955 Ubiquitin supergroup	31.5178	15.7639	1.09891	1.76718	0.00469582	15.11	21.7851	8.17345	7.96999	0.0336282	5.47474	7.05094	4.12651	4.77334	13.5834	6.43927	0.184321	1
Cla004647	Cystinosin (AHRD V1 ***- B4FX59_MAIZE); contains Interpro domain(s) IPR006603 Cystinosin/ERS1p repeat	13.5605	32.1554	13.7375	17.2688	0.00732786	19.42	31.2708	22.3279	32.4927	0.101522	46.2355	51.0943	48.1137	50.9515	43.263	37.9795	0.908204	1
Cla004658	Receptor-like protein kinase At3g21340 (AHRD V1 **** RLK6_ARATH); contains Interpro domain(s) IPR002290 Serine/threonine protein kinase	29.2957	18.6208	9.95356	14.5727	0.00980424	30.785	30.8751	34.7953	38.1137	0.420643	59.2525	44.9841	42.761	41.3384	50.3417	30.6235	0.420051	1
Cla004661	cDNA clone 001-101-B09 full insert sequence (AHRD V1 ***- B7E7C1_ORYSJ)	16.8748	9.51046	1.11622	1.39028	0.000429301	39.5	60.7825	54.6331	62.4706	0.152991	47.9284	98.7005	87.7418	134.444	139.167	119.286	0.501671	1
Cla004676	Dof zinc finger protein (AHRD V1 *-*- Q9M4G1_SOLTU); contains Interpro domain(s) IPR003851 Zinc finger, Dof-type	21.6389	15.8978	6.90046	12.5469	0.00965293	14.895	15.0657	9.70448	9.29867	0.079437	15.9553	11.4149	9.15376	8.67046	14.4101	7.04579	0.444866	1
Cla004686	Enoyl-CoA hydratase (AHRD V1 ***- D5P7B7_9MYCO); contains Interpro domain(s) IPR001753 Crotonase, core	19.6588	58.4742	60.0744	31.3594	0.00522441	10.265	16.938	7.49626	11.9621	0.0522555	8.02634	10.1034	13.4622	17.3124	15.5048	13.0471	0.267685	1
Cla004691	2-oxoglutarate dehydrogenase E1 component (AHRD V1 ***- F4IWV2_ARATH); contains Interpro domain(s) IPR011603 2-oxoglutarate dehydrogenase, E1 component	15.2347	7.67192	3.77018	3.05975	0.00585855	6.445	6.08392	4.05007	3.81681	0.0597437	16.4588	18.2652	19.3834	12.0606	7.13816	3.0909	0.0372423	1
Cla004729	Elongation factor 1-alpha (AHRD V1 ***- B9SPV9_RICCO); contains Interpro domain(s) IPR004539 Translation elongation factor EF1A, eukaryotic and archaeal	97.0591	117.745	226.68	220.283	0.000778229	75.505	114.734	127.146	148.19	0.0885143	8.08457	38.3131	79.209	51.5345	110.996	134.688	0.0217158	1
Cla004744	Senescence-associated protein-like (AHRD V1 **-- Q9LH57_ARATH); contains Interpro domain(s) IPR018499 Tetraspanin	4.15222	1.54032	0	0.187207	0.00276929	4.38	1.95155	0.962971	0.571066	0.0246716	1.07233	0.20673	0	0.100248	0	0.179832	NA	1
Cla004747	Zinc knuckle (CCHC-type) family protein (AHRD V1 **-* D7LZZ1_ARALL); contains Interpro domain(s) IPR001878 Zinc finger, CCHC-type	1.60125	2.64488	7.24639	4.66584	0.00233655	3.995	2.41769	3.7868	4.35748	0.393535	6.65074	6.73967	5.73131	9.89686	8.00732	9.03149	0.360331	1
Cla004813	Beta-glucosidase G2 (AHRD V1 ***- A8TVQ5_MEDTR); contains Interpro domain(s) IPR001360 Glycoside hydrolase, family 1	27.328	13.0172	0	0	1.3756e-05	0.25	2.10885	0.259826	0	0.025411	0	0.0835586	0.0397482	0.104708	0	0.156197	NA	1
Cla004816	Exocyst complex component 7 (AHRD V1 **** F4K8Y6_ARATH); contains Interpro domain(s) IPR004140 Exo70 exocyst complex subunit	24.52	23.0427	15.1773	6.90435	0.00708336	3.95	13.3776	7.92871	7.26504	0.0219987	6.50863	8.24748	8.21428	7.21362	11.335	6.06345	0.645649	1
Cla004818	Beta-glucosidase G3 (AHRD V1 ***- A8TVQ9_MEDTR); contains Interpro domain(s) IPR001360 Glycoside hydrolase, family 1	20.8712	9.14861	0	0	2.32023e-05	0	0	0	0	NA	0	0	0	0	0	0	NA	1
Cla004848	Threonine endopeptidase (AHRD V1 *--- D7M9J7_ARALL)	19.9843	12.5291	27.3218	41.4215	0.00179562	20.97	15.242	10.1341	15.0346	0.155559	19.6639	19.6606	23.397	22.5822	30.4586	24.9819	0.48966	1
Cla004880	Dof zinc finger protein (AHRD V1 *-*- B6TKH8_MAIZE); contains Interpro domain(s) IPR003851 Zinc finger, Dof-type	37.8683	22.7917	7.76262	10.2417	0.000673965	21.685	23.4886	18.2329	20.5078	0.691302	25.3357	16.9902	16.3081	8.11223	13.8002	9.46347	0.25866	1
Cla004882	Guanine nucleotide-binding protein subunit beta (AHRD V1 *--* GBB_CRYPA); contains Interpro domain(s) IPR017986 WD40 repeat, region	6.14521	1.50307	0.641658	0.880869	0.00210468	4.215	7.285	4.88098	2.92074	0.120443	1.24858	1.05276	0.536164	0.609896	0.707832	1.02156	0.652231	1
Cla004884	Glucan endo-1 3-beta-glucosidase (AHRD V1 ***- B6U1F1_MAIZE); contains Interpro domain(s) IPR000490 Glycoside hydrolase, family 17	1.73579	0.188557	0.0539427	0	0.00504703	1.77	0.743408	0.0819296	0.0909574	0.0381266	1.28074	0.217527	0.213627	0.149405	0	0	0.147776	1
Cla004897	Nuclear movement protein nudc (AHRD V1 *-*- Q17KI6_AEDAE); contains Interpro domain(s) IPR017447 CS	137.747	149.649	267.95	392.588	0.000899091	83.41	111.085	109.485	130.178	0.344065	84.78	111.878	123.397	116.094	135.387	171.606	0.0955916	1
Cla004898	Zinc finger protein CONSTANS-LIKE 5 (AHRD V1 *--- COL5_ARATH); contains Interpro domain(s) IPR010402 CCT domain	56.9437	73.1958	62.0955	9.1774	0.00503035	76.13	35.7174	21.9723	12.1107	0.155233	473.077	461.606	436.682	344.772	733.023	337.45	0.490306	1
Cla004901	Spermidine synthase 1 (AHRD V1 ***- B6TCZ1_MAIZE); contains Interpro domain(s) IPR001045 Spermine synthase	2.59121	2.46519	9.08297	11.7061	0.00577664	2.015	1.45958	1.88257	2.25445	0.811917	4.95106	3.09395	4.33978	2.062	0.130739	2.09677	0.0827817	1
Cla004902	Cyclic nucleotide gated channel 9 (AHRD V1 ***- F4JQC2_ARATH); contains Interpro domain(s) IPR000595 Cyclic nucleotide-binding	24.1657	17.1411	3.81568	5.83096	0.00667404	30.455	30.7945	24.9122	20.6934	0.171899	22.3773	28.2538	23.2638	21.9667	28.8387	20.1894	0.878169	1
Cla004920	Acidic chitinase (AHRD V1 **-- A2TJX5_GOSHI); contains Interpro domain(s) IPR001223 Glycoside hydrolase, family 18, catalytic domain	27.0897	27.4519	13.0274	84.6587	0.00561887	3407.91	164.652	91.7241	764.127	0.797688	0.231826	0.141356	0.192269	0	0.647906	0	NA	1
Cla004930	C4-dicarboxylate transporter/malic acid transport family protein (AHRD V1 ***- D7M2F7_ARALL); contains Interpro domain(s) IPR004695 C4-dicarboxylate transporter/malic acid transport protein	0.255709	0.743197	4.80783	4.5199	0.00170063	0.46	0.173149	0.0692134	0.164204	NA	0.0268562	0	0	0	0.0471489	0	NA	1
Cla004934	Unknown Protein (AHRD V1)	4.50723	0.875003	0.457728	0.220815	0.0092486	34.975	8.16764	4.81473	5.71066	0.372562	9.8206	16.1076	15.9009	7.37474	12.9011	9.91314	0.77572	1
Cla004942	Glycoside hydrolase family 28 protein/polygalacturonase family protein (AHRD V1 ***- Q1PF10_ARATH); contains Interpro domain(s) IPR012334 Pectin lyase fold	3.44189	8.31323	1.44013	1.14384	0.00233655	5.85	2.4347	0.798702	1.32077	0.0450432	3.92568	1.2566	1.07265	4.98777	2.51178	2.11656	0.0620942	1
Cla004949	Multidrug resistance protein mdtK (AHRD V1 **-- MDTK_ENTS8); contains Interpro domain(s) IPR002528 Multi antimicrobial extrusion protein MatE	0.215996	0.105863	4.81053	2.63169	0.000927731	0.37	0	0.145976	0.244925	NA	0.463682	0.737104	0.237945	0.470389	0.737175	0.57889	0.697631	1
Cla004950	30S ribosomal protein S9-like (AHRD V1 ***- Q9SMU5_ARATH); contains Interpro domain(s) IPR000209 Peptidase S8 and S53, subtilisin, kexin, sedolisin	11.7128	8.19125	20.7441	28.2915	0.00414279	16.64	15.0648	13.5386	10.6525	0.847735	19.0492	26.1129	27.1274	30.3249	33.0532	30.8568	0.557731	1
Cla004951	Unknown Protein (AHRD V1)	10.698	11.2267	22.6787	25.5273	0.00418891	18.54	13.6831	9.4896	11.6325	0.189129	12.6671	26.618	25.7528	27.9851	30.8512	42.1863	0.0773378	1
Cla004967	Dehydration-responsive protein-like (AHRD V1 **-- Q5VRG9_ORYSJ); contains Interpro domain(s) IPR004159 Protein of unknown function DUF248, methyltransferase putative	59.2975	25.8978	7.29988	5.47767	0.000196273	35.53	30.9993	34.2916	26.666	0.692797	88.5131	78.7069	51.0442	60.765	36.7954	13.6798	0.0197681	1
Cla004975	Alpha-L-fucosidase 1 domain protein (AHRD V1 ***- F2B834_STRPN); contains Interpro domain(s) IPR013781 Glycoside hydrolase, subgroup, catalytic core	47.0615	4.66009	0.172637	0.133841	0.000387262	21.225	8.28073	10.8597	2.61112	0.2181	25.9931	14.2885	14.5006	7.85687	6.00526	44.9768	0.805703	1
Cla004979	Nodulin MtN21 family protein (AHRD V1 ***- D7LP41_ARALL); contains Interpro domain(s) IPR000620 Protein of unknown function DUF6, transmembrane	64.4784	11.592	6.4511	3.97656	0.000899091	17.825	43.8608	92.0872	37.5471	0.0276506	49.8817	47.8727	40.8681	11.0607	6.51439	9.59173	0.0550538	1
Cla004990	Glucan endo-1 3-beta-glucosidase 10 (AHRD V1 ***- F4K020_ARATH); contains Interpro domain(s) IPR013781 Glycoside hydrolase, subgroup, catalytic core	24.8471	8.52527	2.87736	1.69943	0.00018925	15.03	9.01676	4.57646	3.38461	0.0163039	25.3672	10.8436	9.55161	4.78946	5.27751	5.85585	0.0449009	1
Cla005001	Patatin-like phospholipase domain-containing protein (AHRD V1 **-- E4PM29_MARAH); contains Interpro domain(s) IPR006689 ARF/SAR superfamily	21.4302	36.2519	47.6665	19.8827	0.00745905	9.4	23.5856	10.9372	16.9702	0.0210453	23.6301	17.7944	13.3777	11.3745	9.9353	6.13765	0.224527	1
Cla005018	Cytochrome P450 (AHRD V1 ***- Q0PNH1_CAPCH); contains Interpro domain(s) IPR001128 Cytochrome P450	159.847	45.1688	13.9247	16.9603	0.00828994	220.68	43.7003	7.88072	45.3839	0.742495	2.90617	1.4972	1.24099	5.17524	3.67839	1.88684	0.688384	1
Cla005042	Fasciclin-like arabinogalactan protein 7 (AHRD V1 ***- A9XTL2_GOSHI); contains Interpro domain(s) IPR000782 FAS1 domain	11.6988	174.973	99.0424	33.6603	0.00271956	19.935	29.8381	13.6691	37.0447	0.175202	17.3789	4.86355	1.58142	0.873753	15.4975	2.91079	0.0334723	1
Cla005050	RNA ligase isoform 2 (Fragment) (AHRD V1 **-- Q0WZC1_WHEAT)	8.13198	11.4721	17.462	20.4846	0.00927726	6.06	9.71491	6.6974	8.79947	0.241671	5.13459	7.04098	5.92094	4.66682	4.28695	5.64842	0.379127	1
Cla005059	Dof zinc finger protein 12 (AHRD V1 *-*- A5HWG1_HORVD); contains Interpro domain(s) IPR003851 Zinc finger, Dof-type	27.6806	18.1483	5.52582	8.29757	0.00169311	31.16	22.1141	17.3935	19.3052	0.039319	20.975	24.5701	20.5659	12.3458	11.9611	4.58205	0.0859094	1
Cla005061	Exostosin-like glycosyltransferase (AHRD V1 **-- A8I7L6_CHLRE); contains Interpro domain(s) IPR004263 Exostosin-like	13.4079	25.9064	48.1243	12.4013	0.00550966	2.33	8.35124	1.12267	3.28906	0.0150306	3.5873	5.36446	3.33371	3.14213	2.80059	2.15186	0.6561	1
Cla005064	Nodulin family protein (AHRD V1 **-- D7LIF1_ARALL); contains Interpro domain(s) IPR010658 Nodulin-like	3.04689	5.45999	5.87019	11.2268	0.00611703	1.45	2.78781	1.99491	3.41692	0.0978312	0.857374	1.41629	1.75959	1.80965	2.25297	1.93624	0.378636	1
Cla005075	Nodulin family protein (AHRD V1 **-- D7LIF1_ARALL); contains Interpro domain(s) IPR010658 Nodulin-like	5.36313	0.963846	0.0436679	0	0.000728563	6.27	4.72769	4.6059	6.15562	0.352239	9.93578	15.1312	11.8494	10.5657	15.4585	9.31326	0.449145	1
Cla005077	Unknown Protein (AHRD V1); contains Interpro domain(s) IPR012862 Protein of unknown function DUF1635	7.49653	54.5788	102.769	72.0713	0.00258671	10.945	5.28383	2.85809	13.3304	0.259328	10.3926	6.20876	10.4845	20.9331	51.6745	58.7037	0.0784355	1
Cla005088	Heavy-metal-associated domain-containing protein (AHRD V1 *-** Q9SJL2_ARATH); contains Interpro domain(s) IPR006121 Heavy metal transport/detoxification protein	5.33359	0.424306	0.345399	1.56709	0.00491591	27.235	2.20947	2.88027	1.27299	0.130048	3.09858	1.60981	1.99558	0.916278	4.26747	0.571232	0.284639	1
Cla005097	Xyloglucan endotransglucosylase/hydrolase 9 (AHRD V1 ***- C0IRI2_MALDO); contains Interpro domain(s) IPR016455 Xyloglucan endotransglucosylase/hydrolase	6.25554	0.877959	0	0.110781	0.000915923	50.01	3.2949	2.43009	4.91699	0.962674	0.857679	0.985483	1.96066	0	2.24733	0	0.0609014	1
Cla005116	ZZ type zinc finger domain-containing protein (AHRD V1 *--* C9S6V0_VERA1); contains Interpro domain(s) IPR000270 Octicosapeptide/Phox/Bem1p	80.0306	170.552	257.298	373.833	0.000548656	43.325	81.7557	48.3118	78.9607	0.0398471	58.3543	72.6394	75.0463	82.6032	91.461	72.867	0.825196	1
Cla005135	Myb-like transcription factor (AHRD V1 **-* B8XPP3_9ROSI); contains Interpro domain(s) IPR015495 Myb transcription factor	31.2742	6.43247	5.58489	8.2777	0.00516745	24.425	7.82783	2.56831	3.11534	0.0559421	36.2674	13.5675	11.0542	20.3732	23.7757	5.51086	0.212216	1
Cla005137	Glutaminyl-tRNA synthetase (AHRD V1 ***- SYQ_ENT38); contains Interpro domain(s) IPR004526 Glutamyl-tRNA synthetase, class Ic, archaeal/eukaryotic cytosolic	60.9882	78.6157	88.7669	186.792	0.000863747	34.52	74.7261	76.969	66.1606	0.0583241	41.53	45.502	45.8386	51.1667	39.1517	227.969	0.518235	1
Cla005138	Flap endonuclease-1 (AHRD V1 ***- F4K191_ARATH); contains Interpro domain(s) IPR006084 DNA repair protein (XPGC)/yeast Rad	19.771	17.097	28.9959	55.0368	0.00271956	12.41	21.4697	13.8851	21.8888	0.238467	14.5985	13.7401	16.8144	12.7117	6.85707	50.5042	0.449551	1
Cla005143	Unknown Protein (AHRD V1)	12.5565	34.6989	99.0501	116.194	0.00189973	1.89	2.49822	2.08323	6.52925	0.17137	4.88217	5.89449	6.5615	22.1986	32.6457	33.5631	0.151954	1
Cla005181	GATA transcription factor 20 (AHRD V1 *-** B6SS40_MAIZE); contains Interpro domain(s) IPR000679 Zinc finger, GATA-type	4.73205	9.11844	22.6525	23.0724	0.00853448	1.875	12.9582	11.4924	11.7621	0.0216009	10.1381	14.5099	14.52	15.4734	13.8563	9.01253	0.694821	1
Cla005194	Hypoxia-responsive family protein (AHRD V1 ***- Q1I1D6_CITSI); contains Interpro domain(s) IPR007667 Hypoxia induced protein conserved region	79.6615	148.789	219.529	358.978	0.00228299	75.96	67.9702	50.3791	91.1279	0.2002	29.6419	49.6636	54.5168	145.204	77.2392	254.384	0.103703	1
Cla005195	Phosphoglucosamine mutase (AHRD V1 **** A7L4B1_CARPA); contains Interpro domain(s) IPR016657 Phosphoacetylglucosamine mutase	15.2449	9.78556	3.9567	4.78299	0.00546951	12.76	19.7434	16.3984	15.1994	0.301559	14.5355	9.10617	8.62843	5.8531	4.40185	2.71039	0.0282703	1
Cla005210	Epoxide hydrolase (AHRD V1 ***- B3VMR3_NICBE); contains Interpro domain(s) IPR000073 Alpha/beta hydrolase fold-1	82.8979	268.138	564.535	405.498	0.000220062	26.725	82.5719	52.6801	51.363	0.0745932	76.6299	119.685	125.687	100.177	137.067	114.27	0.564598	1
Cla005219	Dormancy/auxin associated protein (AHRD V1 ***- A8MSC4_ARATH); contains Interpro domain(s) IPR008406 Dormancyauxin associated	395.412	106.211	3.55866	3.72583	0.00244412	917.01	1222.29	1254.66	987.109	0.631267	510.407	246.759	312.989	100.602	112.403	87.667	0.256435	1
Cla005222	Rubber elongation factor (AHRD V1 **-- C9E7B4_MORAL); contains Interpro domain(s) IPR008802 Rubber elongation factor	137.158	189.688	758.564	1103.89	0.0001056	116.59	82.8957	71.2936	122.847	0.512811	34.3833	81.9836	88.867	140.168	114.085	140.88	0.101057	1
Cla005223	Heavy metal-associated domain containing protein expressed (AHRD V1 *-** Q10LJ9_ORYSJ); contains Interpro domain(s) IPR006121 Heavy metal transport/detoxification protein	38.0879	34.7262	8.64336	11.3355	0.00113879	28.695	22.2491	15.5146	11.2042	0.0111567	14.3989	7.95912	7.31592	8.50026	18.6124	7.88516	0.0766412	1
Cla005224	Respiratory burst oxidase-like protein (AHRD V1 ***- C1IHQ9_9ROSI); contains Interpro domain(s) IPR013121 Ferric reductase, NAD binding	0.600757	0.116959	0	0	0.00430642	2.875	1.86946	2.68893	2.43958	0.576639	0.549429	0.626938	0.198902	0.149266	0.186916	1.2575	0.476217	1
Cla005227	Zinc finger protein (AHRD V1 ***- E9NZV2_PHAVU); contains Interpro domain(s) IPR007087 Zinc finger, C2H2-type	19.1026	3.4113	0.0627793	0.778267	0.000516061	28.815	38.9278	46.7756	63.799	0.0131873	18.3302	11.7038	6.63222	16.9533	16.4792	10.4826	0.515607	1
Cla005240	L-asparaginase (AHRD V1 ***- D7M184_ARALL); contains Interpro domain(s) IPR000246 Peptidase T2, asparaginase 2	73.6125	41.4072	10.5996	17.8376	0.000406862	82.645	84.2299	97.2272	85.9634	0.489034	133.218	112.171	129.6	99.4842	113.087	111.268	0.648627	1
Cla005261	Pentatricopeptide repeat-containing protein At2g32230, mitochondrial (AHRD V1 **-- PP179_ARATH); contains Interpro domain(s) IPR002528 Multi antimicrobial extrusion protein MatE	7.42373	9.74325	10.5616	17.5797	0.00719904	13.6	15.9974	21.3549	17.3156	0.123872	11.3351	13.5914	12.9975	13.5711	13.8155	18.2069	0.813576	1
Cla005320	CASP-like protein POPTRDRAFT_833824 (AHRD V1 ***- CSPLC_POPTR); contains Interpro domain(s) IPR006459 Uncharacterised protein family UPF0497, trans-membrane plant subgroup	277.848	571.454	597.354	543.328	0.00685025	130.6	188.21	95.3995	241.661	0.264699	56.1576	65.0092	64.582	113.965	106.329	74.9363	0.552536	1
Cla005340	Protein grpE (AHRD V1 *-*- B1LUT5_METRJ); contains Interpro domain(s) IPR000740 GrpE nucleotide exchange factor	22.1569	18.941	41.2956	46.9045	0.00170063	18.425	27.119	27.4109	36.9029	0.0854434	17.8569	22.6156	29.9534	21.5644	24.765	27.6935	0.556075	1
Cla005377	Pathogenesis-related protein (AHRD V1 ***- Q8L9B0_ARATH)	0.15282	4.3021	9.13217	6.32143	0.00131891	0.265	0.286443	0.240723	0.525952	NA	0.269544	0.385851	0.264325	0	0	0.674371	NA	1
Cla005389	Mitogen-activated protein kinase 18 (AHRD V1 **** D7KKI7_ARALL); contains Interpro domain(s) IPR002290 Serine/threonine protein kinase	42.2924	48.3017	10.3481	8.82949	0.000906046	70.985	58.0225	31.1145	37.0234	0.0417391	142.017	114.371	77.3278	75.6581	61.2171	65.6597	0.244312	1
Cla005397	Gibberellin 2-oxidase (AHRD V1 ***- Q7X9N5_CUCMA); contains Interpro domain(s) IPR005123 Oxoglutarate and iron-dependent oxygenase	5.55894	1.246	0.0739963	0	0.00543578	33.85	21.7473	2.83469	1.39542	0.0583241	46.2093	43.2542	11.636	19.3294	8.08634	17.795	0.451049	1
Cla005402	Polygalacturonase-like protein (AHRD V1 ***- F4IIG2_ARATH); contains Interpro domain(s) IPR012334 Pectin lyase fold	0	1.35283	6.68806	4.87627	0.000958176	0	0	0	0	NA	0	0.0512589	0	0.200993	0	0	NA	1
Cla005456	Unknown Protein (AHRD V1); contains Interpro domain(s) IPR001464 Annexin	349.861	458.734	770.863	568.415	0.00914401	490.215	411.897	330.725	382.905	0.321985	481.385	527.384	594.614	425.447	304.711	310.653	0.215239	1
Cla005463	RING finger protein 44 (AHRD V1 *--- E2BB02_HARSA); contains Interpro domain(s) IPR018957 Zinc finger, C3HC4 RING-type	20.0424	11.3454	8.43342	6.85881	0.00667404	16.54	16.8304	20.7319	17.5124	0.219394	15.6623	11.7617	12.716	11.2065	9.00816	8.31213	0.298895	1
Cla005465	Pectinacetylesterase like protein (Fragment) (AHRD V1 *--- Q56WP8_ARATH); contains Interpro domain(s) IPR004963 Pectinacetylesterase	16.344	4.89371	1.48289	0.558485	0.00398851	75.48	21.9222	21.8665	26.118	0.0159243	16.9562	14.8291	18.38	19.4224	20.5674	18.4929	0.807434	1
Cla005469	Major facilitator protein (AHRD V1 **-- Q8H132_ARATH); contains Interpro domain(s) IPR010658 Nodulin-like	2.41126	1.01518	0.140786	0.611676	0.00932068	5.7	3.06932	2.15147	1.83338	0.390303	3.04569	1.35637	1.75178	0.917209	0.375135	0.309866	0.148912	1
Cla005481	Myb family transcription factor-like (AHRD V1 **** Q6H510_ORYSJ); contains Interpro domain(s) IPR012287 Homeodomain-related	24.5224	7.72832	4.45248	3.21867	0.00112761	30.655	25.3444	20.1119	23.0971	0.203732	17.608	12.966	15.8148	8.76993	7.14792	3.84437	0.228954	1
Cla005491	Phosphoglycerate kinase (AHRD V1 ***- A9P828_POPTR); contains Interpro domain(s) IPR001576 Phosphoglycerate kinase	223.375	205.544	315.327	719.692	0.000799152	95.82	165.091	202.685	176.425	0.0135656	125.546	154.673	182.175	158.37	245.829	2514.17	0.339441	1
Cla005510	Zinc ion binding protein (AHRD V1 **-* F4IDI7_ARATH); contains Interpro domain(s) IPR001841 Zinc finger, RING-type	177.336	79.5754	35.938	35.3562	0.00254698	120.68	126.673	120.583	135.429	0.91111	174.813	95.0623	94.8709	55.2441	109.009	73.7712	0.0581854	1
Cla005512	Callose synthase 7 (AHRD V1 ***- E9KSP0_ARATH); contains Interpro domain(s) IPR003440 Glycosyl transferase, family 48	8.09158	3.91359	1.491	1.81207	0.00185137	4.88	3.61591	2.45157	1.5439	0.0252538	5.26655	2.22115	1.56679	0.87568	1.17559	1.82598	0.0399305	1
Cla005514	Receptor-like protein kinase (AHRD V1 **** Q0WPA7_ARATH); contains Interpro domain(s) IPR002290 Serine/threonine protein kinase	25.3679	25.5789	73.9805	95.8846	0.000570853	30.505	10.831	7.32392	10.5341	0.42352	15.062	12.7658	8.7896	9.39902	15.3653	7.35535	0.736172	1
Cla005519	Secretory protein (AHRD V1 **-- B6TDW7_MAIZE); contains Interpro domain(s) IPR007541 Plant Basic Secretory Protein	12.8637	1.32214	0.090411	0.177978	0.00168369	43.21	27.5809	39.2281	42.6537	0.334291	114.759	57.1353	44.3733	64.24	47.7591	71.4155	0.518046	1
Cla005535	Receptor expression-enhancing protein 5 (AHRD V1 *--- F2QSR0_PICP7); contains Interpro domain(s) IPR004345 TB2/DP1 and HVA22 related protein	4.9281	0.461572	0	0	0.00187115	4.56	1.06712	0.589709	0	0.0204209	1.20177	0	0	0	0	0	NA	1
Cla005615	Hydrolase NUDIX family protein (AHRD V1 **** Q2A9R5_BRAOL); contains Interpro domain(s) IPR000086 NUDIX hydrolase domain	38.6006	31.776	16.7984	10.9297	0.00772466	42.72	43.5476	37.2176	45.1612	0.967809	56.8028	41.8656	45.935	36.6432	27.1932	17.9139	0.291875	1
Cla005619	Glycoprotein (AHRD V1 *-*- B6TY45_MAIZE)	11.5156	9.90989	31.1783	38.0838	0.00259981	7.495	16.5429	10.4668	19.2672	0.0182252	21.4481	43.643	36.4389	23.3328	11.9638	26.1016	0.531942	1
Cla005620	Homeobox-leucine zipper protein (AHRD V1 ***- Q39862_SOYBN); contains Interpro domain(s) IPR006712 HD-ZIP protein, N-terminal	378.77	198.589	36.0414	51.1572	0.000221509	526.78	399.959	772.025	479.437	0.12661	737.182	612.27	584.986	787.703	1433.11	773.484	0.204593	1
Cla005623	Ethylene-responsive transcription factor 4 (AHRD V1 *-** ERF4_TOBAC); contains Interpro domain(s) IPR001471 Pathogenesis-related transcriptional factor and ERF, DNA-binding	20.8445	4.95425	2.95074	6.47595	0.0049948	12.61	11.7908	25.3379	17.1336	0.0582541	15.4338	24.5252	21.1564	31.2377	47.2731	39.1411	0.512587	1
Cla005663	Nitrate transporter (AHRD V1 ***- Q7XAK5_PRUPE); contains Interpro domain(s) IPR000109 TGF-beta receptor, type I/II extracellular region	204.586	42.1272	0.784979	0.652404	1.3756e-05	16.16	122.252	59.3014	85.1826	0.0173179	37.2278	86.1649	80.8478	128.08	87.9315	158.173	0.0803799	1
Cla005668	Hypothetical YFW family protein 5 (AHRD V1 *--- Q5AP84_CANAL); contains Interpro domain(s) IPR009836 Protein of unknown function DUF1399	46.0384	37.2202	16.7336	15.3975	0.00178075	14.855	28.7727	25.7887	26.7924	0.071244	27.2856	40.5642	41.6871	28.5453	25.622	24.7577	0.526581	1
Cla005672	Flavin-containing monooxygenase family protein (AHRD V1 ***- D7KN97_ARALL); contains Interpro domain(s) IPR006076 FAD dependent oxidoreductase	5.70497	5.56703	14.6652	14.3927	0.00148469	5.38	5.12028	4.57507	4.38476	0.829212	27.0732	27.6798	28.2432	22.5817	14.2272	15.295	0.076915	1
Cla005684	Nucleotide sugar epimerase (AHRD V1 **** B1WNM2_CYAA5); contains Interpro domain(s) IPR016040 NAD(P)-binding domain	5.158	1.52698	0.958197	0.830246	0.00639771	5.15	3.56953	1.4051	1.4967	0.229935	3.22992	4.39197	2.77019	5.18569	4.09325	4.58137	0.91455	1
Cla005688	Receptor-like protein kinase (AHRD V1 **** Q8LEI6_ARATH); contains Interpro domain(s) IPR002290 Serine/threonine protein kinase	3.17517	1.43114	0.576404	0.803297	0.00728476	6.54	2.01132	1.57575	1.64626	0.117166	3.90596	2.35475	2.54717	3.13454	3.90382	0.895553	0.108355	1
Cla005702	Receptor-like protein kinase 3 (AHRD V1 **** Q9LKZ4_SOYBN); contains Interpro domain(s) IPR002290 Serine/threonine protein kinase	4.47601	0.742857	0.0145974	0.10019	0.000543879	7.065	4.39305	4.80991	3.03231	0.0851334	6.69234	3.64685	3.98517	2.884	2.60542	0.841621	0.101362	1
Cla005790	Auxin response factor 2 (AHRD V1 ***- Q6L8U2_CUCSA); contains Interpro domain(s) IPR010525 Auxin response factor	74.6459	45.5328	33.1747	23.9868	0.00633993	52.59	64.972	71.621	78.9637	0.367822	36.2767	37.3171	29.2433	33.5451	37.3378	15.3361	0.317187	1
Cla005801	Vacuolar iron transporter (AHRD V1 **-- C4B8E4_TULGE); contains Interpro domain(s) IPR008217 Protein of unknown function DUF125, transmembrane	710.46	1129.25	105.616	84.5138	0.00399454	576.86	690.367	471.224	358.043	0.147323	377.366	222.8	212.002	259.217	194.233	173.549	0.636301	1
Cla005802	Receptor-like protein kinase (AHRD V1 **** B6ST43_MAIZE); contains Interpro domain(s) IPR002290 Serine/threonine protein kinase	1.25514	2.22447	0.581143	0.0797836	0.00437817	5.07	2.63444	1.69743	2.25432	0.078706	0.928191	0.570594	0.577581	0.444852	0.174637	0.280111	0.41187	1
Cla005809	Zinc-finger protein 1 (AHRD V1 ***- D7KX25_ARALL); contains Interpro domain(s) IPR007087 Zinc finger, C2H2-type	35.3278	21.9271	3.91233	6.73692	0.000304791	18.005	35.7458	31.0698	24.4557	0.195806	48.3859	35.5183	33.0209	27.6256	41.0791	15.1448	0.205567	1
Cla005812	Cytochrome b561 (AHRD V1 ***- Q3LGX5_CITLA); contains Interpro domain(s) IPR006593 Cytochrome b561/ferric reductase transmembrane	3.1347	0.155252	0	0	0.009246	6.77	1.08137	0.70635	0.476825	0.039134	4.02767	0.6108	0.586871	0	0	0	0.0261662	1
Cla005820	Receptor-like kinase (AHRD V1 **** A7VM19_MARPO); contains Interpro domain(s) IPR002290 Serine/threonine protein kinase	1.75393	0.150576	0.0452055	0.0577307	0.00364178	0.61	0.419337	0.156389	0.219084	0.123818	0.972088	0.421569	0.439453	0.321891	0.757603	0.128226	0.223246	1
Cla005822	GTPase IMAP family member 7 (AHRD V1 **-- Q8R379_MOUSE); contains Interpro domain(s) IPR006703 AIG1	2.33267	0.841352	0	0.112684	0.00733836	6.315	6.9471	9.75338	3.82993	0.0632879	89.6355	139.211	206.296	94.8082	51.5848	26.4535	0.102085	1
Cla005844	Leucine-rich repeat receptor-like kinase (AHRD V1 ***- C6ZRX1_SOYBN); contains Interpro domain(s) IPR013210 Leucine-rich repeat, N-terminal	5.94052	4.10399	0.607524	0.984135	0.00653688	11.055	13.2709	10.0314	15.33	0.484488	0.431728	0.829055	0.51895	0.516481	0	0	0.043355	1
Cla005847	BTB/POZ domain-containing protein At3g19850 (AHRD V1 **-- Y3985_ARATH); contains Interpro domain(s) IPR004249 NPH3	4.08414	1.46247	0.287963	0.0612917	0.00683487	1.305	2.61932	1.23924	0.475377	0.15043	11.3619	8.84453	10.9153	7.88249	8.57705	8.8621	0.951032	1
Cla005850	F-box family protein (AHRD V1 ***- B9MX86_POPTR); contains Interpro domain(s) IPR005174 Protein of unknown function DUF295	29.0037	30.2205	14.4458	14.3377	0.00826188	34.48	32.2938	32.2689	25.3026	0.247978	19.2931	26.2385	28.1025	32.8001	28.6048	25.162	0.51791	1
Cla005872	Transcription factor (AHRD V1 *-*- D6MKM4_9ASPA); contains Interpro domain(s) IPR011598 Helix-loop-helix DNA-binding	14.4306	5.87371	2.68502	3.41677	0.00126405	26.23	23.3187	24.5575	23.7555	0.892637	54.3268	32.8778	30.3612	23.5116	34.3291	20.2024	0.0806862	1
Cla005878	Unknown Protein (AHRD V1)	3.78104	2.62142	0.266183	0	0.00657903	78.405	1.69686	0.600366	0.35841	0.605251	0.101277	0	0	0	0	0.146249	NA	1
Cla005879	Unknown Protein (AHRD V1)	17.8009	10.0398	1.40172	4.49232	0.0041196	153.87	34.9439	11.2369	14.9487	0.807383	1.85791	3.27283	8.14907	2.96846	11.8773	9.22366	0.806527	1
Cla005880	BZip transcription factor (AHRD V1 **** Q9AT29_PHAVU); contains Interpro domain(s) IPR011616 bZIP transcription factor, bZIP-1	13.4754	2.66967	1.23943	1.11479	0.00360102	267.94	11.5168	6.75236	5.37746	0.700863	2.28364	0.723576	1.24768	1.59869	0.543224	1.24013	0.658103	1
Cla005901	IQ-domain 11 (AHRD V1 ***- D7M5A6_ARALL); contains Interpro domain(s) IPR000048 IQ calmodulin-binding region	3.4056	0.41044	0.186441	0.106637	0.00848784	28.94	12.1705	14.2978	17.264	0.879833	13.393	17.5366	20.7868	27.7287	22.2657	37.917	0.496391	1
Cla005902	Early response to dehydration 15-like protein (Fragment) (AHRD V1 **-- Q5MEE7_PSEMZ)	242.802	135.885	77.0641	63.5075	0.00788549	268.35	264.245	247.267	269.722	0.915372	340.232	417.773	391.229	355.659	332.814	222.308	0.509602	1
Cla005910	Short-chain dehydrogenase/reductase (AHRD V1 **-- Q6DLW2_SOLTU); contains Interpro domain(s) IPR002198 Short-chain dehydrogenase/reductase SDR	41.2696	33.3651	6.47315	4.72216	0.00190169	56.12	58.3877	56.0495	75.6396	0.319394	11.8805	27.8377	29.5308	25.8468	59.79	56.1254	0.02307	1
Cla005917	C2 domain-containing protein-like (AHRD V1 *--- Q6YWF1_ORYSJ); contains Interpro domain(s) IPR018029 C2 membrane targeting protein	5.37852	4.08783	0.552638	0.938658	0.00712932	9.57	10.3461	6.50499	6.82344	0.274233	14.0929	8.9233	9.93311	8.61771	8.6257	3.86333	0.162101	1
Cla005919	Glycerol-3-phosphate dehydrogenase (AHRD V1 **** F2VQ16_RICCO); contains Interpro domain(s) IPR006168 NAD-dependent glycerol-3-phosphate dehydrogenase	6.88985	7.81021	24.6605	32.4109	0.000419158	4.7	6.11275	3.99637	4.99559	0.622044	1.94423	3.20227	3.7826	6.17383	4.12767	5.03154	0.388886	1
Cla005924	Alpha-mannosidase (AHRD V1 ***- E0XN34_SOLLC); contains Interpro domain(s) IPR011682 Glycosyl hydrolases 38, C-terminal	88.7416	67.9152	28.0537	12.6361	0.00450303	29	72.4769	81.8052	61.6436	0.109927	55.1497	45.0426	37.0168	19.2348	20.637	9.32998	0.026703	1
Cla006023	Unknown Protein (AHRD V1)	2.22325	1.34457	11.4365	4.38323	0.00645188	0.965	0.351054	0.541646	0.713832	NA	0.821952	1.00667	0.3174	0.434899	1.73911	0.674371	NA	1
Cla006027	AT1G74160 protein (Fragment) (AHRD V1 *-*- B9DHP4_ARATH)	1.78955	0.59707	0.0640317	0.144798	0.00551538	6.255	4.43893	6.48364	3.13702	0.563152	1.06122	1.26592	0.822594	0.532047	0.643478	0.609561	0.802426	1
Cla006031	Heat stress transcription factor A3 (AHRD V1 *-*- D1M7W9_SOLLC); contains Interpro domain(s) IPR000232 Heat shock factor (HSF)-type, DNA-binding	1.00509	0.756122	17.3601	4.88332	0.00856193	0.19	0.191978	0.5647	0.3525	NA	1.35579	1.41264	1.87331	0.999342	1.21969	0.913457	0.867164	1
Cla006034	Ankyrin repeat-containing protein (AHRD V1 *-*- F4J8U1_ARATH); contains Interpro domain(s) IPR011333 BTB/POZ fold	0.897998	0.0851649	0	0	0.00444849	0.8	0.278343	0.0222811	0	0.0116395	0.412752	0.0532355	0.0459962	0	0	0	NA	1
Cla006036	Ankyrin repeat family protein (AHRD V1 ***- Q9LZ27_ARATH); contains Interpro domain(s) IPR011333 BTB/POZ fold	1.22845	0.0183267	0	0	0.00437578	2.77	1.29557	7.42905	1.05499	0.04378	16.6666	14.772	16.2733	4.90071	7.92717	1.21197	0.0320861	1
Cla006038	Transmembrane BAX inhibitor motif-containing protein 4 (AHRD V1 ***- B6TIC8_MAIZE); contains Interpro domain(s) IPR006214 Uncharacterised protein family UPF0005	108.269	166.819	416.322	487.412	0.000411026	86.335	80.9959	57.3886	94.9171	0.246323	19.6921	25.1373	29.9361	31.429	36.9772	54.106	0.185174	1
Cla006048	Ent-copalyl diphosphate synthase (Fragment) (AHRD V1 *-*- B3F2U7_9ORYZ); contains Interpro domain(s) IPR001906 Terpene synthase-like	17.0516	4.18934	0.379206	0.527833	0.000360264	13.29	16.8737	14.9154	12.5377	0.677871	8.17429	11.7698	10.5007	7.74768	5.38512	3.35531	0.114542	1
Cla006060	tRNA dimethylallyltransferase (AHRD V1 *-** C8NEF1_9LACT); contains Interpro domain(s) IPR002627 tRNA isopentenyltransferase	0.0796792	0.835913	30.6021	20.2207	3.68338e-05	0.225	0.134779	0	0.362428	NA	0	0	0.0949235	0	0	0.226891	NA	1
Cla006062	Chloroplast outer envelope protein 8 (AHRD V1 *-*- E7EDM0_SUASA)	39.9311	47.7786	130.989	135.441	0.00145689	51.9	41.9329	21.1323	30.4236	0.240965	68.8603	69.9633	51.9182	71.117	67.7754	420.017	0.155005	1
Cla006068	Sugar transporter family protein (AHRD V1 **-- B9GTB1_POPTR); contains Interpro domain(s) IPR005828 General substrate transporter	48.3845	17.3361	5.58452	5.29601	0.00246736	85.965	55.6705	60.48	45.8095	0.025313	31.4234	35.5271	39.0639	42.2525	21.191	20.3821	0.099696	1
Cla006081	DUF21 and CBS domain-containing protein (AHRD V1 *--- F2PY44_TRIEC); contains Interpro domain(s) IPR002550 Protein of unknown function DUF21	6.53079	1.47119	0	0.100091	0.000482562	7.38	4.80492	3.69818	1.09822	0.38303	11.744	9.65865	8.9068	5.5437	7.44523	4.71631	0.48193	1
Cla006083	VHS domain-containing protein (AHRD V1 **-- D7MPR1_ARALL)	29.8149	41.5442	71.8686	90.4592	0.00159569	32.3	42.0573	34.3893	34.331	0.801114	24.2554	27.5226	22.4571	26.9794	28.1617	24.942	0.896185	1
Cla006123	Alkaline alpha galactosidase (AHRD V1 **-- Q27J84_CUCSA); contains Interpro domain(s) IPR008811 Raffinose synthase	635.304	1688.63	2159.02	1674.2	0.000388655	182.535	711.484	293.232	405.965	0.0101259	250.597	266.416	184.986	461.091	155.512	634.761	0.339867	1
Cla006132	Unknown Protein (AHRD V1)	6.93795	6.49319	1.17846	2.52509	0.00484364	7.615	2.93825	2.3908	1.4366	0.0195728	3.62348	1.42155	1.81308	2.06067	0.679283	1.77035	0.341272	1
Cla006133	ABC transporter G family member 8 (AHRD V1 ***- AB8G_ARATH); contains Interpro domain(s) IPR013525 ABC-2 type transporter	3.08968	0.904957	0	0	0.00349537	5.77	3.44422	9.48158	3.2989	0.0373931	0.668057	0	0	0.133995	0	0.299829	0.350771	1
Cla006144	ABC-type Co2+ transport system permease component (AHRD V1 *--- B6U434_MAIZE)	23.292	14.9529	0.429846	0.886562	0.000742602	23.685	40.9405	29.4343	36.9371	0.321551	1.44342	2.82455	4.43638	1.43973	1.9006	3.2039	0.641141	1
Cla006145	Unknown Protein (AHRD V1)	14.8978	14.7057	73.1984	399.338	0.00181825	2.175	7.7146	13.6722	14.4591	0.0233291	1.37215	3.05733	2.2582	1.44882	9.06224	10.761	0.0854688	1
Cla006149	Beta-carotene hydroxylase (AHRD V1 ***- Q9FUB9_CITUN); contains Interpro domain(s) IPR006694 Fatty acid hydroxylase	288.4	855.357	1082.32	826.435	0.00225281	121.4	206.149	135.039	160.106	0.269578	77.4039	104.856	123.87	63.5846	63.4195	49.9505	0.655353	1
Cla006158	rRNA/tRNA 2&apos;-O-methyltransferase fibrillarin-like protein 1 (AHRD V1 **** FBLL1_MOUSE); contains Interpro domain(s) IPR000692 Fibrillarin	37.102	30.4865	43.7882	72.0208	0.00671911	70.345	68.7841	80.2611	82.0528	0.425849	40.3296	60.7764	60.8892	63.7471	63.6545	95.1155	0.143384	1
Cla006159	Calcium-dependent lipid-binding domain (AHRD V1 *-** Q9LNV0_ARATH); contains Interpro domain(s) IPR018029 C2 membrane targeting protein	139.074	182.279	824.681	799.875	0.000205232	524.665	180.812	151.271	154.867	0.460476	45.7935	131.555	166.427	234.417	226.637	172.207	0.174101	1
Cla006178	Glycosyltransferase CAZy family GT90 (Fragment) (AHRD V1 **-- D8RT95_SELML); contains Interpro domain(s) IPR008539 Protein of unknown function DUF821, CAP10-like	0.22739	0.178553	1.58069	2.44141	0.00724378	7.025	0.180643	0.289477	0.152492	0.358602	0.990523	0.400261	0.988954	0.187249	0.64606	0.481225	0.452484	1
Cla006185	Unknown Protein (AHRD V1)	17.8031	4.63832	1.95681	0.851715	0.00798093	25.615	7.22168	30.164	9.97774	0.0393332	41.0593	62.9947	71.271	64.5691	109.274	72.9615	0.691451	1
Cla006186	MYB transcription factor (AHRD V1 **-* B4FNQ6_MAIZE); contains Interpro domain(s) IPR015495 Myb transcription factor	15.2042	1.95051	0.350686	1.96264	0.00701407	16.035	6.47527	19.8778	13.3323	0.0838313	28.1607	37.0676	45.0448	47.2892	71.3001	43.0056	0.616802	1
Cla006208	BCL-2 binding anthanogene-1 (AHRD V1 **-* B4FV61_MAIZE); contains Interpro domain(s) IPR003103 Apoptosis regulator Bcl-2 protein, BAG	12.603	6.65331	15.4569	17.9523	0.00681192	128.125	22.1165	43.6426	34.1415	0.0498032	82.0507	72.5421	83.0179	93.8351	89.8225	50.6235	0.87699	1
Cla006214	L-threonine 3-dehydrogenase (AHRD V1 *-*- TDH_ANADF); contains Interpro domain(s) IPR002085 Alcohol dehydrogenase superfamily, zinc-containing	520.338	1275.63	735.941	624.259	0.00289087	229.165	614.669	322.528	382.167	0.114436	438.031	300.143	250.961	182.429	149.57	152.29	0.10263	1
Cla006227	Gibberellin 20-oxidase (AHRD V1 ***- Q9XHR0_CITLA); contains Interpro domain(s) IPR005123 Oxoglutarate and iron-dependent oxygenase	24.7694	2052.05	3249.64	1752.7	0.00041973	0.305	22.5723	23.8559	15.9385	0.0709542	7.01283	2.81864	2.68248	0.587986	0	1.92605	0.018165	1
Cla006257	Expressed protein (Fragment) (AHRD V1 ***- B3VJN6_POPTN); contains Interpro domain(s) IPR006766 Phosphate-induced protein 1 conserved region	11.4617	2.48368	0.594199	0.245108	0.00137102	9.43	7.17959	8.34785	5.72043	0.456171	2.24503	0.296469	0.421001	1.41891	2.79895	4.40599	0.632997	1
Cla006269	Laccase-2 (AHRD V1 **-- LAC2_ORYSJ); contains Interpro domain(s) IPR001117 Multicopper oxidase, type 1	14.7005	43.7707	53.9731	37.8477	0.00579369	1.075	4.27349	1.62219	2.41784	0.0319909	3.14999	7.30395	6.98159	7.0104	9.39121	0.948081	0.179175	1
Cla006271	Conserved oligomeric Golgi complex subunit 7 (AHRD V1 **-- E2B7I5_HARSA); contains Interpro domain(s) IPR019335 Conserved oligomeric Golgi complex, subunit 7	11.0243	15.3177	21.4921	23.254	0.00330967	15.67	10.4766	8.77362	10.4372	0.779761	6.51863	8.23691	8.89814	8.7875	10.6124	9.29757	0.452238	1
Cla006293	Unknown Protein (AHRD V1)	41.4386	12.2804	0.594199	1.48664	0.00183198	46.315	52.554	51.0427	45.7889	0.918994	153.137	77.0115	91.6927	311.558	148.079	257.309	0.447585	1
Cla006320	Beta-1 3-glucanase (AHRD V1 ***- Q944B1_PRUPE); contains Interpro domain(s) IPR000490 Glycoside hydrolase, family 17	9.18194	13.7129	35.8684	21.2247	0.00144704	17.17	4.12508	2.8949	3.16002	0.396686	15.8319	19.8756	20.4397	13.9326	11.3223	9.28466	0.349867	1
Cla006379	UDP-glycosyltransferase (AHRD V1 ***- D7KLQ4_ARALL); contains Interpro domain(s) IPR002213 UDP-glucuronosyl/UDP-glucosyltransferase	7.44203	5.77405	15.9184	4.97764	0.00320888	4.715	19.1589	11.872	37.0118	0.0286151	0.0344508	0.457517	0.0936591	0.388256	1.46623	2.43769	0.677924	1
Cla006390	IQ calmodulin-binding motif family protein (AHRD V1 ***- B6TKK9_MAIZE)	81.5356	76.7904	187.164	220.359	0.00133359	35.825	61.0372	66.0866	50.2867	0.177607	19.3742	25.1126	32.1162	27.0836	25.8793	38.1795	0.818007	1
Cla006412	Integral membrane protein mpv17 pmp22 family (AHRD V1 **-* F0XCH7_GROCL); contains Interpro domain(s) IPR007248 Mpv17/PMP22	6.45344	11.3074	17.7646	11.4835	0.00865243	7.47	4.96125	5.00249	7.54126	0.187334	8.8506	10.7707	10.989	7.74366	15.0192	18.8101	0.08883	1
Cla006441	Unknown Protein (AHRD V1); contains Interpro domain(s) IPR006031 XYPPX repeat	640.617	779.082	1602.09	1339.4	0.0033819	1552.62	735.677	421.958	761.132	0.129168	1465.18	1473.19	1387.78	1784.66	2206.77	2473.28	0.67684	1
Cla006442	Nucleobase ascorbate transporter (AHRD V1 **-- B9HN10_POPTR); contains Interpro domain(s) IPR006043 Xanthine/uracil/vitamin C permease	3.72022	52.1379	66.8706	51.1019	0.0013226	0.37	0.540748	1.16238	1.35531	0.137234	0.200962	0.220186	0.130681	0.0533866	0.519088	0.143653	NA	1
Cla006454	Peptidase M50 family (AHRD V1 ***- B6UET0_MAIZE)	4.16987	5.10453	9.89544	23.2204	0.000595175	2.675	2.55766	4.15177	3.6544	0.233265	4.32623	4.93929	4.52438	6.11954	3.75555	5.73139	0.898493	1
Cla006457	Tubulin alpha chain (AHRD V1 **-- E5GBH6_CUCME)	9.87091	14.0849	21.032	35.1325	0.00735316	11.31	13.4364	9.75001	15.7237	0.509098	6.71588	18.2047	14.0197	36.808	20.5557	34.8809	0.146107	1
Cla006459	Pyruvate kinase (AHRD V1 **** E5GBH7_CUCME); contains Interpro domain(s) IPR001697 Pyruvate kinase	7.92488	3.48971	1.61627	1.71361	0.00276929	8.59	9.75163	7.38585	10.7466	0.430167	12.7474	15.8025	17.4627	17.6899	18.3917	19.0337	0.866986	1
Cla006465	Unknown Protein (AHRD V1); contains Interpro domain(s) IPR010410 Protein of unknown function DUF1005	37.7676	68.8176	110.492	107.745	0.002064	60.155	67.4201	92.6613	59.9111	0.461599	53.6392	37.7581	36.2217	55.0906	33.1213	98.6156	0.378386	1
Cla006479	Oligopeptide transporter 4 (AHRD V1 ***- B6U8Q5_MAIZE); contains Interpro domain(s) IPR004648 Tetrapeptide transporter, OPT1/isp4	6.4807	18.8878	11.1691	6.73177	0.00490916	10.895	14.2188	12.6243	14.9199	0.791036	3.18374	2.71585	4.27099	19.1402	7.76917	8.18048	0.0261337	1
Cla006483	Mg2 transporter protein CorA family protein (AHRD V1 *-*- A6W2V4_MARMS)	23.7029	23.3137	8.5945	9.59629	0.00259342	21.365	26.7796	17.3521	18.2674	0.414103	15.9662	19.6828	16.7339	15.0426	13.0569	13.8775	0.818561	1
Cla006490	Squalene monooxygenase (AHRD V1 ***- B6U6N2_MAIZE); contains Interpro domain(s) IPR013698 Squalene epoxidase	19.7219	11.4616	6.6543	5.72357	0.00708301	15.725	14.25	11.6455	11.728	0.247198	11.2337	11.3428	9.54281	11.0025	7.71294	9.3852	0.725535	1
Cla006519	Receptor protein kinase-like protein (AHRD V1 **** Q9FMT0_ARATH); contains Interpro domain(s) IPR002290 Serine/threonine protein kinase	19.4013	5.35602	1.13634	2.28882	0.000434066	19.65	15.3078	13.0446	7.30782	0.0698962	52.1078	34.6965	21.0017	10.7964	9.39847	5.36059	0.0124608	1
Cla006520	Protoporphyrinogen IX oxidase (AHRD V1 ***- Q9SLW5_SOYBN); contains Interpro domain(s) IPR002937 Amine oxidase	35.8628	26.0383	32.6822	89.0587	0.00105825	34.305	38.0192	35.9633	28.9819	0.322672	23.4868	20.8857	21.4448	26.4574	18.5303	162.42	0.539178	1
Cla006527	Lysine/histidine transporter (AHRD V1 ***- B9GJB7_POPTR); contains Interpro domain(s) IPR013057 Amino acid transporter, transmembrane	0	0.11074	2.60983	3.06995	0.00333544	0	0	0	0.0854829	NA	0	0	0	0	0	0	NA	1
Cla006528	Ankyrin repeat-containing protein (AHRD V1 **-- Q9S7I4_ARATH); contains Interpro domain(s) IPR006789 ARP2/3 complex 16 kDa subunit (p16-Arc)	21.8499	9.78783	2.89851	4.1969	0.000262486	14.505	8.66234	5.52315	6.8722	0.187379	10.5506	4.14832	3.69499	3.20617	7.96194	1.79223	0.0293821	1
Cla006563	Unknown Protein (AHRD V1)	4.45717	0.259398	0.391715	0.134789	0.00398851	11.35	1.38506	1.98752	0.743006	0.0199457	12.822	16.9087	17.4773	6.17055	12.4029	59.6638	0.910493	1
Cla006565	class I heat shock protein (AHRD V1 ***- Q69BI7_CARPA); contains Interpro domain(s) IPR002068 Heat shock protein Hsp20	0.121103	0.464022	0.786147	6.90827	0.00233655	0.3	0	0	0	NA	5.97231	1.77768	2.46678	0.447276	0	1.14435	0.0451885	1
Cla006591	Uncharacterized aarF domain-containing protein kinase 1 (AHRD V1 ***- E2APB4_CAMFO); contains Interpro domain(s) IPR004147 ABC-1	17.191	23.3986	48.001	47.0766	0.00336221	10.995	19.5032	20.8382	22.7789	0.0603791	15.0027	18.8773	20.6318	12.5656	11.0443	14.6118	0.309092	1
Cla006599	Transcription factor MYC2 (AHRD V1 *--- RAP1_ARATH); contains Interpro domain(s) IPR001092 Basic helix-loop-helix dimerisation region bHLH	29.6092	15.4402	1.82944	0.985227	0.0049357	33.47	44.3327	66.0343	15.5627	0.0413661	38.0699	40.7964	31.1805	18.3237	24.392	21.7605	0.254479	1
Cla006605	Ethylene-responsive transcription factor 1 (AHRD V1 *-** ERF1_ORYSJ); contains Interpro domain(s) IPR001471 Pathogenesis-related transcriptional factor and ERF, DNA-binding	6.9607	10.5591	19.9569	31.9772	0.000551712	3.27	6.10058	8.00543	10.2937	0.141525	2.27016	6.92892	6.72186	11.7432	7.90107	12.5328	0.013562	1
Cla006617	DNA binding protein (AHRD V1 ***- B4FLH1_MAIZE)	10.7048	4.74898	0	1.23891	0.000558112	55.615	101.134	88.8186	75.2245	0.279163	27.6418	32.2421	35.5694	16.9469	15.709	19.733	0.385371	1
Cla006642	BCL-2-associated athanogene 6 (AHRD V1 *-*- O82345_ARATH); contains Interpro domain(s) IPR003103 Apoptosis regulator Bcl-2 protein, BAG	280.871	138.656	1080.69	1163.28	0.00738415	718.99	56.8653	47.7212	105.088	0.389369	52.3823	57.2917	29.7592	37.1551	119.59	65.0908	0.210979	1
Cla006658	Os03g0825600 protein (Fragment) (AHRD V1 *--- Q0DM67_ORYSJ); contains Interpro domain(s) IPR006943 Protein of unknown function DUF641, plant	6.5322	3.34841	0.708713	0.526932	0.000988974	3.235	4.07567	2.12782	3.09785	0.277363	4.49715	6.05254	4.40313	3.50932	4.19906	2.44425	0.523976	1
Cla006660	Vesicle-associated protein (AHRD V1 ***- A8W459_MEDTR); contains Interpro domain(s) IPR000535 Major sperm protein	85.7655	92.0648	29.7856	38.9005	0.00216412	58.945	98.217	74.6911	82.9011	0.148363	82.8384	87.9246	73.3395	58.5304	55.3232	63.9301	0.573146	1
Cla006682	Flavanone 3-hydroxylase (AHRD V1 ***- E3W5V8_LITCN); contains Interpro domain(s) IPR005123 Oxoglutarate and iron-dependent oxygenase	0.583808	1.72161	9.87068	13.6234	0.000235334	2.755	0.635143	0.177148	0.161622	0.172159	10.437	17.7608	16.0853	20.4629	32.4973	43.1271	0.682292	1
Cla006698	Unknown Protein (AHRD V1)	0	0.0593303	5.64949	5.47161	0.00844024	0	0	0	0	NA	0	0	0	0	0	0	NA	1
Cla006701	Calmodulin-2 (AHRD V1 ***- A8NNF2_COPC7); contains Interpro domain(s) IPR011992 EF-Hand type	126.376	67.55	10.1863	9.19169	0.00287195	369.74	401.106	280.137	61.7009	0.0183295	278.892	364.386	377.408	172.914	303.016	334.088	0.955546	1
Cla006748	Cytochrome P450-like protein (AHRD V1 ***- Q8LCN8_ARATH); contains Interpro domain(s) IPR001128 Cytochrome P450	549.66	518.855	140.191	158.761	0.000411026	152.025	319.177	367.473	287.179	0.0374038	53.1287	18.4742	14.9332	8.35964	18.2863	13.1029	0.0222877	1
Cla006749	Cytochrome P450 (AHRD V1 ***- B9N755_POPTR); contains Interpro domain(s) IPR001128 Cytochrome P450	23.7928	15.8725	5.59944	6.56331	0.00221188	23.6	22.3388	21.6142	19.4718	0.900931	25.1867	17.9045	18.9866	12.3563	11.896	10.6718	0.163526	1
Cla006751	Receptor-like protein kinase (AHRD V1 **** Q96387_CATRO); contains Interpro domain(s) IPR002290 Serine/threonine protein kinase	18.9665	6.34462	0.37232	0.60595	0.000333445	21.395	21.66	21.7577	19.4708	0.777929	11.0402	13.8233	13.1073	14.0417	14.9533	7.66382	0.634515	1
Cla006764	Receptor-like kinase (AHRD V1 **** C4TP24_SOYBN); contains Interpro domain(s) IPR002290 Serine/threonine protein kinase	8.16746	2.43697	1.52367	1.01918	0.00255809	6.91	2.65428	2.19554	2.11212	0.151089	5.74842	1.93393	2.43752	1.24238	2.74568	1.07003	0.0340022	1
Cla006784	Alcohol acyl transferase (AHRD V1 **-* A8W8Y0_CITSI); contains Interpro domain(s) IPR003480 Transferase	54.8727	11.6416	1.44708	1.81562	0.00298038	288.005	10.0847	0.981842	4.97978	0.804329	0.405853	0.180467	0.344273	0.737694	0	0.211567	NA	1
Cla006797	Structural constituent of ribosome (AHRD V1 *--* B6SVP3_MAIZE); contains Interpro domain(s) IPR000851 Ribosomal protein S5	20.4194	20.9946	36.3226	40.9778	0.0087692	11.765	22.1602	26.0996	21.8294	0.0287798	11.8986	21.7399	17.7297	16.2791	18.6054	21.7137	0.269054	1
Cla006802	Growth-regulating factor 5 (AHRD V1 ***- Q6AWY4_ORYSJ); contains Interpro domain(s) IPR014977 WRC	5.50495	1.58934	0.317874	0.497534	0.00369736	8.775	7.47701	4.56602	4.09442	0.0917668	4.61636	5.33956	3.95238	6.37028	4.28311	4.72121	0.929239	1
Cla006838	Calpain-2 catalytic subunit (AHRD V1 *--- CAN2_CHICK); contains Interpro domain(s) IPR011992 EF-Hand type	154.079	317.082	417.265	407.976	0.00233037	83.95	129.493	97.541	123.313	0.429634	67.8779	112.785	105.159	145.835	123.539	146.5	0.187767	1
Cla006876	RING-H2 finger protein (AHRD V1 **-- Q30D22_PONTR); contains Interpro domain(s) IPR018957 Zinc finger, C3HC4 RING-type	151.617	159.674	348.431	125.27	0.00261534	243.805	152.461	117.942	140.1	0.18154	376.154	303.541	243.698	201.332	447.739	185.512	0.436138	1
Cla006882	Uncharacterized membrane protein At3g27390 (AHRD V1 **-- Y3739_ARATH)	0	0.350844	2.49444	3.6292	0.000506715	0.195	0.221128	0.125286	0.138	NA	0.51926	0.526646	0.443487	1.29251	2.00898	0.983959	0.450284	1
Cla006885	Dimethylaniline monooxygenase 5 (AHRD V1 ***- B5X0U9_SALSA); contains Interpro domain(s) IPR000960 Flavin-containing monooxygenase FMO	59.1357	172.354	74.8511	73.4429	0.00549402	3.4	36.0919	24.1753	25.8239	0.0370527	35.3455	127.9	115.052	57.6744	76.4522	58.9465	0.0858405	1
Cla006906	NAC domain protein IPR003441 (AHRD V1 ***- B9H1P6_POPTR); contains Interpro domain(s) IPR003441 No apical meristem (NAM) protein	75.1842	47.6942	14.5495	15.9988	0.000232691	473.295	30.0002	15.9906	32.2448	0.81676	9.46614	14.9518	19.1863	15.4375	27.7068	4.50613	0.593693	1
Cla006918	F-box family protein (AHRD V1 ***- B9HR11_POPTR); contains Interpro domain(s) IPR005174 Protein of unknown function DUF295	10.7803	28.9153	37.4444	37.0232	0.00117716	6.915	10.7148	12.2899	15.7954	0.125067	21.026	15.7183	24.8147	15.7334	19.0615	28.1702	0.259217	1
Cla006926	COP9 signalosome complex subunit 1 (AHRD V1 *--- B6THB6_MAIZE); contains Interpro domain(s) IPR008733 Peroxisomal biogenesis factor 11	16.2194	20.0793	44.5178	27.2754	0.00418789	13.295	19.6411	13.5615	18.2348	0.293597	26.7005	25.7439	23.0285	16.1054	23.7771	19.2293	0.696966	1
Cla006927	Armadillo/beta-catenin repeat family protein (AHRD V1 **-- D7LD78_ARALL); contains Interpro domain(s) IPR011989 Armadillo-like helical	14.7955	4.91847	0.701913	0.731388	0.00608166	17.485	14.9022	13.8494	10.1559	0.888507	14.9114	22.218	26.456	14.819	15.0294	9.18628	0.34346	1
Cla006933	Unknown Protein (AHRD V1)	0	3.51331	27.5622	25.6107	0.00439581	0	0.459044	0	0.343617	NA	0	0	0.163094	0.994055	1.1393	0.385355	NA	1
Cla006939	Transcription factor-like (AHRD V1 *-*- Q650T3_ORYSJ); contains Interpro domain(s) IPR005333 Transcription factor, TCP	15.4732	6.6273	3.42761	2.03882	0.00373034	68.88	14.8274	14.0775	15.3719	0.0344897	18.9602	31.6451	28.2219	20.3825	12.5405	7.99153	0.195259	1
Cla006955	LOB domain protein 30 (AHRD V1 ***- D7M5R6_ARALL); contains Interpro domain(s) IPR004883 Lateral organ boundaries, LOB	0.425719	0.643487	6.85664	12.0518	0.00348595	0.1	0	0	0	NA	0.634858	0	0.0426345	0	0	0	NA	1
Cla006962	Dihydroflavonol 4-reductase family (AHRD V1 ***- D7LCI9_ARALL); contains Interpro domain(s) IPR016040 NAD(P)-binding domain	3.33426	33.6941	179.064	149.667	0.000272449	1.27	1.82238	0.737591	0.929249	0.535082	3.34931	5.62742	6.17615	4.63133	2.36853	4.64185	0.866388	1
Cla006975	MLO-like protein 1 (AHRD V1 ***- C6EWE5_VITVI); contains Interpro domain(s) IPR004326 Mlo-related protein	130.3	226.184	356.001	305.82	0.0068158	234.94	153.962	213.472	216.471	0.216874	101.507	81.325	98.9232	72.9201	69.5703	30.4576	0.0721044	1
Cla006980	Homology to unknown gene (AHRD V1 **-- Q00RU9_OSTTA); contains Interpro domain(s) IPR012908 PGAP1-like	0.205409	0.500036	4.07524	2.92945	0.00201657	1.04	1.06484	0.19443	1.92484	0.0566307	1.58219	1.41362	1.22986	1.9579	0.820585	1.37359	0.813543	1
Cla006981	Unknown Protein (AHRD V1); contains Interpro domain(s) IPR010410 Protein of unknown function DUF1005	56.6523	99.3798	136.955	104.619	0.00410132	29.465	47.0635	35.3442	48.774	0.0886107	51.7313	66.0978	77.1471	113.571	118.442	85.2232	0.242108	1
Cla006998	HAD-superfamily hydrolase subfamily IA variant 3 (AHRD V1 **-* B5W360_SPIMA); contains Interpro domain(s) IPR005834 Haloacid dehalogenase-like hydrolase	1.82493	27.5219	48.9793	35.6794	0.000564664	1.2	3.22033	1.94993	2.13309	0.317902	0.129323	0.110769	0.058597	0	0.18404	0	NA	1
Cla006999	Unknown Protein (AHRD V1)	39.1611	75.1856	200.907	131.397	0.00757109	9.15	8.88665	5.68893	5.44971	0.807494	8.09194	4.55056	6.62513	14.4428	12.5412	4.0918	0.476217	1
Cla007004	Invertase inhibitor (AHRD V1 ***- E5GC99_CUCME); contains Interpro domain(s) IPR006501 Pectinesterase inhibitor	27.6184	6.79043	1.27924	2.04169	0.0036466	197.05	44.6287	48.5414	40.8051	0.0121955	71.0014	38.5124	46.892	39.2348	17.9508	10.8408	0.135834	1
Cla007030	Pore-forming toxin-like protein Hfr-2 (AHRD V1 ***- Q4JEV5_WHEAT); contains Interpro domain(s) IPR008998 Agglutinin	1.72797	0.0678785	0	0.0802315	0.00429533	1.79	1.14651	1.58198	0.163162	0.0917001	0.162264	0.0914281	0	0	0	0	NA	1
Cla007064	Vacuolar protein sorting protein 62 (AHRD V1 *--- F2T434_AJEDA); contains Interpro domain(s) IPR009291 Protein of unknown function DUF946, plant	8.35078	4.18501	3.5135	1.30649	0.00755304	6.34	5.14974	3.90895	3.19222	0.42352	5.8235	5.61469	6.437	5.23673	4.06624	2.56668	0.480097	1
Cla007076	Receptor kinase (AHRD V1 **** B2C5V6_CASGL); contains Interpro domain(s) IPR002290 Serine/threonine protein kinase	1.7532	2.2189	2.07086	0.498523	0.00750124	2.77	2.53479	1.7813	1.66499	0.866407	5.08398	4.31888	4.05367	4.10423	4.338	3.02028	0.661773	1
Cla007086	CM0545.450.nc protein (AHRD V1 *--- B0BLB7_LOTJA); contains Interpro domain(s) IPR004158 Protein of unknown function DUF247, plant	1.81301	0.324914	0	0	0.00178075	0.71	0.703737	0.281496	0.100454	0.296212	2.51373	1.05069	0.178387	0.165004	0	0	0.0369061	1
Cla007087	CM0545.450.nc protein (AHRD V1 **-- B0BLB7_LOTJA); contains Interpro domain(s) IPR004158 Protein of unknown function DUF247, plant	7.57413	1.12887	0.0330984	0.0736877	0.00059832	9.9	3.3092	0.866642	0.328287	0.014675	5.46692	0.85984	0.619441	0.399533	0	0	0.0420578	1
Cla007090	Glycosyl transferase (AHRD V1 **-- E5GB54_CUCME)	126.379	108.884	27.8826	38.4173	0.00219144	115.51	75.5689	61.7009	80.9385	0.0737106	95.3283	75.2503	90.4048	76.823	57.7289	57.5701	0.269467	1
Cla007119	Uncharacterized aarF domain-containing protein kinase 1 (AHRD V1 ***- E2C8K7_HARSA); contains Interpro domain(s) IPR004147 ABC-1	9.83147	9.75061	26.3021	15.3038	0.00412911	12.475	6.24	6.16979	7.51479	0.351602	5.24323	3.65262	2.84029	2.86984	3.46259	2.87942	0.836308	1
Cla007123	Transcription elongation factor SPT4 (AHRD V1 ***- B6TR90_MAIZE); contains Interpro domain(s) IPR009287 Transcription initiation Spt4	28.9431	37.744	54.1833	75.8297	0.00651832	30.365	28.0235	23.0462	23.0837	0.386713	19.6178	20.7898	23.0982	34.8548	29.5881	29.0476	0.326803	1
Cla007136	Hexose transporter (AHRD V1 **-- I7FFR6_CAMSI); contains Interpro domain(s) IPR005828 General substrate transporter	72.3812	50.3906	26.3991	30.2376	0.0072044	96.63	87.5004	87.5755	86.7295	0.659666	181.255	120.072	107.622	100.858	128.509	89.6895	0.0809179	1
Cla007153	Unknown Protein (AHRD V1)	9.18694	1.61075	0.265826	0	0.000700729	7.935	5.84255	2.87934	5.71332	0.217205	4.90673	0.870677	1.48716	0	0.787015	0.425357	0.240511	1
Cla007228	Pollen ole e 1 allergen and extensin family protein (AHRD V1 **-- D7LYX8_ARALL); contains Interpro domain(s) IPR006041 Pollen Ole e 1 allergen and extensin	0	0.114695	5.40607	5.7984	0.00584105	0	0.128762	0	0	NA	0	0	0	0	0	0	NA	1
Cla007232	Double-strand-break repair protein rad21 (AHRD V1 *--- D0NDK6_PHYIT); contains Interpro domain(s) IPR006910 Rad21/Rec8 like protein, N-terminal	1.74904	9.47586	2.01796	0.646103	0.00439581	0.045	0.283468	0.170098	0.0960671	NA	0.0320571	0	0.0192055	0	0	0	NA	1
Cla007249	Protein trichome birefringence-like 33 (AHRD V1 **-- F4IH21_ARATH); contains Interpro domain(s) IPR004253 Protein of unknown function DUF231, plant	1.70453	1.04366	0.357896	0	0.00315833	1.455	0.685831	0.133808	0	0.0456599	0.848254	0.0342041	0	0	0	0	0.0514597	1
Cla007259	Pectinesterase inhibitor (AHRD V1 **** PMEI_ACTDE); contains Interpro domain(s) IPR006501 Pectinesterase inhibitor	7.53022	181.969	169.94	47.5855	0.000747146	3.22	9.8972	5.51731	3.91743	0.325468	4.26852	4.09254	5.8877	7.66506	4.55876	4.37369	0.870258	1
Cla007265	Amino acid transporter (AHRD V1 ***- B9HYI5_POPTR); contains Interpro domain(s) IPR013057 Amino acid transporter, transmembrane	62.1391	126.922	229.716	184.903	0.000786078	27.34	67.4859	27.3575	54.41	0.0436428	16.219	26.8389	18.3203	42.6255	31.5555	24.7201	0.577754	1
Cla007277	Peptide transporter (AHRD V1 **-- O22305_LOTJA); contains Interpro domain(s) IPR000109 TGF-beta receptor, type I/II extracellular region	5.76195	1.54988	0.131227	0.0558621	0.000894013	5.545	10.3319	3.91234	4.69144	0.0731606	14.9931	28.632	23.1604	25.9521	33.6711	33.6608	0.567409	1
Cla007286	Alpha-galactosidase (AHRD V1 ***- Q8VXZ7_ARATH); contains Interpro domain(s) IPR013785 Aldolase-type TIM barrel	402.449	654.605	285.831	295.495	0.00546641	114.87	212.635	154.841	230.471	0.0632879	90.0576	119.809	104.025	55.8837	66.6054	44.4243	0.14193	1
Cla007307	WRKY transcription factor 70 (AHRD V1 *-** C5H9Z8_BRANA); contains Interpro domain(s) IPR003657 DNA-binding WRKY	37.1703	6.65789	4.29892	4.42339	0.00496617	132.95	86.7997	60.3461	123.024	0.770068	0.236317	1.31244	6.18675	7.31508	0.373709	1.84961	0.191008	1
Cla007330	Amino acid permease (Fragment) (AHRD V1 ***- B8C3S3_THAPS); contains Interpro domain(s) IPR002293 Amino acid/polyamine transporter I	12.8239	5.94341	2.7523	3.41549	0.00202389	16.495	17.9456	18.151	10.8268	0.0736279	14.6575	30.0195	29.7148	20.7973	21.9045	13.5749	0.334895	1
Cla007331	Glucan endo-1 3-beta-glucosidase 4 (AHRD V1 ***- B6TCY1_MAIZE); contains Interpro domain(s) IPR013781 Glycoside hydrolase, subgroup, catalytic core	11.6056	4.4627	2.44988	3.59664	0.00886736	20.19	12.8055	7.26136	8.11565	0.0110399	6.75127	8.35605	7.97393	10.7011	9.83942	6.94681	0.894664	1
Cla007369	Signal recognition particle protein (AHRD V1 ***- B6U4F2_MAIZE)	40.3797	44.761	78.5297	91.6056	0.00549824	36.245	39.9152	43.1598	33.5992	0.384002	39.3907	33.8088	38.8651	36.1918	38.5037	40.1621	0.887451	1
Cla007374	Mitochondria fission 1 protein (AHRD V1 ***- B6T224_MAIZE); contains Interpro domain(s) IPR016543 Tetratricopeptide repeat 11 Fission 1 protein	101.237	57.5723	16.6804	35.6597	0.00180313	143.6	135.982	110.628	98.4815	0.357193	88.5426	104.819	124.005	144.408	167.037	451.059	0.115756	1
Cla007383	Beta-glucosidase (AHRD V1 ***- D3YJ59_VITVI); contains Interpro domain(s) IPR001360 Glycoside hydrolase, family 1	30.9272	82.2743	45.4418	27.7398	0.00760951	26.97	58.661	27.8356	29.7372	0.117948	209.437	124.492	87.4957	55.4456	33.7862	42.8181	0.0146177	1
Cla007387	POT family domain containing protein expressed (AHRD V1 ***- D8L9H8_WHEAT); contains Interpro domain(s) IPR007493 Protein of unknown function DUF538	86.0276	36.9264	14.4701	10.3702	0.00138129	213.56	224.199	255.452	177.429	0.327256	294.002	240.373	283.939	250.329	432.354	312.963	0.289172	1
Cla007400	4-coumarate--CoA ligase-like 3 (AHRD V1 ***- F4HST6_ARATH); contains Interpro domain(s) IPR000873 AMP-dependent synthetase and ligase	29.3219	5.93956	0.351174	1.02392	0.000217942	31.435	41.8039	56.5617	41.6465	0.298939	12.4204	23.2735	24.8722	40.3666	25.7069	14.9104	0.0842296	1
Cla007424	Calcium-dependent protein kinase 29 (AHRD V1 **** F4I0S0_ARATH); contains Interpro domain(s) IPR002290 Serine/threonine protein kinase	114.233	303.2	402.92	433.604	0.00265364	26.75	62.0995	39.5943	42.5026	0.0255481	41.2653	29.7947	35.8584	24.3815	49.9831	34.7633	0.116157	1
Cla007436	Subtilisin-like protease (AHRD V1 **-- Q9ZSP5_ARATH); contains Interpro domain(s) IPR015500 Peptidase S8, subtilisin-related	218.604	133.013	17.6912	21.529	0.000409364	64.09	162.201	116.753	159.924	0.104793	136.033	300.297	233.894	200.149	78.0178	41.8942	0.0171448	1
Cla007447	Mechanosensitive ion channel family (AHRD V1 *-*- B6QJY9_PENMQ); contains Interpro domain(s) IPR016688 Membrane protein, At2g17000, predicted	10.9691	2.47773	0.281389	0.636317	0.000995782	6.68	4.73825	4.27979	3.87632	0.0950758	0.672976	1.25645	1.44878	1.33335	2.77325	2.46449	0.381091	1
Cla007455	Receptor-like kinase (AHRD V1 **** A7VM19_MARPO); contains Interpro domain(s) IPR002290 Serine/threonine protein kinase	21.9511	7.75813	1.15732	2.22148	0.00202652	76.86	22.4251	31.8173	17.1231	0.0140247	13.6749	7.51672	6.80006	11.0698	6.73303	6.7654	0.197967	1
Cla007462	Unknown Protein (AHRD V1); contains Interpro domain(s) IPR012876 Protein of unknown function DUF1677, plant	311.052	398.135	567.047	716.06	0.00268555	71.85	141.827	207.939	262.055	0.0186583	93.6227	54.4889	79.7192	133.107	84.7003	362.898	0.216674	1
Cla007466	DNA cross-link repair 1A protein (AHRD V1 *--- E6ZHB3_DICLA); contains Interpro domain(s) IPR011084 DNA repair metallo-beta-lactamase	0.229321	0.531825	1.26424	1.61428	0.0044989	0.555	0.129288	0.144075	0.23182	0.777688	0.152656	0.0184142	0.0779295	0.160167	0.0377432	0.144769	NA	1
Cla007519	Proteasome subunit beta type (AHRD V1 **** B9RTN1_RICCO); contains Interpro domain(s) IPR001353 Proteasome, subunit alpha/beta	30.6019	53.0909	84.2914	110.949	0.00171133	27.645	24.7237	17.8401	27.2622	0.549121	17.6431	26.7408	28.4967	35.0977	31.8385	47.7631	0.0668181	1
Cla007526	Protein forked1 (AHRD V1 *-*- Q8W4K5_ARATH); contains Interpro domain(s) IPR013666 Pleckstrin-like, plant	14.1015	11.226	5.28378	4.73347	0.00809424	16.29	15.2404	15.7079	12.107	0.573882	28.7349	42.2917	30.223	28.8394	32.0411	25.8377	0.802322	1
Cla007528	Chlorophyllase (AHRD V1 ***- F1BPW6_SOLPN); contains Interpro domain(s) IPR010821 Chlorophyllase	20.3352	9.80452	1.60282	2.86782	0.00193812	24.64	18.0595	21.4249	17.387	0.184502	14.4258	13.3576	16.5351	8.79228	12.2163	9.23701	0.437851	1
Cla007533	Aldo/keto reductase (AHRD V1 ***- A2Q5A8_MEDTR); contains Interpro domain(s) IPR001395 Aldo/keto reductase	10.0008	3.27463	0.622863	0.624194	0.00228035	8.775	5.37343	3.92242	4.94399	0.210026	16.3986	9.77811	8.50032	7.44691	12.8859	6.45853	0.207599	1
Cla007536	Calmodulin (AHRD V1 ***- Q39890_SOYBN); contains Interpro domain(s) IPR011992 EF-Hand type	0.437325	1.0887	22.7685	12.7368	0.000764743	2.68	0.359252	0	1.64646	0.386505	1.25727	0.25725	0.728421	1.51306	1.83324	0.250788	0.919978	1
Cla007537	Os11g0586300 protein (Fragment) (AHRD V1 ***- Q0IRY4_ORYSJ)	6.57054	2.27403	0.585195	1.30539	0.00122002	3.985	3.27526	2.12208	1.64893	0.12987	8.77388	6.46167	6.66025	2.15652	3.53051	1.43222	0.0209822	1
Cla007543	Acylamino-acid-releasing enzyme (AHRD V1 **-- B6U4F7_MAIZE); contains Interpro domain(s) IPR001375 Peptidase S9, prolyl oligopeptidase active site region	41.3515	41.7878	19.0584	20.9687	0.00641215	42.575	34.5483	33.6752	31.9132	0.491538	38.0326	31.9245	29.4079	23.1619	22.3089	15.1819	0.0458919	1
Cla007557	Sieve element occlusion b (AHRD V1 ***- E2FKK4_MALDO)	6.87317	0.422932	0	0	0.000165573	5.185	1.74642	0.370541	0.137234	0.0566307	1.22807	0.0508819	0.0441601	0.0392275	0	0	0.0238324	1
Cla007588	Ankyrin repeat domain-containing protein 2 (AHRD V1 *--- F4JN13_ARATH); contains Interpro domain(s) IPR016040 NAD(P)-binding domain	56.3361	50.2845	94.4096	116.797	0.00109541	29.425	64.9428	42.2377	57.5405	0.0181123	32.1327	27.7405	30.614	31.8186	30.9101	43.9167	0.293664	1
Cla007617	Oxidation resistance 1-like protein (AHRD V1 *--- Q6Z157_ORYSJ); contains Interpro domain(s) IPR006571 TLDc	27.1835	12.3513	4.70411	1.83834	0.00450939	17.4	29.0758	23.1429	20.2527	0.550431	25.8379	49.7447	36.9761	19.9085	7.23463	3.79851	0.0343108	1
Cla007621	Auxin responsive protein (AHRD V1 *-*- B3U2A2_CUCSA); contains Interpro domain(s) IPR003311 AUX/IAA protein	10.4022	2.78603	0.125483	0	0.000156166	4.935	7.10851	5.75978	4.81404	0.674477	4.99476	5.38776	4.74574	6.46099	6.17262	2.31107	0.763108	1
Cla007622	Aspartyl/glutamyl-tRNA(Asn/Gln) amidotransferase subunit B (AHRD V1 ***- D4ZRW8_SPIPL); contains Interpro domain(s) IPR004413 Glutamyl-tRNA(Gln) amidotransferase, B subunit	24.588	28.1827	14.1687	11.8571	0.00654529	7.545	16.2675	12.4251	15.4704	0.082486	14.3701	23.2427	21.5039	19.7868	22.8267	18.2159	0.425985	1
Cla007641	Unknown Protein (AHRD V1)	17.4609	30.0545	49.5672	73.9408	0.00505275	36.93	29.209	31.3831	31.8876	0.47941	10.6028	18.2898	8.43896	19.0498	14.1749	60.5887	0.276621	1
Cla007642	Unknown Protein (AHRD V1)	19.7952	34.4462	43.6035	90.5072	0.000699825	14.83	28.6588	29.2899	42.509	0.037105	15.324	12.3377	13.2239	23.2122	18.3335	50.1397	0.389972	1
Cla007645	GATA transcription factor 1 (AHRD V1 *-** Q0WTQ5_ARATH); contains Interpro domain(s) IPR000679 Zinc finger, GATA-type	82.7517	58.809	29.9339	25.6771	0.00288739	103.695	99.4989	119.277	116.358	0.662097	138.649	83.3058	91.2916	135.118	143.292	110.908	0.168665	1
Cla007647	Receptor-like kinase (AHRD V1 **** A7VM28_MARPO); contains Interpro domain(s) IPR002290 Serine/threonine protein kinase	8.59687	3.99996	1.11403	0.512322	0.00123257	3.43	5.19277	2.07241	1.76185	0.0196529	6.99265	4.44819	2.67271	1.54698	2.87764	1.23053	0.0303697	1
Cla007655	Dienelactone hydrolase family protein (AHRD V1 **** D7LEZ5_ARALL); contains Interpro domain(s) IPR002925 Dienelactone hydrolase	98.2462	41.6898	35.1722	35.8583	0.00931078	52.105	40.0881	35.0777	33.795	0.0841518	209.366	218.354	247.436	210.746	322.669	247.223	0.480611	1
Cla007707	Universal stress protein (Usp) (AHRD V1 *--* A2Q2X4_MEDTR); contains Interpro domain(s) IPR006016 UspA	32.9209	16.0729	6.67526	10.8073	0.00285835	52.77	55.6844	49.3855	64.84	0.304303	35.6033	38.3658	45.5885	58.7617	58.6972	39.7009	0.229371	1
Cla007718	Uncharacterized GPI-anchored protein At4g28100 (AHRD V1 ***- UGPI7_ARATH)	155.173	69.0915	11.0611	15.0668	0.00012426	46.135	46.6342	43.373	32.7317	0.15919	60.1743	84.3336	87.4995	90.9429	164.517	77.3321	0.14173	1
Cla007723	Wound induced protein (AHRD V1 ***- B6SKC8_MAIZE)	90.0161	39.0645	6.8808	7.92711	0.00040192	66.325	60.7799	42.9803	51.5551	0.38142	97.852	140.706	236.043	352.185	244.707	1880.22	0.206277	1
Cla007726	Wound-responsive protein-related (AHRD V1 ***- A8IXM2_BRACM)	681.189	294.617	48.2836	50.0507	0.000223713	643.855	636.985	695.796	467.204	0.230939	895.738	1101.67	1308.43	772.615	1729.65	1380.05	0.0751145	1
Cla007728	NADH dehydrogenase (AHRD V1 ***- E5GBQ4_CUCME); contains Interpro domain(s) IPR013027 FAD-dependent pyridine nucleotide-disulphide oxidoreductase	120.27	113.013	55.4266	29.3087	0.00545005	56.965	93.5714	71.1606	53.1815	0.145087	60.4492	91.2131	69.4244	61.1025	65.1742	38.2743	0.498747	1
Cla007732	Secretory carrier membrane protein (AHRD V1 **** B3TLU6_ELAGV); contains Interpro domain(s) IPR007273 SCAMP	48.3753	89.191	128.368	118.171	0.00237881	19.475	25.8803	12.3433	20.7458	0.0821675	34.2172	42.0047	53.1486	79.7021	100.396	62.6702	0.0766412	1
Cla007740	Protein phosphatase 2c (AHRD V1 ***- A6NA79_MEDTR); contains Interpro domain(s) IPR015655 Protein phosphatase 2C	67.9435	31.9386	7.4172	3.60425	0.000288454	68.455	86.1857	87.207	42.8746	0.0126304	8.76145	6.13134	6.53179	7.03024	4.28619	2.87152	0.464431	1
Cla007751	GDSL esterase/lipase 5 (AHRD V1 ***- GLIP5_ARATH); contains Interpro domain(s) IPR001087 Lipase, GDSL	27.9113	17.3001	6.23076	6.12948	0.00180056	64.8	25.8714	23.0757	18.7911	0.0564281	40.4319	25.931	18.0059	22.416	19.803	20.7113	0.456363	1
Cla007761	WRKY family transcription factor (AHRD V1 *-** D7LBR5_ARALL); contains Interpro domain(s) IPR003657 DNA-binding WRKY	62.9063	77.8349	143.762	146.327	0.00228675	40.52	68.3167	65.261	77.0995	0.0732134	67.6529	64.5808	69.3123	53.9856	94.2932	47.0037	0.333075	1
Cla007763	Shikimate dehydrogenase (AHRD V1 ***- B6TSW1_MAIZE); contains Interpro domain(s) IPR001381 Dehydroquinase class I	121.533	220.796	311.74	261.919	0.00233037	69.425	94.698	108.427	114.703	0.115241	38.671	48.6448	37.9701	48.1932	32.7832	31.7986	0.715931	1
Cla007793	Ring finger protein (AHRD V1 *-*- O49869_HORVU); contains Interpro domain(s) IPR018957 Zinc finger, C3HC4 RING-type	15.1684	10.6251	0.592666	1.6175	0.00887591	16.595	21.0391	11.9506	15.4187	0.636938	24.9613	31.2538	25.1447	20.377	25.0112	15.9358	0.866831	1
Cla007801	Pectinesterase family protein (AHRD V1 ***- D7MRW1_ARALL); contains Interpro domain(s) IPR000070 Pectinesterase, catalytic	7.77113	4.46485	0.50289	1.00995	0.00326357	4.39	3.87452	1.12992	3.69134	0.0342668	23.1958	17.9987	15.8757	19.008	6.53422	28.0626	0.73411	1
Cla007802	Pectin methylesterase 2 (Fragment) (AHRD V1 *-*- A0ZNK0_PYRCO); contains Interpro domain(s) IPR006501 Pectinesterase inhibitor	18.0231	12.798	1.00918	2.99613	0.00183198	9.16	6.67015	3.16754	8.24174	0.0630659	26.5328	28.9965	25.3547	33.3611	5.10228	74.1245	0.570715	1
Cla007816	Glycoside hydrolase family 28 protein/polygalacturonase family protein (AHRD V1 **-- Q1PF10_ARATH); contains Interpro domain(s) IPR012334 Pectin lyase fold	5.39502	13.1037	13.1979	10.2594	0.00461402	1.445	2.44679	1.18596	1.40104	0.456894	4.07551	3.9627	2.42943	3.86591	2.57258	0.936662	0.116768	1
Cla007822	Unknown Protein (AHRD V1)	312.567	64.949	20.3405	14.8077	0.00667404	1861.77	778.801	653.369	647.44	0.0111739	222.766	250.945	275.615	262.162	115.164	134.164	0.634515	1
Cla007831	NAD-dependent deacetylase 1 (AHRD V1 *-*- D0MJ81_RHOM4); contains Interpro domain(s) IPR003000 NAD-dependent histone deacetylase, silent information regulator Sir2	9.25123	12.5582	23.331	20.9737	0.00257517	18.36	11.175	8.61655	8.64945	0.0174321	8.43256	6.17074	7.09722	5.18591	6.7286	7.70855	0.685713	1
Cla007833	Eukaryotic translation initiation factor 6 (AHRD V1 ***- B4FKD5_MAIZE); contains Interpro domain(s) IPR002769 Translation initiation factor IF6	19.3859	25.1829	41.2403	37.3893	0.00666411	22	25.2385	26.191	27.4814	0.631489	22.4462	34.634	45.4674	33.3088	38.1367	45.5502	0.262443	1
Cla007849	Receptor-like kinase (AHRD V1 **** A7VM44_MARPO); contains Interpro domain(s) IPR002290 Serine/threonine protein kinase	112.632	60.8981	4.14048	5.77424	8.33533e-05	66.18	86.0971	55.7722	38.2004	0.223119	59.6799	65.2903	67.1139	48.5586	54.4155	49.4658	0.879789	1
Cla007850	Ribosomal protein S7 (AHRD V1 *-*- A2Q3T8_MEDTR)	54.8243	74.1465	132.513	145.951	0.0035332	46.25	60.5149	64.3334	58.7068	0.190107	61.6917	96.8052	107.315	99.7249	106.3	105.562	0.194438	1
Cla007856	Beta-galactosidase (AHRD V1 ***- D7SWF1_VITVI); contains Interpro domain(s) IPR001944 Glycoside hydrolase, family 35	20.4245	8.5975	3.35801	3.73523	0.00486203	27.59	16.8508	21.5774	14.6332	0.516051	22.8173	15.5583	15.6883	22.3637	21.4296	16.4696	0.854859	1
Cla007864	Unknown Protein (AHRD V1)	83.5851	13.1626	3.31417	2.25491	0.000225823	117.71	56.9893	49.3906	35.9558	0.157732	56.5214	56.9821	57.0297	54.644	118.18	25.8801	0.210127	1
Cla007908	At1g04030 (Fragment) (AHRD V1 *-*- Q1W7J9_SOLLC)	14.6672	22.4354	34.1042	51.3133	0.000882189	1.675	4.96126	2.32486	3.61879	0.246322	1.35811	2.88376	2.04819	3.4279	1.47127	1.15465	0.636296	1
Cla007966	Unknown Protein (AHRD V1)	10.6903	7.46703	2.95848	3.55746	0.00635129	2.735	8.58279	4.82556	6.2354	0.221897	24.8924	23.0818	21.3367	34.8021	27.709	27.2269	0.867328	1
Cla007995	Peptide transporter (AHRD V1 **-- E5F707_9BRAS); contains Interpro domain(s) IPR000109 TGF-beta receptor, type I/II extracellular region	206.75	88.1326	2.92319	3.74766	0.000220062	135.74	189.943	123.898	121.184	0.292405	52.2303	34.181	33.5097	32.1756	12.6041	5.62353	0.0766412	1
Cla008004	CONSTANS-like zinc finger protein (AHRD V1 ***- D0EP06_SOYBN); contains Interpro domain(s) IPR010402 CCT domain	59.4677	297.881	220.105	180.723	0.0035475	76.75	131.442	162.007	195.141	0.0176476	107.213	165.819	100.618	106.239	199.158	113.997	0.551318	1
Cla008020	Cyclase/dehydrase-like protein (AHRD V1 *-*- A0ZDS6_NODSP); contains Interpro domain(s) IPR005031 Streptomyces cyclase/dehydrase	1.35045	4.38818	9.08042	7.91682	0.00605358	0.96	0.622072	1.69537	0.999231	0.0945176	0.838604	1.04667	0.743513	0.562669	1.1544	1.53121	0.509772	1
Cla008027	Aspartyl protease-like protein (AHRD V1 **-- Q84M99_ARATH); contains Interpro domain(s) IPR001461 Peptidase A1	2.12579	29.9108	97.5132	14.1538	0.000817948	0.465	2.37983	0.902418	0.927045	0.324041	0.768777	3.48599	1.64319	3.40539	4.00346	2.61538	0.872851	1
Cla008029	SAUR-like auxin-responsive protein (AHRD V1 *-*- Q2V359_ARATH); contains Interpro domain(s) IPR003676 Auxin responsive SAUR protein	12.0651	9.30311	33.0339	42.3401	0.0052757	55.225	23.7019	21.82	23.4387	0.051961	11.8524	20.3056	14.9562	4.76243	7.54503	5.00925	0.216191	1
Cla008067	Carboxyl-terminal-processing protease (AHRD V1 ***- B6T6L2_MAIZE); contains Interpro domain(s) IPR004447 Peptidase S41A, C-terminal protease	6.81295	6.98234	16.1342	20.0267	0.00244412	9.095	7.89619	7.56793	12.3971	0.471356	1.65645	2.86576	3.10107	6.79136	3.13799	3.10537	0.254009	1
Cla008073	Serine/threonine kinase (AHRD V1 *-** C4QNN2_SCHMA); contains Interpro domain(s) IPR002290 Serine/threonine protein kinase	23.6134	10.9014	4.79239	5.25562	0.00188192	15.47	18.6888	12.1476	12.9832	0.475269	19.4768	11.5955	11.4319	8.16734	9.52813	7.95509	0.298182	1
Cla008085	Unknown Protein (AHRD V1)	0	0.158749	224.61	113.337	3.14728e-05	0	0	0	0	NA	0	0	0	0	0	0	NA	1
Cla008100	Integrator complex subunit 9 (AHRD V1 ***- F4JEH2_ARATH)	7.92492	3.42135	0.847999	0.559308	0.000871539	11.825	14.3069	12.1562	9.44122	0.705588	19.9358	16.9422	15.4136	18.6067	13.6093	14.8182	0.752926	1
Cla008142	Phosphatidate cytidylyltransferase family protein expressed (AHRD V1 **-- Q2QYV3_ORYSJ); contains Interpro domain(s) IPR000374 Phosphatidate cytidylyltransferase	8.40447	12.6443	19.2884	24.3369	0.00398405	15.005	11.9771	16.1206	17.7628	0.463794	5.17796	3.99433	4.67093	4.00518	11.326	20.2493	0.168996	1
Cla008147	Chloroplast unusual positioning 1B (AHRD V1 **-- B3IYT8_ADICA)	1.70746	0.483726	0.745072	0	0.00939125	1.3	0.476575	0.603904	0.251325	0.0880995	1.36971	0.281661	0.100488	0.153118	0.058497	0.148082	0.25744	1
Cla008149	Potassium transporter 2 (AHRD V1 ***- B6U7Z6_MAIZE); contains Interpro domain(s) IPR018519 Potassium uptake protein, kup IPR003855 K+ potassium transporter	17.8894	4.88053	1.64414	0.416899	0.000344611	9.48	8.12718	10.2233	6.6184	0.625847	13.9	8.36805	7.50645	3.1549	6.51985	2.62538	0.0873517	1
Cla008154	Protein trichome birefringence-like 38 (AHRD V1 **-- Q8VY22_ARATH); contains Interpro domain(s) IPR004253 Protein of unknown function DUF231, plant	9.47053	1.747	2.11889	4.30728	0.00315833	34.735	9.55069	9.29069	6.28363	0.0529931	30.125	23.7261	16.289	10.408	15.1178	17.1079	0.0633401	1
Cla008162	1-phosphatidylinositol-4 5-bisphosphate phosphodiesterase (AHRD V1 **-- O49902_NICRU); contains Interpro domain(s) IPR017946 PLC-like phosphodiesterase, TIM beta/alpha-barrel domain	3.76469	1.17151	0.0897787	0.057327	0.00386161	3.71	1.26276	0.666655	0.089853	0.0629219	2.58311	0.267572	0.214938	0.12433	0	0	0.0124608	1
Cla008172	Binding protein (AHRD V1 **** D7LLC0_ARALL); contains Interpro domain(s) IPR011990 Tetratricopeptide-like helical	29.4515	15.7368	10.5252	5.67931	0.00474292	31.745	15.7714	15.19	17.4798	0.0369112	9.41904	15.9996	11.9656	14.9678	10.4574	9.34347	0.663748	1
Cla008176	Cytochrome P450 (AHRD V1 ***- A9PF77_POPTR); contains Interpro domain(s) IPR001128 Cytochrome P450	0.0870531	0.180676	2.80091	4.13307	0.00746836	0.26	0.11231	0.0673192	0.0420347	NA	0	0	0	0	0.0464568	0	NA	1
Cla008185	Unknown Protein (AHRD V1)	359.92	101.34	30.3436	20.2244	0.000205232	929.715	333.971	366.29	270.383	0.0174321	752.248	846.549	716.905	195.756	265.9	234.17	0.0483407	1
Cla008226	Pyrimidine 5&apos-nucleotidase (AHRD V1 **-- D9QG58_BRESC); contains Interpro domain(s) IPR010237 Pyrimidine 5-nucleotidase	12.9673	85.5336	228.852	257.955	0.00128265	4.88	6.29589	3.68784	3.31922	0.604761	8.17635	18.3717	22.6003	15.4983	11.735	7.21342	0.398248	1
Cla008237	Receptor-like protein kinase At5g59670 (AHRD V1 **** RLK7_ARATH); contains Interpro domain(s) IPR002290 Serine/threonine protein kinase	21.3059	12.1326	5.97025	8.16948	0.00799842	45.865	46.7844	43.8257	44.7618	0.973875	34.9544	41.8969	53.6646	66.096	83.5546	223.515	0.377935	1
Cla008272	Kinesin (AHRD V1 *-*- A8NFC4_COPC7); contains Interpro domain(s) IPR001752 Kinesin, motor region	6.5542	6.25556	14.1822	21.6199	0.00757893	9.47	8.07741	5.62653	4.86537	0.0883681	6.96751	8.04696	6.32028	6.74151	6.44615	6.02244	0.957357	1
Cla008277	UPA23 (AHRD V1 ***- C8YZB5_CAPAN); contains Interpro domain(s) IPR012862 Protein of unknown function DUF1635	5.02354	1.74062	0.469743	0	0.00252275	5.98	3.14878	3.91724	5.52954	0.621592	0.544756	0.172799	0.389738	0.677203	0	0.727809	NA	1
Cla008285	Exocyst complex component 7 (AHRD V1 **** O80625_ARATH); contains Interpro domain(s) IPR004140 Exo70 exocyst complex subunit	41.341	41.6696	14.5753	15.2942	0.00549983	20.09	28.6957	33.6867	30.9337	0.16772	36.2368	63.6399	49.6131	57.2866	40.0451	17.2759	0.0817526	1
Cla008298	Mitogen-activated protein kinase 4 (AHRD V1 **** E2GLN8_SOLLC); contains Interpro domain(s) IPR002290 Serine/threonine protein kinase	2.2108	2.29643	19.1312	15.0501	0.0044044	9.13	2.5889	1.71693	5.62906	0.591891	4.03338	4.78187	5.66414	5.27863	9.11999	3.23813	0.529658	1
Cla008305	T10O24.15 related (AHRD V1 **-- Q53J17_SOLLC)	17.4039	6.55522	1.43153	1.31218	0.00153828	131.3	66.2455	59.123	34.0967	0.0266881	19.7521	22.1513	14.7188	5.98489	10.2566	4.56815	0.255872	1
Cla008324	Dynein light chain 1 cytoplasmic (AHRD V1 *-*- Q7RN10_PLAYO); contains Interpro domain(s) IPR001372 Dynein light chain, type 1 and 2	0.721501	1.13676	6.41699	8.67816	0.000786698	6.695	1.32216	2.57857	5.23883	0.0343509	3.16368	6.96096	6.4736	3.74871	3.67917	2.5915	0.575659	1
Cla008325	Beta-1 3-galactosyltransferase-like protein (AHRD V1 ***- D8RWA4_SELML); contains Interpro domain(s) IPR002659 Glycosyl transferase, family 31	3.67855	8.06669	14.2681	13.405	0.00372223	2.175	2.99687	2.65855	2.23335	0.621688	2.01605	3.45331	3.93841	2.71348	2.3473	1.38651	0.565877	1
Cla008326	ATP binding / ATPase/ nucleoside-triphosphatase/ nucleotide binding protein (AHRD V1 **-* Q9LJJ5_ARATH); contains Interpro domain(s) IPR003959 ATPase, AAA-type, core	32.739	13.7704	4.42101	2.62979	0.00110199	76.04	38.7445	47.4861	43.9519	0.772104	25.3596	132.711	133.416	34.4394	16.2384	8.01804	0.0156588	1
Cla008329	Hedgehog-interacting protein 1 (Fragment) (AHRD V1 *-*- A9J6P8_9ROSI); contains Interpro domain(s) IPR011041 Soluble quinoprotein glucose/sorbosone dehydrogenase	5.33814	2.87222	16.8604	10.2424	0.000578508	5.215	2.36544	2.62111	1.9318	0.365774	4.37291	4.43052	3.22389	2.27388	2.26684	0.668251	0.304456	1
Cla008334	Plasma membrane H+ ATPase (AHRD V1 **** Q9M460_PRUPE); contains Interpro domain(s) IPR006534 ATPase, P-type, plasma-membrane proton-efflux	19.7063	4.04704	0.536446	0.806522	0.00315833	45.12	15.5024	18.9459	13.6015	0.700709	0	0	0.0123794	0	0	0	NA	1
Cla008342	Phosphoribosyltransferase (Fragment) (AHRD V1 *--- Q8LSY5_THUDO); contains Interpro domain(s) IPR013583 Phosphoribosyltransferase C-terminal, plant	15.4727	4.60561	1.95169	2.53969	0.000747146	5.82	16.0052	10.1713	11.0471	0.025293	8.74649	10.1495	8.30486	3.90196	5.17565	2.61517	0.130337	1
Cla008350	Receptor-like protein kinase At3g21340 (AHRD V1 **** RLK6_ARATH); contains Interpro domain(s) IPR002290 Serine/threonine protein kinase	9.43086	4.90485	1.58107	4.16907	0.00752378	11.48	11.7268	11.573	10.5018	0.777808	9.9434	8.75859	5.11091	3.12306	4.2094	2.26542	0.0473737	1
Cla008358	Alcohol dehydrogenase 1 (AHRD V1 ***- B6T5H2_MAIZE); contains Interpro domain(s) IPR002085 Alcohol dehydrogenase superfamily, zinc-containing	6.89651	9.09082	17.4169	13.7091	0.00843521	6.965	6.57039	5.57456	6.37189	0.988966	5.67006	5.82583	9.34921	8.51552	10.4434	6.9602	0.548009	1
Cla008367	Metallophosphoesterase (AHRD V1 *--- C5AIN9_BURGB)	10.8649	1.93081	0.165161	0.429574	0.00308395	6.155	10.2432	3.32926	4.24007	0.0484979	2.52473	1.89827	1.1961	2.2446	1.63286	0.888083	0.471126	1
Cla008377	Os08g0100600 protein (Fragment) (AHRD V1 *-*- Q0J8P7_ORYSJ); contains Interpro domain(s) IPR008507 Protein of unknown function DUF789	8.47715	13.8961	3.15373	4.81594	0.00443762	9.025	14.259	9.62425	10.1929	0.292416	5.14674	4.57498	4.3496	3.95477	5.52185	6.35389	0.638737	1
Cla008433	BTB/POZ domain-containing protein At2g13690 (AHRD V1 ***- Y2369_ARATH)	6.35147	5.15221	4.84362	0.60048	0.00953513	1.795	7.83213	3.47707	4.77783	0.0917668	2.74028	4.13806	5.73035	4.26506	3.09073	4.31757	0.586464	1
Cla008440	Pectinesterase inhibitor (AHRD V1 **** PMEI_ACTDE); contains Interpro domain(s) IPR006501 Pectinesterase inhibitor	70.6641	12.7497	0.292794	0	8.33533e-05	145.46	65.7107	71.0589	68.6291	0.257791	262.69	218.602	204.962	223.654	283.666	387.378	0.144423	1
Cla008444	Glycogenin-like protein (AHRD V1 ***- Q5NA53_ORYSJ); contains Interpro domain(s) IPR002495 Glycosyl transferase, family 8	1.85088	0.767024	0.0712684	0	0.00997504	1.39	0.407302	0.0279592	0	0.288839	2.02789	0.0668019	0.0994347	0.172057	0	0	0.0332839	1
Cla008454	RING zinc finger protein-like (AHRD V1 *-** Q6K966_ORYSJ); contains Interpro domain(s) IPR018957 Zinc finger, C3HC4 RING-type	50.3939	94.1264	210.013	147.372	0.00776359	3.775	16.8099	12.939	17.132	0.058513	15.0862	11.9771	11.3561	16.0662	18.9063	12.9935	0.82468	1
Cla008479	Receptor kinase (AHRD V1 **** B8XA57_GOSBA); contains Interpro domain(s) IPR002290 Serine/threonine protein kinase	34.3737	20.8302	11.8904	11.9292	0.0033819	13.605	26.4161	27.9456	25.2009	0.126308	30.196	26.8134	27.1264	21.7084	34.2021	17.6194	0.606403	1
Cla008494	Cytochrome P450 (AHRD V1 ***- B9HG27_POPTR); contains Interpro domain(s) IPR001128 Cytochrome P450	1.47655	1.63735	0.0795384	0.164049	0.00939125	0.235	2.24572	1.18565	0.846777	0.0812752	0.0675219	0	0.0802074	0.0532815	0	0.19116	NA	1
Cla008495	Cytochrome P450 (AHRD V1 ***- B9HG27_POPTR); contains Interpro domain(s) IPR001128 Cytochrome P450	60.9366	55.106	3.23161	3.80343	0.000543277	19.515	70.1861	32.3166	35.1193	0.0415253	32.4098	64.9807	36.6433	54.8242	25.0621	26.9036	0.857262	1
Cla008520	Lipoxygenase (AHRD V1 ***- Q45HK7_POPDE); contains Interpro domain(s) IPR013819 Lipoxygenase, C-terminal IPR000907 Lipoxygenase	55.0438	13.606	2.70944	5.16978	7.91208e-05	59.25	30.5928	142.728	43.9821	0.0216728	16.327	32.5687	26.3498	29.1575	36.9812	48.2675	0.67684	1
Cla008533	Kinase family protein (AHRD V1 **** D7KZX1_ARALL); contains Interpro domain(s) IPR002290 Serine/threonine protein kinase	25.0268	7.51778	3.64672	2.71273	0.00041973	20.095	11.3571	9.30043	11.0287	0.216382	36.8318	42.0718	48.6829	30.6483	50.6747	17.508	0.333663	1
Cla008554	Photosystem II 5 kDa protein, chloroplastic (AHRD V1 *-*- PST2_GOSHI)	15.1463	11.0198	4.39416	3.26187	0.00675287	141.915	34.3428	103.729	85.1395	0.106297	327.978	142.519	125.598	115.307	161.166	171.374	0.0730419	1
Cla008566	Magnesium chelatase subunit D (AHRD V1 ***- D4ZUJ3_SPIPL); contains Interpro domain(s) IPR011776 Magnesium chelatase, ATPase subunit D	20.2818	17.5582	8.10259	7.84929	0.00407277	15.78	22.7242	29.6141	27.7157	0.215598	15.7175	9.17364	8.85299	8.43105	9.61985	9.24558	0.240731	1
Cla008572	Regulator of chromosome condensation-like protein with FYVE zinc finger domain (AHRD V1 **-- F4K149_ARATH); contains Interpro domain(s) IPR009091 Regulator of chromosome condensation/beta-lactamase-inhibitor protein II	9.1644	4.90939	3.85348	2.16367	0.00328431	5	9.18628	7.16451	6.03963	0.182902	8.90631	9.58658	8.1045	6.35668	8.38693	4.60732	0.371983	1
Cla008574	Lateral root primordium-related protein (AHRD V1 *--- Q9XGX0_ARATH); contains Interpro domain(s) IPR007818 Protein of unknown function DUF702	21.9562	8.84139	4.52926	6.94941	0.00173129	9.5	9.20777	8.88114	11.9509	0.779761	15.618	17.184	17.4357	28.8891	37.9539	10.7284	0.110994	1
Cla008582	Rhodanese domain protein (AHRD V1 *--- B7K744_CYAP7); contains Interpro domain(s) IPR001763 Rhodanese-like	10.6088	10.0125	0.953966	0.822403	0.00857907	20.515	8.31367	4.88917	9.11255	0.0435155	35.0323	26.7527	21.7176	26.606	27.5683	31.2402	0.707996	1
Cla008586	F-box family protein (AHRD V1 ***- B9GG65_POPTR); contains Interpro domain(s) IPR001810 Cyclin-like F-box	41.6379	13.0632	2.10948	1.99776	0.00191842	93.875	50.0453	35.3335	28.9491	0.237403	61.9341	25.4505	18.7023	22.664	12.4818	6.08613	0.0631241	1
Cla008595	Plastocyanin-like domain containing protein expressed (AHRD V1 *--- Q2QRP3_ORYSJ); contains Interpro domain(s) IPR003245 Plastocyanin-like	12.7576	2.51214	0.24548	1.73618	0.00146805	32.56	26.6876	31.9754	40.7246	0.167741	19.135	18.5474	20.5735	37.2789	32.6028	32.7392	0.45586	1
Cla008603	Unknown Protein (AHRD V1)	6.5767	9.12097	20.8835	13.759	0.00989195	1.615	4.36393	3.85167	3.79946	0.183045	0	0	0	0	0	0	NA	1
Cla008615	Expp1 protein (AHRD V1 ***- Q2HPL4_SOLTU)	4.72917	0.655652	0.103535	1.14033	0.00842813	8.185	1.65915	0.663994	0.64369	0.0151135	3.76533	0.60608	0.802906	0.614185	2.26124	3.95794	0.445224	1
Cla008617	Protein FANTASTIC FOUR 3 (AHRD V1 *-*- FAF3_ARATH)	15.9989	4.90153	2.33772	2.34863	0.00256739	2.405	1.73012	1.58582	1.03883	0.244167	8.03291	9.6933	7.14824	1.43487	5.42462	1.22967	0.0649013	1
Cla008620	Serine/threonine kinase (AHRD V1 *-** C4QNN2_SCHMA); contains Interpro domain(s) IPR002290 Serine/threonine protein kinase	7.82362	3.66273	1.80882	1.78674	0.00568001	15.055	9.15645	7.21324	4.90031	0.0179101	13.236	8.41029	5.89898	6.53748	5.83344	3.42428	0.122947	1
Cla008629	NAC domain protein IPR003441 (AHRD V1 ***- B9HQ28_POPTR); contains Interpro domain(s) IPR003441 No apical meristem (NAM) protein	2.73523	0.262436	0	0	0.00178621	3.755	2.07005	1.91315	1.60572	0.212344	1.19167	0.247418	0.149182	0.311916	0	0	0.132427	1
Cla008631	F-box family protein (AHRD V1 ***- B9MYU0_POPTR); contains Interpro domain(s) IPR001810 Cyclin-like F-box	8.11341	8.68982	1.24828	0.893926	0.00997009	22.975	17.1621	17.2588	12.096	0.407475	46.3783	73.2059	54.1392	51.3772	55.5832	106.419	0.34157	1
Cla008649	BZIP transcription factor (AHRD V1 **** Q93XM6_ARATH); contains Interpro domain(s) IPR011616 bZIP transcription factor, bZIP-1	3.89662	2.16788	0.574153	0.114357	0.00771923	4.94	6.95854	2.87239	8.26223	0.105202	22.0304	16.4044	11.1286	6.42632	14.8547	4.32066	0.262923	1
Cla008659	Protein kinase like protein (AHRD V1 *-** Q0WN21_ARATH); contains Interpro domain(s) IPR002290 Serine/threonine protein kinase	11.1465	4.21376	2.60851	1.68441	0.00345198	10.73	7.7552	7.46493	7.43053	0.470701	10.8686	11.8366	13.1565	10.9294	7.93057	2.89278	0.115012	1
Cla008669	Prephenate dehydratase (AHRD V1 ***- Q6JJ29_IPOTF); contains Interpro domain(s) IPR001086 Prephenate dehydratase	40.1364	7.73478	1.48243	1.39469	0.000406862	47.5	18.529	21.1636	11.0214	0.0302211	45.1212	23.4558	26.7745	25.7038	31.9017	6.77002	0.298047	1
Cla008670	Unknown Protein (AHRD V1)	17.901	13.8617	4.41096	7.16113	0.00239498	17.84	35.6031	35.5087	29.3424	0.0940637	1.88399	5.09827	4.71032	6.15492	7.63967	8.51835	0.257199	1
Cla008677	Cellulose synthase-like A1 (AHRD V1 ***- A3QT94_PINTA); contains Interpro domain(s) IPR001173 Glycosyl transferase, family 2	4.42982	0.330083	0	0	0.000247649	53.75	5.88509	10.8209	2.34019	0.036977	137.335	99.5018	99.4654	96.5741	124.53	71.4262	0.475947	1
Cla008682	Bifunctional polymyxin resistance arnA protein (AHRD V1 ***- B6TQB1_MAIZE); contains Interpro domain(s) IPR001509 NAD-dependent epimerase/dehydratase	87.9331	111.918	212.071	263.88	0.00183522	82.84	56.8124	40.4214	63.5921	0.181409	47.006	65.7763	61.3352	82.8147	88.6707	66.6968	0.380712	1
Cla008704	Unknown Protein (AHRD V1); contains Interpro domain(s) IPR012862 Protein of unknown function DUF1635	3.16461	1.41896	9.95206	13.2844	0.000894013	66.285	1.34854	2.36054	5.71586	0.539804	7.06674	14.9688	11.2537	8.02281	28.1606	6.51605	0.545558	1
Cla008705	Exostosin-like glycosyltransferase (AHRD V1 **-- A8J6G1_CHLRE); contains Interpro domain(s) IPR004263 Exostosin-like	33.9757	22.6329	11.4343	12.176	0.00753897	26.355	16.9728	11.2664	11.7075	0.73694	2.02744	0.111255	0.148889	0.562925	1.24764	0.272779	0.29787	1
Cla008708	Methyltransferase-like protein 23 (AHRD V1 *--- MET23_MOUSE); contains Interpro domain(s) IPR019410 Methyltransferase-16, putative	17.9535	13.749	7.43165	5.02764	0.00767384	11.45	13.3464	12.6034	13.2556	0.923623	11.9893	15.8176	14.2948	7.36494	11.3646	8.13016	0.154174	1
Cla008713	ATP-binding cassette (AHRD V1 ***- E1G3M8_LOALO); contains Interpro domain(s) IPR003439 ABC transporter-like	146.858	123.444	204.396	257.239	0.00501301	69.885	147.832	209.306	149.9	0.0130167	88.7976	106.689	111.334	92.1395	94.9581	82.3606	0.895336	1
Cla008717	5-AMP-activated protein kinase subunit beta-1 (AHRD V1 ***- C1BJ92_OSMMO); contains Interpro domain(s) IPR006828 5-AMP-activated protein kinase, beta subunit, complex-interacting region	13.8408	4.08598	1.99378	7.3173	0.00862635	25.535	8.07989	8.85017	10.0178	0.118219	17.5512	14.4174	16.3852	25.7446	19.3793	17.9925	0.69544	1
Cla008719	2-phosphoglycerate kinase (AHRD V1 *-*- E8UBI9_DEIML)	6.14368	6.99333	39.3556	24.3246	0.000142305	7.56	8.1908	7.57061	8.35088	0.869963	2.58792	3.4173	3.17248	3.20439	3.16822	4.31583	0.741302	1
Cla008733	Cytokinin riboside 5&apos-monophosphate phosphoribohydrolase LOG3 (AHRD V1 **-- F4IQ18_ARATH); contains Interpro domain(s) IPR005269 Conserved hypothetical protein CHP00730	752.926	447.137	99.5184	166.759	0.000678535	365.215	456.675	628.796	371.734	0.331405	157.064	138.906	136.813	64.8792	86.2709	30.2589	0.0330514	1
Cla008736	Auxin response factor 10 (AHRD V1 ***- E2FHH6_SOLLC); contains Interpro domain(s) IPR010525 Auxin response factor	3.75413	5.49923	9.05679	11.3555	0.0066444	7.325	2.58506	2.49086	2.64441	0.0293951	2.58	3.70669	1.70365	2.6989	3.03002	0.639056	0.374128	1
Cla008739	Class III homeodomain-leucine zipper (AHRD V1 ***- Q1WD30_GINBI); contains Interpro domain(s) IPR013978 MEKHLA	36.1264	11.0401	10.3887	8.25295	0.000882067	16.33	16.0117	14.8075	13.9798	0.650024	29.9633	18.4099	14.662	8.94348	15.273	10.5538	0.079746	1
Cla008740	Arabidopsis thaliana genomic DNA chromosome 5 P1 clone MOK16 (AHRD V1 **-- Q9LYW2_ARATH); contains Interpro domain(s) IPR007608 Protein of unknown function DUF584	9.28274	14.7171	0.539759	0	0.00679721	25.945	14.698	9.66039	7.55822	0.0196972	6.0903	2.14991	0.989977	1.32369	0.173619	1.07031	0.067321	1
Cla008742	Aquaporin 2 (AHRD V1 ***- O65357_SAMSA); contains Interpro domain(s) IPR012269 Aquaporin	841.445	539.564	219.936	359.967	0.00389467	465.94	837.787	506.504	639.667	0.123818	2861.63	2604.08	1764.46	3051.26	2595.2	2019.6	0.420624	1
Cla008743	Unknown Protein (AHRD V1)	105.262	118.819	324.659	457.233	0.000547972	35.435	30.8028	23.2556	23.3212	0.941132	28.4311	45.778	52.6534	106.129	76.634	168.494	0.263046	1
Cla008752	Unknown Protein (AHRD V1)	360.639	239.265	38.4075	45.5186	0.00299265	643.855	639.686	603.428	603.791	0.999806	384.552	343.501	348.221	276.81	208.073	1452.1	0.125761	1
Cla008753	MLO-like protein 3 (AHRD V1 ***- C6EWE6_VITVI); contains Interpro domain(s) IPR004326 Mlo-related protein	4.02965	0.697475	0.0672305	0.0545608	0.000734193	39.815	1.56215	0.35332	0.97671	0.577018	0.111894	0.199211	0.347233	0.400029	0.727351	0.134366	0.816003	1
Cla008761	Calcineurin B-like calcium binding protein (AHRD V1 **** B2ZYT8_VICFA); contains Interpro domain(s) IPR015757 Calcineurin B protein	52.8824	35.1572	7.84541	5.42654	0.00700373	31.745	50.9496	34.8885	23.1201	0.161522	76.7166	50.223	32.5516	18.7118	10.2835	17.1876	0.0103813	1
Cla008763	MORN repeat-containing protein (AHRD V1 **-- F0R0H9_BACSH); contains Interpro domain(s) IPR003409 MORN motif	70.6339	110.087	25.2746	21.267	0.00432499	60.355	162.049	86.0857	89.6496	0.0191368	107.856	119.21	78.0106	73.4838	40.4509	66.9703	0.304445	1
Cla008768	Poly(U)-specific endoribonuclease (AHRD V1 **-- F1LAD6_ASCSU); contains Interpro domain(s) IPR018998 Endoribonuclease XendoU	29.267	51.3953	71.5311	70.3974	0.00225906	17.84	28.8598	28.6543	26.9369	0.123289	15.3953	21.015	22.526	30.0632	23.245	15.9173	0.328566	1
Cla008772	Lon protease (AHRD V1 ***- Q84FG5_9BACL); contains Interpro domain(s) IPR004815 Peptidase S16, ATP-dependent protease La	83.3775	49.9369	31.3376	20.1978	0.00564697	77.91	174.586	132.007	106.005	0.0282322	55.17	59.1375	40.378	38.2403	24.0595	18.0314	0.0777183	1
Cla008773	Unknown Protein (AHRD V1); contains Interpro domain(s) IPR019410 Methyltransferase-16, putative	21.2062	4.16865	1.5728	0.292777	0.0054899	17.975	20.4086	14.122	5.91759	0.123711	26.5151	8.19552	3.10968	2.16792	4.0807	5.60613	0.258577	1
Cla008775	HAD-superfamily hydrolase subfamily IA variant 3 (AHRD V1 **-* B2IYD2_NOSP7); contains Interpro domain(s) IPR005834 Haloacid dehalogenase-like hydrolase	13.7946	18.1891	41.2824	50.4982	0.00102714	6.02	8.14937	8.30691	4.49008	0.242935	4.70759	5.62853	4.81035	1.58777	3.89213	4.24256	0.402035	1
Cla008809	Unknown Protein (AHRD V1)	11.9514	7.29927	0.165596	2.51406	0.0013226	0.295	0.946293	5.15019	1.02	0.0246927	8.6918	1.14716	1.3635	1.7553	1.69349	0.347716	0.166591	1
Cla008817	PLATZ transcription factor (Fragment) (AHRD V1 **-- F1DJR5_MAIZE); contains Interpro domain(s) IPR006734 Protein of unknown function DUF597	171.975	378.317	507.52	376.438	0.00525012	177.155	330.178	231.576	293.726	0.123517	215.047	372.233	295.214	300.878	209.558	252.362	0.685601	1
Cla008818	Senescence-associated protein (AHRD V1 **-- B3TLS7_ELAGV); contains Interpro domain(s) IPR018499 Tetraspanin	2.06386	0.114874	0.0545511	0	0.00677498	1.72	0.321331	0	0	NA	1.19059	0.41346	0	0	0	0	NA	1
Cla008836	Unknown Protein (AHRD V1)	8.38923	12.3356	24.3699	34.5967	0.00346821	9.3	9.62518	9.62239	9.80038	0.973765	12.4204	16.1411	18.4865	18.6066	18.2157	21.4938	0.520159	1
Cla008847	Secretory carrier-associated membrane protein 2 (AHRD V1 **** B7X6S6_TOBAC); contains Interpro domain(s) IPR007273 SCAMP	20.6174	25.8459	77.9769	105.241	0.000551712	27.765	28.5015	16.2274	29.5175	0.0838631	28.886	47.3036	50.283	53.7729	66.8538	83.0436	0.06487	1
Cla008854	Cobalamin synthesis protein P (AHRD V1 ***- B8HT50_CYAP4); contains Interpro domain(s) IPR003495 Cobalamin (vitamin B12) biosynthesis CobW-like	5.2731	4.99311	59.56	28.9737	0.000725105	11.525	7.35901	4.4677	4.62921	0.310924	5.90175	6.57663	7.51233	7.29461	7.09651	7.37925	0.888537	1
Cla008862	Os06g0115800 protein (Fragment) (AHRD V1 ***- Q0DF43_ORYSJ)	97.8223	208.629	292.438	207.003	0.00357408	80.985	70.4969	107.937	62.6416	0.0361013	61.3453	71.6839	67.1262	52.9925	57.8146	52.3901	0.849645	1
Cla008901	Thaumatin-like protein 1 (AHRD V1 ***- F4JQ53_ARATH); contains Interpro domain(s) IPR001938 Thaumatin, pathogenesis-related	151.707	120.83	65.002	17.4558	0.00958371	96.65	162.516	128.581	99.877	0.596478	284.48	150.444	120.212	151.085	89.0513	68.4385	0.190535	1
Cla008904	MLO-like protein 4 (AHRD V1 ***- B6TXU3_MAIZE); contains Interpro domain(s) IPR004326 Mlo-related protein	54.5187	38.4604	6.21008	6.16189	0.000140141	47.665	38.2669	28.7494	18.2682	0.024645	24.7237	19.1882	20.0082	14.4985	17.8921	18.0878	0.66442	1
Cla008907	Signal transduction histidine kinase (AHRD V1 *--* B0TFN9_HELMI); contains Interpro domain(s) IPR001789 Signal transduction response regulator, receiver region	31.4656	15.1666	7.53638	4.91165	0.00384323	9.745	16.9445	10.4169	10.9806	0.451743	9.09179	10.1853	10.0918	17.2123	12.7629	14.3097	0.275684	1
Cla008932	Endochitinase (Chitinase) (AHRD V1 ***- Q43184_SOLTU); contains Interpro domain(s) IPR000726 Glycoside hydrolase, family 19, catalytic	6.11989	3.51839	1.51897	0.582404	0.00866341	6.11	5.0921	3.20825	3.58065	0.175202	3.87898	3.60922	3.62824	3.97192	1.677	1.29659	0.586303	1
Cla008940	WUSCHEL-related homeobox 14 (AHRD V1 ***- B6T910_MAIZE); contains Interpro domain(s) IPR001356 Homeobox	519.578	261.691	204.721	121.129	0.00201657	220.46	240.867	163.301	177.831	0.451743	546.733	746.669	774.67	651.204	1060.61	856.91	0.336733	1
Cla008941	Unknown Protein (AHRD V1)	9.13573	9.86049	33.0793	22.77	0.000579505	7.625	7.69794	6.34643	8.23294	0.437054	5.77906	8.88985	10.7574	6.94062	8.33371	7.24353	0.765274	1
Cla008956	Auxin efflux carrier family protein (AHRD V1 ***- Q9FKY4_ARATH); contains Interpro domain(s) IPR004776 Auxin efflux carrier	38.05	26.8459	11.0702	10.6675	0.00287428	80.565	70.313	100.686	142.892	0.152419	351.113	288.203	211.335	195.5	238.053	113.418	0.242501	1
Cla009074	Aspartic proteinase nepenthesin-1 (AHRD V1 **-- C0JA97_9ORYZ); contains Interpro domain(s) IPR001461 Peptidase A1	102.326	65.2774	12.2799	12.6977	0.00146805	25.23	34.6845	27.993	24.3682	0.82551	31.7479	22.2295	20.1516	32.7008	58.2286	11.8815	0.102836	1
Cla009090	Zinc finger CCCH domain-containing protein 46 (AHRD V1 **-* C3H46_ARATH); contains Interpro domain(s) IPR000571 Zinc finger, CCCH-type	19.056	2.13023	0.195196	0.646776	0.00012426	60.235	26.6028	35.7121	28.6628	0.0911013	61.6961	37.1411	38.6965	21.1281	38.5856	14.8993	0.0898955	1
Cla009091	Lysine-specific demethylase 3B (Fragment) (AHRD V1 *--- F4W939_ACREC); contains Interpro domain(s) IPR013129 Transcription factor jumonji	17.6888	12.8128	13.6388	36.2942	0.00621144	8.755	18.7593	16.8608	15.578	0.0684342	8.67492	12.708	13.015	12.4137	10.724	80.3683	0.510682	1
Cla009096	Transcription factor-like (AHRD V1 *-*- Q650T3_ORYSJ); contains Interpro domain(s) IPR005333 Transcription factor, TCP	17.7432	4.27378	0.609895	1.32491	0.000568177	30.13	17.6007	17.5128	20.4777	0.25225	11.5408	19.3371	26.0944	20.7964	40.1814	22.3728	0.420051	1
Cla009108	NC domain-containing protein (AHRD V1 ***- D7KZK3_ARALL); contains Interpro domain(s) IPR007053 NC	39.7001	48.613	69.9656	89.0113	0.0052562	46.145	38.7616	38.557	43.6115	0.295984	20.9209	27.244	25.5463	21.5058	29.7932	35.9074	0.318046	1
Cla009110	CoA ligase (AHRD V1 ***- F5IKP2_ACIBA); contains Interpro domain(s) IPR000873 AMP-dependent synthetase and ligase	17.819	11.7361	0.835058	1.4841	0.000452269	20.015	21.0528	32.9114	33.4859	0.240116	32.9368	21.3249	19.5674	23.1379	12.3409	7.7925	0.650904	1
Cla009122	Phytoene synthase (AHRD V1 ***- D3K302_CUCME); contains Interpro domain(s) IPR002060 Squalene/phytoene synthase	23.8281	119.075	141.79	111.513	0.000524749	12.57	18.1682	20.8036	22.6982	0.321619	15.4019	27.6384	33.7155	31.1492	43.6058	22.3528	0.42957	1
Cla009127	NAC domain protein IPR003441 (AHRD V1 ***- B9H3G0_POPTR); contains Interpro domain(s) IPR003441 No apical meristem (NAM) protein	1.52409	0.295992	0.194397	0	0.00216412	1.795	0.224522	0.17522	0.17246	0.0204067	1.21168	0.0966187	0.158694	0	0	0	0.0290453	1
Cla009137	Glutamate decarboxylase (AHRD V1 **** A0EJ88_POPCN); contains Interpro domain(s) IPR010107 Glutamate decarboxylase	101.004	15.8032	16.6096	13.7328	0.00105825	248.845	217.795	264.211	186.7	0.483961	79.295	128.388	111.381	45.6606	50.0575	70.6531	0.326771	1
Cla009138	Glutamate decarboxylase (AHRD V1 **** A0EJ88_POPCN); contains Interpro domain(s) IPR010107 Glutamate decarboxylase	191.55	27.7367	25.7593	18.5983	0.000183039	446.965	340.303	515.577	275.216	0.0232571	144.928	169.992	161.338	80.506	129.677	96.9083	0.497239	1
Cla009147	Receptor-like kinase (AHRD V1 *-** A7VM17_MARPO); contains Interpro domain(s) IPR002290 Serine/threonine protein kinase	29.496	23.8588	10.2004	10.5425	0.00328963	10.505	16.4432	7.0431	7.12471	0.0657753	11.8201	13.5008	11.1486	9.26735	11.1455	7.5665	0.454808	1
Cla009162	Glucan endo-1 3-beta-glucosidase 3 (AHRD V1 ***- B6TLN1_MAIZE); contains Interpro domain(s) IPR000490 Glycoside hydrolase, family 17	9.5829	1.66294	0.894403	1.15416	0.00398851	8.45	3.22081	3.10979	1.89478	0.0253382	5.52514	4.46363	3.73016	3.98043	2.95837	2.07249	0.700995	1
Cla009172	tRNA adenine-N1 methyltransferase catalytic subunit TRM61 (AHRD V1 **** B5X418_SALSA); contains Interpro domain(s) IPR014816 tRNA methyltransferase complex GCD14 subunit	10.6481	6.84498	1.49954	1.37943	0.00421346	13.955	12.4186	11.1465	11.6908	0.695192	8.56765	7.19271	6.49146	7.03594	6.99848	8.98125	0.768509	1
Cla009183	Protein SEY1 (AHRD V1 ***- B6U4D9_MAIZE); contains Interpro domain(s) IPR008803 Root hair defective 3 GTP-binding	0.546141	0.777962	25.0205	29.1179	6.60864e-05	0.75	1.72519	0.478585	2.78957	0.0260266	1.28003	4.33391	4.78209	3.60931	9.1295	5.79269	0.41937	1
Cla009184	Transducin-like (AHRD V1 **-- Q6H6D6_ORYSJ); contains Interpro domain(s) IPR016024 Armadillo-type fold	10.5254	1.39253	0.368657	0.197882	0.00128721	1.05	1.61205	0.889865	0.893676	0.375919	1.09452	0.599182	0.751146	0.0537044	0.413039	0.296621	0.0797479	1
Cla009207	Novel plant SNARE 13 (AHRD V1 *-*- F4J563_ARATH)	2.18912	2.32324	6.16926	10.2812	0.00514875	0	2.50363	2.43184	2.69136	0.030745	0.95044	1.6625	1.61608	2.57239	1.46481	2.76412	0.777882	1
Cla009213	Armadillo/beta-catenin-like repeats-containing protein (AHRD V1 **-- F4J549_ARATH); contains Interpro domain(s) IPR011989 Armadillo-like helical	3.72056	4.13904	13.549	13.5105	0.00385423	3.01	4.4773	4.51602	4.45356	0.663152	2.23103	4.18395	3.71223	3.02521	2.26855	2.71099	0.78957	1
Cla009214	Armadillo/beta-catenin-like repeats-containing protein (AHRD V1 ***- F4J550_ARATH)	8.43125	8.18762	26.3628	30.2371	0.000877838	8.985	9.50546	8.944	8.91397	0.992335	8.00291	7.63252	9.33161	7.28272	3.40847	7.75607	0.304286	1
Cla009215	Armadillo/beta-catenin-like repeats-containing protein (AHRD V1 ***- F4J550_ARATH)	13.2092	10.5416	39.9729	32.1649	0.00157407	7.775	11.6372	13.5881	15.8302	0.159245	22.5317	18.9705	23.8698	26.2872	24.2192	15.322	0.558034	1
Cla009244	ATP citrate synthase (AHRD V1 ***- F4Q8G3_DICFS); contains Interpro domain(s) IPR016141 Citrate synthase-like, core	12.9438	10.3139	23.8791	26.3772	0.00652319	7.39	11.2266	13.576	18.319	0.106233	10.5694	7.85878	8.23925	10.1178	10.7838	10.0458	0.758329	1
Cla009279	Unknown Protein (AHRD V1)	55.8481	95.1376	116.797	138.791	0.00207889	57.97	56.3033	58.4674	46.8807	0.917531	18.12	36.4902	36.5226	21.931	24.4652	48.165	0.180214	1
Cla009280	Protein phosphatase 2C-like (AHRD V1 ***- Q2HW33_MEDTR); contains Interpro domain(s) IPR015655 Protein phosphatase 2C	49.9654	45.3876	199.405	167.302	0.000247649	49.385	19.3082	29.5836	28.9609	0.0252496	10.971	7.50516	6.11456	2.05675	0.386391	8.75387	0.0433695	1
Cla009283	Ethylene responsive transcription factor 2b (AHRD V1 *-** C0J9I6_9ROSA); contains Interpro domain(s) IPR001471 Pathogenesis-related transcriptional factor and ERF, DNA-binding	193.38	62.6701	17.3939	33.951	0.000420755	67.475	125.245	117.387	150.959	0.11721	552.026	457.917	538.075	689.821	754.749	807.333	0.208614	1
Cla009289	Ring-H2 zinc finger protein (AHRD V1 *-** B0ZBI8_MAIZE); contains Interpro domain(s) IPR018957 Zinc finger, C3HC4 RING-type	44.6481	72.8372	6.34643	11.0817	0.00499277	49.195	88.7992	53.64	29.8568	0.04378	4.62056	27.4613	40.5296	33.1823	20.5022	21.1097	0.431736	1
Cla009332	Beta-amylase (AHRD V1 ***- Q5F304_SOYBN); contains Interpro domain(s) IPR013781 Glycoside hydrolase, subgroup, catalytic core	626.888	815.274	282.721	316.737	0.00295885	335.98	727.4	601.521	664.273	0.055132	634.44	672.482	609.821	787.987	613.674	362.631	0.350734	1
Cla009333	Tubby protein (AHRD V1 ***- B6T7S6_MAIZE); contains Interpro domain(s) IPR000007 Tubby, C-terminal	93.2003	74.8973	34.7915	38.4878	0.00608955	45.645	92.546	68.3071	70.4743	0.0971224	61.1297	87.9383	84.8286	71.146	59.0276	83.1469	0.252647	1
Cla009339	RING zinc finger-containing protein (AHRD V1 *--* F4PUP0_DICFS); contains Interpro domain(s) IPR018957 Zinc finger, C3HC4 RING-type	28.4915	17.3063	11.3021	7.10877	0.0020842	39.695	21.0645	16.3184	13.6731	0.0137756	31.3488	28.1181	26.3033	30.2036	28.8444	21.1013	0.818015	1
Cla009350	Sugar porter (SP) family MFS transporter (AHRD V1 **-- G7IFL9_MEDTR); contains Interpro domain(s) IPR003663 Sugar/inositol transporter	17.6037	58.0645	2.08972	3.27963	0.00129963	44.33	109.617	58.8634	43.3948	0.0253358	48.5483	49.9148	48.92	95.2993	77.7777	124.67	0.0119134	1
Cla009352	Histidine-containing phosphotransfer protein (AHRD V1 ***- Q94KS0_CATRO); contains Interpro domain(s) IPR008207 Signal transduction histidine kinase, phosphotransfer (Hpt) region	77.0421	42.9853	19.9042	27.4474	0.00647807	98.21	99.8676	55.7463	44.7507	0.0584995	112.964	150.13	150.213	60.1225	48.7102	41.5526	0.0228979	1
Cla009367	AT3G23590 protein (Fragment) (AHRD V1 *-*- F7J981_ARAGE)	12.0658	8.5223	5.51843	4.25307	0.00716996	8.28	11.2978	7.3757	7.54996	0.419464	6.51551	8.28329	6.61452	7.1485	6.89013	6.10677	0.925891	1
Cla009378	Xylanase inhibitor (Fragment) (AHRD V1 **-- Q53IQ3_WHEAT); contains Interpro domain(s) IPR001461 Peptidase A1	151.136	149.575	65.6954	49.905	0.00534671	112.655	280.891	219.636	203.585	0.0112907	100.395	135.046	135.089	124.111	123.845	276.14	0.708432	1
Cla009383	Glucose-1-phosphate adenylyltransferase (AHRD V1 **** C6TE56_SOYBN); contains Interpro domain(s) IPR011831 Glucose-1-phosphate adenylyltransferase	9.89715	8.30279	2.22559	1.89106	0.00766655	6.96	7.0955	8.85883	4.44926	0.0920537	5.15174	4.06794	5.97261	8.34507	6.49649	4.51161	0.422814	1
Cla009404	Pyrimidine 5&apos-nucleotidase (AHRD V1 ***- B0T131_CAUSK); contains Interpro domain(s) IPR010237 Pyrimidine 5-nucleotidase	5.6879	67.2242	13.8492	6.26761	0.00112511	6.94	12.3608	12.2599	29.6924	0.110652	2.9816	2.85828	2.21442	3.59566	1.18322	1.26391	0.61633	1
Cla009418	Unknown Protein (AHRD V1)	20.506	86.8959	55.7292	51.1445	0.00158926	23.835	29.9384	30.8938	41.6278	0.152493	62.3983	70.827	53.9131	70.1368	42.4972	53.8205	0.731424	1
Cla009442	Phosphatidylserine decarboxylase proenzyme 2 (AHRD V1 ***- D3AWK7_POLPA); contains Interpro domain(s) IPR005221 Phosphatidylserine decarboxylase	45.8128	11.0092	7.80666	7.27035	0.00671911	82.125	77.4434	70.0934	45.4319	0.0824926	85.9834	48.4769	50.6517	79.7847	63.0598	32.627	0.230707	1
Cla009452	Unknown Protein (AHRD V1)	0.977908	18.1902	65.4928	50.6815	0.000205232	1.2	1.9071	0	0.413167	NA	0	0	0	0	0	0	NA	1
Cla009553	Seipin (AHRD V1 *-*- E2C419_HARSA); contains Interpro domain(s) IPR009617 Adipose-regulatory protein, Seipin	4.08899	3.24163	9.87619	9.44399	0.00296938	2.7	2.68111	4.72241	4.45837	0.143385	1.1108	2.49087	2.10263	2.50162	2.72391	3.77682	0.242123	1
Cla009557	WRKY transcription factor 42 (Fragment) (AHRD V1 *-** B2KJ82_HORVD); contains Interpro domain(s) IPR003657 DNA-binding WRKY	1.40367	1.42576	5.40914	6.00228	0.0049715	2.67	2.24057	2.12644	2.20831	0.725546	1.85669	2.50729	1.71959	2.21463	1.46962	1.70288	0.81501	1
Cla009574	Lysine ketoglutarate reductase trans-splicing related 1-like (AHRD V1 **-- Q5JLN0_ORYSJ); contains Interpro domain(s) IPR007877 Protein of unknown function DUF707	16.0089	10.6529	3.29276	3.8234	0.00478378	18.09	17.4288	11.3629	18.3436	0.417061	17.239	13.8361	14.728	8.83904	8.28286	4.66794	0.056325	1
Cla009590	Ectonucleoside triphosphate diphosphohydrolase 5 (AHRD V1 **-- F2UDE5_SALS5); contains Interpro domain(s) IPR000407 Nucleoside phosphatase GDA1/CD39	138.338	26.4324	4.31066	1.12201	0.000147302	141.785	94.6294	113	82.6197	0.649673	60.5589	103.555	92.5804	89.2565	87.512	76.9911	0.555997	1
Cla009591	Ectonucleoside triphosphate diphosphohydrolase 5 (AHRD V1 **-- F2UDE5_SALS5); contains Interpro domain(s) IPR000407 Nucleoside phosphatase GDA1/CD39	91.6794	20.6306	3.41055	1.36132	0.00024871	115.01	69.2926	91.8436	60.4344	0.0977457	144.663	163.246	162.755	144.022	161.44	97.1138	0.320387	1
Cla009607	Aluminum-induced protein (Fragment) (AHRD V1 *--- C6FBW9_PSEMZ)	216.315	136.81	4.92959	7.47932	7.47058e-05	813.505	967.266	347.875	409.275	0.0154261	464.424	371.526	222.726	273.261	121.123	193.456	0.340878	1
Cla009627	Dof zinc finger protein (AHRD V1 *-*- Q0PY33_SOLLC); contains Interpro domain(s) IPR003851 Zinc finger, Dof-type	10.3183	5.12204	1.30668	1.81774	0.00391446	30.015	18.1272	12.9814	9.66596	0.0151464	7.43702	11.1189	8.87251	8.69588	6.12047	4.07919	0.562673	1
Cla009628	Dof zinc finger protein (AHRD V1 *-*- Q0PY33_SOLLC); contains Interpro domain(s) IPR003851 Zinc finger, Dof-type	46.2162	39.7084	21.2204	19.1493	0.00702618	38.515	20.4133	20.7923	17.801	0.0618407	33.5391	45.3694	46.6461	38.1641	39.1742	17.8686	0.214668	1
Cla009633	Auxin-repressed protein (AHRD V1 ***- D1MWZ6_CITLA); contains Interpro domain(s) IPR008406 Dormancyauxin associated	2386.67	712.922	263.129	142.166	0.00572123	5277.99	2699.42	2376.76	2138.97	0.143308	7410.98	5484.59	6258.16	2660.86	4381.86	3155.94	0.262469	1
Cla009652	Auxin response factor 3b (AHRD V1 ***- D3GBU7_LOTJA); contains Interpro domain(s) IPR010525 Auxin response factor	12.1928	7.27861	2.95233	2.64504	0.00145689	7.08	10.4399	6.84072	5.24194	0.076639	25.6359	21.5271	12.5889	9.29116	10.6463	5.13113	0.0460453	1
Cla009682	Phospholipase A1 (AHRD V1 ***- A5YW95_CAPAN); contains Interpro domain(s) IPR002921 Lipase, class 3	2.9375	0.537229	0	0	0.0016409	1.605	0.695581	0.101559	0.154938	0.185818	3.31357	0.424285	0.10703	0.1852	0	0	0.0157344	1
Cla009683	Chloroplast unusual positioning 1A (AHRD V1 *--- B3IYT7_ADICA)	22.9335	2.71014	0.297593	0.187909	0.000400861	2.36	1.42521	0.813352	0.262602	0.0260863	2.61012	0.576752	0.339975	0.821849	1.4288	0.667824	0.355138	1
Cla009710	UNE1-like protein (AHRD V1 ***- E5GC28_CUCME); contains Interpro domain(s) IPR006943 Protein of unknown function DUF641, plant	6.45021	0.924742	0.228515	0.108467	0.00171661	7.525	1.81338	0.706701	0.557151	0.0733482	7.39561	8.32478	9.19147	2.04887	6.93209	1.76966	0.212046	1
Cla009719	Unknown Protein (AHRD V1); contains Interpro domain(s) IPR009617 Adipose-regulatory protein, Seipin	45.0485	96.3905	51.6663	41.8968	0.00895364	43.605	42.4409	29.3873	46.1523	0.61417	26.7625	29.6685	27.432	28.0866	33.3205	21.9278	0.854538	1
Cla009728	Nuclear protein (AHRD V1 *--- B6U7S5_MAIZE); contains Interpro domain(s) IPR007608 Protein of unknown function DUF584	31.4098	2.76886	0.290687	0.599546	0.00107357	18.71	32.4692	31.2364	25.8436	0.219014	98.4662	30.9301	41.6069	36.3985	13.4096	7.50842	0.0353223	1
Cla009731	1-aminocyclopropane-1-carboxylate oxidase 5 (AHRD V1 **-- ACCO5_ARATH); contains Interpro domain(s) IPR005123 Oxoglutarate and iron-dependent oxygenase	15.9173	16.0331	6.25811	2.81478	0.00464425	13.635	17.7845	14.4719	14.6604	0.730581	6.18817	8.03467	10.439	8.2444	7.93873	8.41918	0.744507	1
Cla009735	Plasma membrane associated protein (AHRD V1 **-- B4FLA8_MAIZE); contains Interpro domain(s) IPR008390 AWPM-19-like	4.86693	0.55537	0	0	0.00180313	11.97	1.73443	0.478363	0.614881	0.0237646	15.765	1.05796	1.86357	2.26419	1.2327	0.630581	0.0193893	1
Cla009741	Polyadenylate-binding protein, cytoplasmic and nuclear (AHRD V1 *--* PABP_CHAGB); contains Interpro domain(s) IPR007201 RNA recognition motif 2	11.2526	8.30343	4.3377	4.37148	0.00476662	11.445	14.5365	10.4867	9.14438	0.439931	10.1491	15.1858	10.9848	9.26648	7.34551	6.0008	0.220637	1
Cla009763	NAD-dependent epimerase/dehydratase (AHRD V1 **-- D7E435_NOSA0); contains Interpro domain(s) IPR016040 NAD(P)-binding domain	4.10715	2.74051	9.15846	11.332	0.00537475	6.53	1.72882	1.795	2.75755	0.061881	3.51059	3.11123	3.25871	3.60343	7.14508	6.24239	0.372466	1
Cla009766	Cytochrome p450-like protein (AHRD V1 ***- A4HIU1_LEIBR); contains Interpro domain(s) IPR001128 Cytochrome P450	3.18498	0.235438	0.238146	0.0644225	0.00373034	3.405	0.907706	0.340528	0.186035	0.102181	1.16534	2.5397	3.76095	3.94133	2.88967	1.01668	0.344379	1
Cla009785	TB1-like TCP family transcription factor (Fragment) (AHRD V1 *-*- F5AII2_9ASTR); contains Interpro domain(s) IPR005333 Transcription factor, TCP	28.2773	18.7434	5.56877	8.90432	0.000474682	16.835	23.0599	18.0678	13.6507	0.179409	14.6993	10.6134	7.20399	14.4009	9.81034	8.5936	0.182849	1
Cla009789	Endoplasmic Reticulum Oxidoreductin 1 (ERO1) (AHRD V1 **-* Q24DE0_TETTS); contains Interpro domain(s) IPR007266 Endoplasmic reticulum oxidoreductin 1	35.0819	132.624	291.19	283.574	8.96034e-05	60.5	36.5556	39.2821	51.7048	0.8693	17.0542	18.7527	29.8058	49.4718	45.0021	240.293	0.123507	1
Cla009796	UBA/TS-N domain protein (AHRD V1 *--- B6QFU5_PENMQ); contains Interpro domain(s) IPR001623 Heat shock protein DnaJ, N-terminal	12.1138	11.8213	51.3078	31.7609	0.000325851	5.37	11.0717	7.16437	6.41041	0.276001	9.7043	9.08138	9.94964	6.45343	5.1104	3.72857	0.236854	1
Cla009803	Early-responsive to dehydration stress protein (ERD4) (AHRD V1 **-- Q9C8G5_ARATH); contains Interpro domain(s) IPR003864 Protein of unknown function DUF221	42.3745	26.7151	13.9924	9.76372	0.0035475	41.24	34.5322	33.4788	30.4471	0.989589	112.321	139.064	127.871	71.3938	80.1061	50.6857	0.149648	1
Cla009826	Class III homeodomain-leucine zipper (AHRD V1 ***- Q1WD30_GINBI); contains Interpro domain(s) IPR002913 Lipid-binding START	3.32328	1.633	10.468	4.88064	0.0035475	13.185	7.76178	8.31428	14.1349	0.0534487	8.22083	6.08381	5.30354	5.45983	9.69195	4.31721	0.388958	1
Cla009831	Alpha/beta-hydrolase-like protein (AHRD V1 **-- O04083_ARATH)	6.96064	2.26918	0	0.200557	0.00484473	3.835	2.65107	0.887842	0.736328	0.043548	5.44805	5.33012	2.31112	1.17993	2.29276	1.17538	0.251437	1
Cla009834	Protein phosphatase 2C-like protein (AHRD V1 ***- F4IIV2_ARATH); contains Interpro domain(s) IPR015655 Protein phosphatase 2C	0	0.583491	2.42	2.64127	0.00383956	0	0	0	0.12395	NA	0	0	0	0	0	0	NA	1
Cla009844	FAD-binding domain-containing protein (AHRD V1 **-- D7MMH5_ARALL); contains Interpro domain(s) IPR006094 FAD linked oxidase, N-terminal	4.81907	2.16692	0.0928634	0	0.000423484	2.865	1.67055	0.0783501	0.0391462	0.0109952	5.20988	1.13633	0.554206	2.27069	0.61298	0.482913	0.065314	1
Cla009846	FAD-binding domain-containing protein (AHRD V1 **-- D7MFH8_ARALL); contains Interpro domain(s) IPR006094 FAD linked oxidase, N-terminal	62.1312	32.458	4.49305	4.51725	0.000367848	38.425	77.087	50.5653	76.6041	0.0661148	9.93944	25.2971	26.5105	51.3216	30.0003	31.7454	0.0575923	1
Cla009857	UDP-glucose 4-epimerase (AHRD V1 ***- B1XPB1_SYNP2); contains Interpro domain(s) IPR005886 UDP-glucose 4-epimerase	28.4983	19.9122	7.2635	9.40311	0.00181825	34.15	40.9501	26.4193	32.1164	0.386505	24.2512	15.8812	12.4432	9.05345	6.10623	3.8789	0.0197681	1
Cla009862	Charged multivesicular body protein 2a (AHRD V1 ***- B6TQT7_MAIZE); contains Interpro domain(s) IPR005024 Snf7	93.3529	45.247	30.3954	38.4006	0.00717456	102.785	55.9321	47.1063	50.0744	0.0139823	58.4339	68.7232	74.0103	78.9495	95.434	69.2804	0.858276	1
Cla009879	UDP-N-acetylglucosamine pyrophosphorylase (AHRD V1 ***- B6T8T3_MAIZE); contains Interpro domain(s) IPR002618 UTP--glucose-1-phosphate uridylyltransferase	22.5719	32.5071	49.6565	63.4852	0.00095124	24.175	26.9187	24.6103	24.1433	0.981062	43.5662	54.1137	60.1266	52.1165	69.673	73.6831	0.325415	1
Cla009889	Alpha 1 4-galactosyltransferase (AHRD V1 *-*- Q3UF00_MOUSE); contains Interpro domain(s) IPR007577 Glycosyltransferase sugar-binding region containing DXD motif	14.3179	16.4699	28.2819	45.2374	0.00483824	9.51	18.3384	21.4907	15.5907	0.134198	11.4466	13.5961	12.4258	16.1017	16.9555	22.8705	0.453678	1
Cla009891	HAD-superfamily hydrolase (AHRD V1 ***- D5A3P4_SPIPL); contains Interpro domain(s) IPR011949 HAD-superfamily hydrolase, subfamily IA, REG-2-like	45.9865	188.282	292.73	751.121	6.06731e-05	17.645	44.3278	30.4366	45.9005	0.022006	11.4047	12.7894	18.6578	37.1804	17.6591	668.587	0.318201	1
Cla009892	MMP37-like protein mitochondrial (AHRD V1 ***- F4WV11_ACREC); contains Interpro domain(s) IPR015222 Mitochondrial matrix Mmp37	2.42107	1.33058	1.63457	6.87856	0.00535114	5.68	3.79959	5.83231	4.31737	0.211194	20.6195	19.7322	21.3388	18.3146	15.3823	26.8544	0.59688	1
Cla009911	Receptor-like protein kinase (AHRD V1 **** C6ZRW9_SOYBN); contains Interpro domain(s) IPR002290 Serine/threonine protein kinase	10.37	2.34539	0.882818	0.553151	0.00241485	10.705	6.26357	5.65231	2.5033	0.0158361	7.65114	4.31738	3.05233	1.77231	7.41625	2.26456	0.021459	1
Cla009912	Leucine-rich repeat receptor-like protein kinase (AHRD V1 ***- Q9FGN6_ARATH); contains Interpro domain(s) IPR013210 Leucine-rich repeat, N-terminal	5.28968	1.68564	0.363439	0.111915	0.00319851	4.49	3.67054	2.41071	0.821772	0.211956	2.32635	1.21041	1.58169	0.6068	3.615	0.593087	0.282272	1
Cla009927	BZIP transcription factor (AHRD V1 **** Q6IVC3_ORYSJ); contains Interpro domain(s) IPR011616 bZIP transcription factor, bZIP-1	49.779	43.0487	21.5579	23.1687	0.00949006	51.295	46.1272	37.7079	46.7802	0.336014	48.4659	52.3647	50.2547	55.2146	46.3154	39.6825	0.873693	1
Cla009932	Aspartyl protease family protein (AHRD V1 **-- F4K5B9_ARATH); contains Interpro domain(s) IPR001461 Peptidase A1	300.697	34.4287	4.90743	3.67427	0.000309455	32.885	23.1809	18.5609	6.89511	0.0197534	68.1756	19.6098	18.1548	50.4801	83.7669	68.5032	0.272852	1
Cla009933	Predicted NADPH-dependent FMN reductase (AHRD V1 ***- Q0W0S0_UNCMA); contains Interpro domain(s) IPR005025 NADPH-dependent FMN reductase	6.67153	9.44903	1.5182	0.167301	0.00276929	2.465	4.27422	1.10539	0.262224	0.0209426	0.945258	2.12641	1.79684	4.2485	2.97069	3.44341	0.234595	1
Cla009939	Response regulator 6 (AHRD V1 ***- Q9FRY9_MAIZE); contains Interpro domain(s) IPR001789 Signal transduction response regulator, receiver region	7.08621	16.228	25.1226	12.7639	0.00595124	12.75	18.649	8.24528	12.2871	0.210674	11.1589	15.9048	5.39827	10.6563	12.1148	12.4746	0.689516	1
Cla009957	Unknown Protein (AHRD V1)	9.57959	1.58884	0.24454	0.312296	0.00697007	92.53	35.3493	35.7393	35.2682	0.0235111	71.1145	29.9597	37.1348	18.0598	12.1915	13.1961	0.211243	1
Cla009965	Transcription factor (AHRD V1 *-*- D6MKM4_9ASPA); contains Interpro domain(s) IPR011598 Helix-loop-helix DNA-binding	2.3695	0.534543	0.174658	0.208342	0.00881887	4.03	1.66115	0.714942	0.459839	0.0321395	3.94011	2.14251	1.50492	1.27374	2.1119	0.606294	0.446465	1
Cla009968	MTD1 (AHRD V1 *-*- B6SUT2_MAIZE)	60.8605	21.6612	5.40969	6.44679	0.00164487	60.485	80.588	65.908	68.2309	0.861065	91.0724	80.7085	55.2878	53.0511	64.8381	51.5551	0.635365	1
Cla009971	N-methyl-L-tryptophan oxidase (AHRD V1 ***- B5PZQ6_SALHA); contains Interpro domain(s) IPR006281 Sarcosine oxidase, monomeric	24.7748	15.4895	5.06927	5.40806	0.00561775	26.385	37.6177	30.7132	20.8234	0.0499089	10.0355	24.2288	25.7607	11.3057	10.8997	17.4672	0.733763	1
Cla009979	Receptor-like protein kinase (AHRD V1 *-** Q9FZP2_ARATH); contains Interpro domain(s) IPR002290 Serine/threonine protein kinase	20.8433	10.1888	5.17482	6.23931	0.00171133	4.97	6.51684	3.88813	3.58093	0.185539	1.74428	1.71722	1.78167	2.80822	5.68712	4.20114	0.0608839	1
Cla009996	Heat shock protein (AHRD V1 ***- A9QVH3_9FABA); contains Interpro domain(s) IPR008978 HSP20-like chaperone	34.2871	36.1006	32.718	108.488	0.00370008	10.775	33.6168	34.6473	47.7249	0.0443029	32.3628	38.1624	56.4314	92.8384	75.6054	126.855	0.0598664	1
Cla009998	Receptor-like kinase (AHRD V1 *-** A7VM37_MARPO); contains Interpro domain(s) IPR002290 Serine/threonine protein kinase	102.785	89.7391	21.1406	17.2425	0.000138832	46.53	82.0767	51.3648	42.4943	0.0321607	87.1755	79.4033	60.8196	59.0294	69.0593	68.4048	0.541729	1
Cla010013	Cellulase (Glycosyl hydrolase family 5) protein (AHRD V1 **-- F4JBE4_ARATH); contains Interpro domain(s) IPR001547 Glycoside hydrolase, family 5	16.3775	15.3871	30.7963	20.976	0.00901777	8.605	8.33408	6.1925	6.09978	0.222587	1.76886	1.85056	2.07114	2.64028	3.97101	2.96889	0.433239	1
Cla010028	Late embryogenesis abundant (LEA) hydroxyproline-rich glycoprotein family member (AHRD V1 *--- Q56Y59_ARATH); contains Interpro domain(s) IPR010847 Harpin-induced 1	2.35906	0.606883	0.123943	0	0.00439581	2.51	0.354134	0.372161	0.157656	0.0728246	2.90768	0.19057	0.453209	0	0	0	0.0263523	1
Cla010036	Lysine ketoglutarate reductase trans-splicing related 1 (AHRD V1 **-- B6TPP1_MAIZE); contains Interpro domain(s) IPR007877 Protein of unknown function DUF707	19.5239	18.1117	44.0946	45.9253	0.00984529	18.655	18.7913	16.7552	18.3052	0.993522	16.7967	16.686	17.1757	15.6264	22.8588	16.7294	0.609101	1
Cla010040	BTB/POZ domain-containing protein At1g67900 (AHRD V1 **-- Y1790_ARATH); contains Interpro domain(s) IPR004249 NPH3	65.3541	26.1754	9.65319	6.31124	0.00405655	34.685	26.7364	26.172	15.4876	0.135479	32.667	42.1739	26.4898	12.8727	8.9596	5.21028	0.0139323	1
Cla010042	Leucine-rich repeat family protein (AHRD V1 ***- D7KPE5_ARALL); contains Interpro domain(s) IPR001611 Leucine-rich repeat	35.9107	21.2701	11.0147	14.3274	0.00975228	21.645	33.5305	23.6806	22.8336	0.382964	55.0236	25.3673	28.062	29.5238	25.4178	25.8296	0.075917	1
Cla010043	Octicosapeptide/Phox/Bem1p domain-containing protein kinase (AHRD V1 *--- Q9FKL3_ARATH); contains Interpro domain(s) IPR000270 Octicosapeptide/Phox/Bem1p	213.699	183.31	65.172	45.1235	0.00228317	383.515	348.393	304.316	378.496	0.728784	1543.02	960.269	689.906	612.249	423.942	494.893	0.0601487	1
Cla010060	Carboxyl-terminal proteinase (AHRD V1 **-- B4FXN3_MAIZE); contains Interpro domain(s) IPR004314 Protein of unknown function DUF239, plant	5.73462	0.721312	0.345117	0	0.00257999	1.635	1.24262	0.256268	0.218129	0.0738357	3.79475	0.304884	0.39812	0.0727607	0.907023	0.456832	0.07992	1
Cla010061	Heme-binding protein 2 (AHRD V1 **-- B6SR01_MAIZE); contains Interpro domain(s) IPR006917 SOUL haem-binding protein	13.229	17.9135	194.523	197.838	0.00158924	4.28	1.30934	2.43752	12.224	0.0148544	10.0625	0.528856	0.987632	1.90397	2.95152	0.151734	0.139018	1
Cla010063	Invertase/pectin methylesterase inhibitor family protein (AHRD V1 ***- D7KNF0_ARALL); contains Interpro domain(s) IPR006501 Pectinesterase inhibitor	6.29277	3.85975	162.005	131.697	4.00039e-05	8.295	3.34623	2.08737	2.02851	0.0607452	10.9633	10.5374	17.737	21.7597	21.5897	16.6529	0.706962	1
Cla010066	Nitrate transporter (AHRD V1 ***- Q5K409_9ROSI); contains Interpro domain(s) IPR016196 Major facilitator superfamily, general substrate transporter	0	0	0.770597	0.962474	0.00434731	0.235	0	0	0.0637003	NA	0.036725	0	0	0	0	0.518761	NA	1
Cla010069	Knotted-like homeobox protein (AHRD V1 ***- Q49RB7_POPTO); contains Interpro domain(s) IPR005541 KNOX2	52.8582	80.3755	122.925	99.8341	0.00634126	30.98	57.0536	52.4924	43.072	0.332907	78.1662	80.8348	76.8149	74.8942	72.7492	43.9705	0.570543	1
Cla010072	CRS2-associated factor 2, chloroplastic (AHRD V1 ***- CAF2P_ARATH); contains Interpro domain(s) IPR001890 RNA-binding, CRM domain	28.67	29.8946	17.8436	10.2587	0.00332058	51.34	40.247	40.4638	33.77	0.849564	33.52	28.8893	20.973	23.0617	18.7466	21.6303	0.291608	1
Cla010075	Pyrrolidone-carboxylate peptidase (AHRD V1 ***- B6SP89_MAIZE); contains Interpro domain(s) IPR000816 Peptidase C15, pyroglutamyl peptidase I	113.224	73.2967	24.6047	20.5373	0.00115732	359.245	210.105	196.46	164.879	0.0357274	263.707	131.132	98.7255	118.826	83.9795	71.8606	0.0717067	1
Cla010082	Unknown Protein (AHRD V1)	33.4619	16.1924	6.9881	3.78678	0.00143605	21.475	21.1473	13.7769	11.9374	0.133255	21.0727	12.2899	14.1935	7.94932	11.9164	3.93048	0.224458	1
Cla010094	Equilibrative nucleoside transporter 1 (AHRD V1 *-*- F6IA07_SOLTU); contains Interpro domain(s) IPR002259 Delayed-early response protein/equilibrative nucleoside transporter	3.67577	1.08448	0.0514993	0	0.00434731	2.495	5.62823	4.46955	1.94844	0.0903056	0.832436	1.66153	1.82605	0.28392	0.0836548	1.69593	0.436942	1
Cla010105	Uncharacterized basic helix-loop-helix protein (AHRD V1 *-*- F4IC01_ARATH)	8.09527	4.12596	0.898929	1.12491	0.00161479	21.01	8.80764	6.20542	7.67386	0.121082	9.63828	5.97353	4.01966	2.8238	5.36215	4.64574	0.07792	1
Cla010108	GCN5-related N-acetyltransferase (AHRD V1 *--* Q3MAX8_ANAVT); contains Interpro domain(s) IPR000182 GCN5-related N-acetyltransferase	5.67545	3.92072	0.192533	0.379503	0.00287042	11.89	7.12371	4.65886	4.80971	0.0882871	14.201	15.0942	11.031	13.582	14.4719	13.6177	0.830634	1
Cla010113	Cyclin D1 (AHRD V1 ***- D7QYG8_PASMF); contains Interpro domain(s) IPR015451 Cyclin D	10.4617	1.60917	0.228627	0.0886244	0.000741987	14.39	5.50257	6.33593	3.23188	0.117153	13.0544	11.8432	8.12896	3.75666	1.74408	1.22388	0.0718121	1
Cla010114	RNase H domain-containing protein (AHRD V1 *--- D7KNL9_ARALL); contains Interpro domain(s) IPR007263 Putative thiol-disulphide oxidoreductase DCC	8.35046	7.98719	19.1684	21.555	0.00227463	10.425	4.43913	3.75143	5.59195	0.288629	4.86934	5.89713	9.10432	9.09546	13.4468	9.63959	0.16733	1
Cla010115	Unknown Protein (AHRD V1)	10.5381	6.32224	0.768398	0.571937	0.00555551	29.515	10.6189	10.3795	14.3276	0.0708647	13.8843	14.0882	12.3925	12.9194	16.3462	13.9587	0.904745	1
Cla010123	Formin 3 (AHRD V1 *-*- F4JJE7_ARATH); contains Interpro domain(s) IPR015425 Actin-binding FH2	0.760998	0.177235	0.0630107	0	0.00799842	3.455	0.676623	0.203038	0.735824	0.389767	0.0388144	0.351869	0.244978	0.82793	0.596182	0.231018	0.115784	1
Cla010130	MYB transcription factor 1 (AHRD V1 ***- D3Y3F5_9ROSI); contains Interpro domain(s) IPR006447 Myb-like DNA-binding region, SHAQKYF class	40.5998	16.1129	9.31891	8.6626	0.00412576	47.99	31.1166	27.2725	28.6745	0.0505971	95.3029	70.1746	77.4682	57.2287	85.0841	56.1101	0.205355	1
Cla010135	Leucine-rich repeat receptor-like protein kinase (Fragment) (AHRD V1 **-- C0LGV8_ARATH); contains Interpro domain(s) IPR013210 Leucine-rich repeat, N-terminal	1.37695	0.373328	0.0229421	0	0.00561034	1.35	3.21703	2.24761	1.20932	0.0593723	2.21974	1.02921	1.26988	0.82254	0.534272	0.472491	0.265285	1
Cla010137	Beta-1 3-galactosyltransferase-like protein (AHRD V1 ***- D8RWA4_SELML); contains Interpro domain(s) IPR002659 Glycosyl transferase, family 31	6.34857	3.19943	0.900569	1.30532	0.00206977	3.52	3.96987	3.10985	3.30003	0.802765	5.19583	6.65009	6.86662	7.24246	7.71902	7.86208	0.477925	1
Cla010138	Tetratricopeptide repeat domain protein (AHRD V1 **-- F2J6V5_POLGS); contains Interpro domain(s) IPR011990 Tetratricopeptide-like helical	10.2738	12.8751	23.0485	23.4345	0.00651781	8.495	11.5962	15.2216	15.0164	0.0668535	10.9757	11.9305	15.1433	10.2769	11.5107	13.7176	0.556075	1
Cla010151	Thaumatin-like protein (AHRD V1 ***- Q9FLU2_ARATH); contains Interpro domain(s) IPR001938 Thaumatin, pathogenesis-related	2.77912	0.222337	0	0	0.00228675	2.625	0.284844	0.077648	0.106624	0.0255158	1.27513	0.955084	0.146041	0	0	0	0.0353223	1
Cla010156	Nitrate transporter (AHRD V1 ***- Q7XAK5_PRUPE); contains Interpro domain(s) IPR000109 TGF-beta receptor, type I/II extracellular region	13.101	6.54443	2.57072	3.8147	0.00406358	1.23	5.40837	3.62973	2.0375	0.0830988	0.663807	3.38047	5.0577	1.7507	6.54829	7.50278	0.0622872	1
Cla010160	Alpha-amylase-like 3 (AHRD V1 ***- Q94A41_ARATH); contains Interpro domain(s) IPR006589 Glycosyl hydrolase, family 13, subfamily, catalytic region	14.2204	38.8777	90.1563	58.3474	0.000696579	5.025	13.1883	8.48445	9.06035	0.111031	6.24818	8.05746	7.49918	4.45925	2.59203	5.13219	0.24923	1
Cla010177	RAN guanine nucleotide release factor (AHRD V1 **-- B6TPU9_MAIZE); contains Interpro domain(s) IPR016123 Mog1/PsbP, alpha/beta/alpha sandwich	13.0909	9.86385	18.8236	36.5511	0.00370543	15.31	9.03322	7.3856	9.92846	0.149344	30.6376	29.0141	24.2849	27.7049	21.1076	28.487	0.683796	1
Cla010191	RING finger protein 44 (AHRD V1 *--- RNF44_RAT); contains Interpro domain(s) IPR018957 Zinc finger, C3HC4 RING-type	11.3719	11.356	17.4469	44.6477	0.00349958	8.81	11.3013	12.3496	16.0815	0.25301	9.5146	31.4447	57.6724	97.4489	68.3959	80.4244	0.05021	1
Cla010192	Dof zinc finger protein (AHRD V1 ***- C4B6D7_IPOBA); contains Interpro domain(s) IPR003851 Zinc finger, Dof-type	5.95659	1.20313	0.305936	0.268815	0.00735146	7.825	12.0976	6.16876	3.90119	0.048207	6.98281	13.8619	10.9934	7.36503	16.3616	15.9063	0.155052	1
Cla010217	Eukaryotic translation initiation factor 5A (AHRD V1 ***- D6N3G5_GOSHI); contains Interpro domain(s) IPR001884 Translation elongation factor, IF5A	159.461	183.45	336.665	361.642	0.0020842	179.055	150.755	123.849	176.61	0.595377	152.547	248.811	284.117	213.5	266.153	247.777	0.391532	1
Cla010261	Peptidyl-prolyl cis-trans isomerase D (AHRD V1 ***- E5KN55_HUMAN); contains Interpro domain(s) IPR002130 Peptidyl-prolyl cis-trans isomerase, cyclophilin-type	2.94508	2.64285	0.1319	0.595417	0.00574032	1.9	2.77871	1.51337	2.13997	0.71829	5.47355	9.39938	7.51132	6.59365	5.82362	3.00405	0.23802	1
Cla010284	Unknown Protein (AHRD V1)	137.01	121.288	8.00256	13.9052	0.00172781	547.165	495.496	445.43	580.339	0.262682	1903.27	2396.16	2781.1	1087.37	782.977	4670.19	0.0470867	1
Cla010301	cDNA clone J100026I16 full insert sequence (AHRD V1 *-*- B7FA06_ORYSJ)	8.17923	0.633838	0	0	0.00455376	0.945	0.855416	0	0.195711	NA	4.80949	1.13684	0.74358	2.88407	1.99916	4.38302	0.683708	1
Cla010310	Pectinesterase (AHRD V1 ***- B9SVI9_RICCO); contains Interpro domain(s) IPR000070 Pectinesterase, catalytic	47.475	103.781	130.312	162.236	0.00241863	20.485	39.5844	34.6794	42.5429	0.196797	43.9452	51.3459	50.1339	51.5385	48.3593	50.6968	0.806831	1
Cla010311	Transmembrane emp24 domain-containing protein 10 (AHRD V1 ***- B4FSU1_MAIZE); contains Interpro domain(s) IPR000348 emp24/gp25L/p24	7.85844	10.3895	20.8815	29.6439	0.00217166	12.815	7.9011	6.64315	6.76311	0.830349	9.28686	13.0052	14.5166	21.2816	22.07	27.9575	0.236854	1
Cla010316	MYB transcription factor (AHRD V1 *-** Q6R098_ARATH); contains Interpro domain(s) IPR015495 Myb transcription factor	2.07787	10.9387	15.3809	10.9803	0.000443298	0.4	1.10754	1.7376	0.254435	0.0632879	1.38248	2.99473	1.78908	4.59654	1.67036	1.78126	0.488863	1
Cla010327	Ribonuclease T2 (Fragment) (AHRD V1 *-** Q9T0M4_SOLLC); contains Interpro domain(s) IPR001568 Ribonuclease T2	0	0.529232	0.41064	9.05923	0.000573548	0	0.280774	0	0	NA	0	0	0	0	0	0	NA	1
Cla010329	S-ribonuclease (AHRD V1 **** Q852Q4_PRUMU); contains Interpro domain(s) IPR001568 Ribonuclease T2	710.147	3552.62	732.371	1881.85	0.00871758	0.755	254.678	85.4483	68.5373	0.0102954	2.32975	0.232681	1.047	11.177	0.510847	0.909265	0.557825	1
Cla010337	Lipid A export ATP-binding/permease protein MsbA (AHRD V1 *--- MSBA_SYNAS); contains Interpro domain(s) IPR003439 ABC transporter-like	4.08294	0.217869	0.114714	0.71424	0.00145689	8.84	1.7891	1.20192	0.67688	0.019569	1.68184	0.164768	0.285768	0.028424	0.195717	0.0322757	0.0181545	1
Cla010338	DNA-binding protein-like (AHRD V1 **-- Q8L919_ARATH); contains Interpro domain(s) IPR011598 Helix-loop-helix DNA-binding	34.2458	2.35992	1.67457	0.356424	0.00357455	36.555	37.602	22.0901	13.0251	0.23774	88.2215	95.2023	107.979	35.3624	64.8757	20.9746	0.0882063	1
Cla010340	Glutaredoxin family protein (AHRD V1 **-- D7LM49_ARALL); contains Interpro domain(s) IPR012336 Thioredoxin-like fold	17.3689	3.49355	0.810497	0.908532	0.00233037	51.83	13.1541	17.9243	12.5121	0.016184	22.4119	10.2268	14.058	4.94903	6.00669	3.90047	0.175637	1
Cla010341	Homeobox-leucine zipper-like protein (AHRD V1 *-*- Q3HRT1_PICGL); contains Interpro domain(s) IPR003106 Leucine zipper, homeobox-associated	5.74027	14.4816	0.771364	0.927218	0.00381373	0.08	0.426306	1.00872	0.461115	0.174934	2.39242	4.06661	2.21413	4.07875	0.627548	1.40595	0.311872	1
Cla010343	ATP binding / kinase/ protein kinase/ protein serine/threonine kinase/ protein-tyrosine kinase (AHRD V1 **** C5DB54_VITVI); contains Interpro domain(s) IPR002290 Serine/threonine protein kinase	27.7262	18.7809	5.58898	6.88103	0.000734193	23.94	25.4553	20.907	20.3353	0.600248	47.5703	39.6432	33.5878	31.9342	34.1316	24.2034	0.224527	1
Cla010347	Plasma membrane H+-ATPase (AHRD V1 **** Q9SPD5_SOLLC); contains Interpro domain(s) IPR006534 ATPase, P-type, plasma-membrane proton-efflux	95.3307	210.27	154.545	168.576	0.00464425	82.02	137.854	244.819	118.398	0.0357332	48.4577	66.6492	69.4017	70.5231	50.4339	46.7687	0.397989	1
Cla010376	CREG1 protein (AHRD V1 **-- B6T6N9_MAIZE); contains Interpro domain(s) IPR009002 FMN-binding split barrel, related	24.1742	67.504	89.1681	77.849	0.00618925	21.835	28.1043	17.6634	21.4962	0.49536	91.371	102.868	72.8507	163.116	126.857	104.982	0.67203	1
Cla010381	MLO-like protein 14 (AHRD V1 ***- B6SWK8_MAIZE); contains Interpro domain(s) IPR004326 Mlo-related protein	15.6585	5.32892	0.727771	0.996088	0.000474682	16.885	11.0129	8.97376	6.64034	0.0309445	3.36323	2.62017	3.00904	1.39436	3.25562	0.918588	0.222576	1
Cla010387	Nodulin MtN21 family protein (AHRD V1 ***- D7LPP0_ARALL); contains Interpro domain(s) IPR000620 Protein of unknown function DUF6, transmembrane	66.7962	80.3722	14.2528	22.421	0.00137639	34.79	59.4238	45.1483	39.2575	0.537073	59.056	64.3574	45.9463	59.848	31.2352	19.7825	0.179528	1
Cla010388	Nodulin MtN21 family protein (AHRD V1 ***- D7LPP0_ARALL)	19.2464	72.1494	412.739	175.86	8.96467e-05	2.125	14.4409	5.51348	3.59319	0.0600525	0.253452	9.47257	6.87859	13.8781	9.8868	22.9186	0.576585	1
Cla010391	NHL repeat-containing protein (AHRD V1 ***- D7M6N9_ARALL)	58.5439	63.0514	158.233	155.486	0.000842596	84.14	52.6774	31.3304	71.116	0.0182589	60.1575	31.8658	46.9201	84.3922	123.874	81.6384	0.0789078	1
Cla010398	Oxidoreductase zinc-binding dehydrogenase family (AHRD V1 **** B1GNY6_BACAN); contains Interpro domain(s) IPR002085 Alcohol dehydrogenase superfamily, zinc-containing	347.398	219.408	127.525	68.354	0.00897702	739.01	416.432	551.199	420.476	0.0511159	478.522	617.712	523.972	581.748	638.246	385.622	0.719925	1
Cla010401	GDSL esterase/lipase (AHRD V1 ***- F4HYK6_ARATH); contains Interpro domain(s) IPR001087 Lipase, GDSL	6.77239	8.55836	15.9009	19.7776	0.00346455	19.885	10.1486	7.1238	7.81783	0.125385	6.0008	9.87785	9.01722	7.01751	8.88607	4.16174	0.666143	1
Cla010417	Glutaredoxin (AHRD V1 ***- B3F8F4_SOLTU); contains Interpro domain(s) IPR011899 Glutaredoxin, eukaryotic and viruses	256.73	362.56	643.094	549.411	0.00361922	136.18	203.086	226.005	235.03	0.0586823	534.225	565.318	675.69	665.738	648.734	699.407	0.686654	1
Cla010419	Meiotic recombination protein MER3 (AHRD V1 **-- Q5D892_ARATH)	2.79189	2.36771	0.0822972	0.162006	0.00623025	2.07	7.26553	8.99983	9.15552	0.0277379	19.1627	23.6207	26.2857	26.4104	24.7487	29.304	0.974773	1
Cla010426	Unknown Protein (AHRD V1)	39.0152	7.50804	3.42032	1.3348	0.000596891	74.335	22.7369	14.8929	23.2258	0.136467	23.7506	28.6739	21.3725	15.5801	28.1171	4.88191	0.223246	1
Cla010447	Cellulose synthase (AHRD V1 ***- Q2HT12_MEDTR); contains Interpro domain(s) IPR005150 Cellulose synthase	15.6613	8.55353	0.633392	0.691659	0.000225936	7.185	4.37778	2.60354	6.10652	0.133861	7.40944	3.6647	3.22129	1.92803	2.42166	1.06841	0.02307	1
Cla010448	Cellulose synthase (AHRD V1 ***- Q2HT12_MEDTR); contains Interpro domain(s) IPR005150 Cellulose synthase	0.050849	5.70268	6.16312	15.7154	0.000324475	0	0.100501	0.0344626	0.0430375	NA	0	0	0	0	0	0	NA	1
Cla010457	Prephenate dehydratase family protein (AHRD V1 ***- D7KMI7_ARALL); contains Interpro domain(s) IPR001086 Prephenate dehydratase	13.3901	27.1255	65.9189	57.185	0.000259638	10.365	13.8836	8.82701	14.1917	0.441074	12.4355	15.1031	17.1502	17.7259	14.4985	18.9493	0.922832	1
Cla010464	Expressed protein (Fragment) (AHRD V1 ***- B3VJN6_POPTN); contains Interpro domain(s) IPR006766 Phosphate-induced protein 1 conserved region	6.41087	4.18717	0.405004	0.483112	0.00533796	10.16	3.66049	6.20471	5.26914	0.0815242	1.52438	3.28704	3.39211	8.7731	8.84614	8.59909	0.321834	1
Cla010495	Syntaxin (Fragment) (AHRD V1 *-*- A0F0A7_NICBE)	8.98876	5.95172	1.00042	1.23023	0.00844329	14.935	30.8457	26.7935	24.1624	0.322302	14.3256	8.92217	12.9777	14.149	12.3437	9.53031	0.875385	1
Cla010547	Adenosylhomocysteinase (AHRD V1 ***- E5LG77_CUCSA); contains Interpro domain(s) IPR000043 S-adenosyl-L-homocysteine hydrolase	197.442	176.388	450.444	358.033	0.0083075	178.005	150.063	140.873	192.805	0.142266	293.472	554.65	537.903	520.723	640.328	476.516	0.234595	1
Cla010582	RING finger protein (AHRD V1 *-*- C6EUD3_SOYBN); contains Interpro domain(s) IPR018957 Zinc finger, C3HC4 RING-type	12.7023	4.11092	3.87663	2.25932	0.00559089	12.71	14.0593	11.9674	8.82044	0.34952	14.0634	26.2774	36.37	41.7258	29.2792	25.6337	0.0285109	1
Cla010584	Mechanosensitive ion channel family protein (AHRD V1 *-*- E9EDB6_METAQ); contains Interpro domain(s) IPR016688 Membrane protein, At2g17000, predicted	14.7508	7.30693	1.38536	3.6924	0.000343336	16.545	10.9378	7.35346	11.7021	0.349292	3.0484	3.19095	3.01943	3.04544	1.52385	1.02366	0.22635	1
Cla010643	Short-chain dehydrogenase/reductase SDR (AHRD V1 *--- B6SH27_MAIZE); contains Interpro domain(s) IPR002198 Short-chain dehydrogenase/reductase SDR	23.5993	47.125	91.2218	40.2045	0.00149153	18.165	23.986	24.4025	30.8215	0.196203	28.2263	30.4472	24.269	24.8615	28.6522	22.4149	0.922066	1
Cla010644	Receptor-like protein kinase At5g59670 (AHRD V1 *-** RLK7_ARATH); contains Interpro domain(s) IPR002290 Serine/threonine protein kinase	4.14827	6.83739	15.6573	10.3792	0.00335295	4.18	2.95338	1.60183	3.99176	0.130674	1.82903	1.13484	0.846308	2.60164	1.59523	0.478804	0.0917018	1
Cla010649	Pentatricopeptide repeat-containing protein (AHRD V1 ***- D7M4J8_ARALL); contains Interpro domain(s) IPR002885 Pentatricopeptide repeat	21.437	19.731	6.4515	4.7479	0.000882189	21.61	32.4201	52.0382	39.4803	0.109757	43.8902	41.2902	34.9919	45.5566	31.1407	37.754	0.640823	1
Cla010678	Receptor-like kinase (AHRD V1 **** A7VM44_MARPO); contains Interpro domain(s) IPR002290 Serine/threonine protein kinase	26.4875	44.2377	59.9155	56.7167	0.00532109	17.81	25.2377	20.603	24.5869	0.282344	23.6329	19.696	23.001	24.7081	22.8857	18.6626	0.799407	1
Cla010687	Seed specific protein Bn15D1B (AHRD V1 **-- Q7XYW5_BRANA)	519.046	1997.84	2863.33	2786.18	0.000560561	342.365	420.309	232.474	294.421	0.375431	510.616	681.888	698.935	600.371	833.126	848.48	0.572217	1
Cla010698	Peptide methionine sulfoxide reductase MsrA (AHRD V1 ***- Q2Y680_NITMU); contains Interpro domain(s) IPR002569 Methionine sulphoxide reductase A	167.817	216.849	366.335	294.041	0.00358424	144.275	142.299	104.062	136.424	0.61604	108.359	143.791	161.505	142.963	159.728	107.678	0.67339	1
Cla010709	Cyclic nucleotide gated channel 7 (AHRD V1 ***- F4I2R9_ARATH); contains Interpro domain(s) IPR000595 Cyclic nucleotide-binding	0	0.25489	2.42225	1.62413	0.000378246	0.14	0.0346112	0.110942	0.0822335	NA	0	0	0	0	0	0	NA	1
Cla010711	TRAF-like family protein (AHRD V1 ***- F4JZS7_ARATH); contains Interpro domain(s) IPR002083 MATH	10.9904	2.89648	0	0	0.000344611	5.165	4.55145	0.866596	0.803272	0.0311487	1.63846	0.125507	0.371486	0	0	0	NA	1
Cla010713	Ethylene-responsive transcription factor 2 (AHRD V1 *-** B6U860_MAIZE); contains Interpro domain(s) IPR001471 Pathogenesis-related transcriptional factor and ERF, DNA-binding	16.1157	2.08941	0.0755323	0.427369	0.00431945	111.93	51.7744	37.1333	28.3151	0.0138406	33.995	27.3055	11.6322	26.2042	14.0662	51.6146	0.675293	1
Cla010719	Receptor-like kinase (AHRD V1 **** C0SW27_SOYBN); contains Interpro domain(s) IPR002290 Serine/threonine protein kinase	10.8628	2.61823	0.247543	0.0918517	0.00263591	8.595	19.7406	26.1816	16.7846	0.0123037	3.19123	4.3413	3.34756	1.22349	3.00952	1.47103	0.853037	1
Cla010731	Receptor-like protein kinase 3 (AHRD V1 **** Q9LKZ4_SOYBN); contains Interpro domain(s) IPR002290 Serine/threonine protein kinase	3.25911	0.218515	0	0	0.000134356	2.45	0.982822	0.518457	0.592073	0.0310414	1.15368	0.0604337	0.0199901	0	0	0	0.0137962	1
Cla010739	Ras-related protein Rab-25 (AHRD V1 ***- RAB25_CANFA); contains Interpro domain(s) IPR003579 Ras small GTPase, Rab type	21.7993	10.52	1.35652	1.34398	0.00210748	39.015	29.2706	29.8851	38.0923	0.163408	49.7812	48.7169	48.6788	69.6172	80.1303	83.6887	0.0912886	1
Cla010743	Defective in induced resistance 3 protein (AHRD V1 **-- F5BR64_TOBAC); contains Interpro domain(s) IPR003612 Plant lipid transfer protein/seed storage/trypsin-alpha amylase inhibitor	854.998	80.144	7.99328	13.0261	0.000251661	211.39	64.1171	37.4111	7.49892	0.0171268	290.455	69.9425	52.0516	181.098	260.058	362.767	0.498747	1
Cla010751	Tyrosine-rich hydroxyproline-rich glycoprotein (Fragment) (AHRD V1 *-*- Q40793_PETCR); contains Interpro domain(s) IPR006041 Pollen Ole e 1 allergen and extensin	676.677	1046.11	3357.88	2610.09	0.00529097	415.1	580.913	2081.49	910.751	0.0905778	32.3053	10.2315	3.51472	6.63263	7.74778	0.603486	0.0675331	1
Cla010764	DNA cross-link repair 1A protein (AHRD V1 *-** E6ZHB3_DICLA); contains Interpro domain(s) IPR011084 DNA repair metallo-beta-lactamase	2.3859	0.859899	0.24258	0.154957	0.00931078	1.005	3.04166	1.84559	1.8098	0.228087	0.987024	2.23809	2.93042	1.89439	1.0533	1.54366	0.295195	1
Cla010768	Oxalyl-CoA decarboxylase (AHRD V1 **-- F1TJQ3_COREQ); contains Interpro domain(s) IPR012001 Thiamine pyrophosphate enzyme, N-terminal TPP binding region	110.784	78.7303	41.9034	37.1164	0.0027448	135.24	150.406	146.918	76.7994	0.115513	52.5429	61.919	65.6876	57.7188	66.8383	46.3765	0.841666	1
Cla010782	Exocyst complex component 7 (AHRD V1 **** Q9LIA2_ARATH); contains Interpro domain(s) IPR004140 Exo70 exocyst complex subunit	10.9812	10.2806	6.45942	2.71805	0.00246736	29.91	12.1512	11.1036	13.7861	0.933881	9.0624	12.7091	12.0592	11.6105	14.46	10.9295	0.539178	1
Cla010794	Unknown Protein (AHRD V1)	124.295	80.3934	9.31447	9.09526	0.000375113	132.8	137.041	68.7708	93.2289	0.0351936	312.669	237.107	168.772	146.465	130.62	537.124	0.302801	1
Cla010799	Amino acid transporter (AHRD V1 ***- B9N1V7_POPTR); contains Interpro domain(s) IPR013057 Amino acid transporter, transmembrane	109.584	86.6945	30.5045	37.9765	0.00587318	64.57	130.915	81.6942	106.071	0.0252538	79.9351	116.604	111.701	58.8898	66.658	59.1818	0.262469	1
Cla010810	Pollen allergen Che a 1 (AHRD V1 *-*- CHE1_CHEAL); contains Interpro domain(s) IPR006041 Pollen Ole e 1 allergen and extensin	293.118	20.9752	0.708323	1.42747	0.00922238	53.82	18.223	28.3303	9.53368	0.0203869	1014.48	500.167	434.984	1301.34	1429.52	1569.99	0.272052	1
Cla010822	Receptor-like kinase (AHRD V1 **** C6ZRM1_SOYBN); contains Interpro domain(s) IPR002290 Serine/threonine protein kinase	18.8696	12.5229	2.43295	5.40434	0.00157407	30.185	29.949	23.2429	37.4711	0.687621	10.0529	8.97843	12.5881	10.1554	10.9999	11.2216	0.927524	1
Cla010844	Receptor-like protein kinase (AHRD V1 *-** Q96387_CATRO); contains Interpro domain(s) IPR002290 Serine/threonine protein kinase	17.6475	7.11609	0.839374	1.23251	0.00175302	0.575	2.99764	3.64097	1.52749	0.0512047	2.97832	6.74096	7.56919	3.41836	8.51718	2.29306	0.436889	1
Cla010865	Unknown Protein (AHRD V1)	48.3886	123.747	100.809	63.2867	0.009215	59.195	123.186	135.594	139.737	0.0310232	28.6418	43.7713	35.1133	22.3485	27.476	32.3405	0.852229	1
Cla010879	Fatty acid oxidation complex subunit alpha (AHRD V1 ***- FADJ_ECOL6); contains Interpro domain(s) IPR001753 Crotonase, core	55.8448	69.2658	177.9	147.238	0.000420521	53.66	73.8498	69.9598	72.3499	0.502136	36.42	56.4297	77.4008	86.4581	95.6766	73.0589	0.347656	1
Cla010880	Glycerophosphodiester phosphodiesterase GDE1 (AHRD V1 ***- B2WNF5_PYRTR); contains Interpro domain(s) IPR004129 Glycerophosphoryl diester phosphodiesterase	3.75063	5.4897	97.8144	47.3631	0.000314401	7.135	3.86071	1.80748	2.4736	0.128468	2.63075	1.34796	2.12963	0.456934	0.936251	2.37785	0.105608	1
Cla010883	Calcium-dependent protein kinase 2 (AHRD V1 **** Q3YAT0_PETIN); contains Interpro domain(s) IPR002290 Serine/threonine protein kinase	0.630229	1.42025	7.9624	5.05923	0.000340059	0.345	1.36669	0.787822	1.4855	0.198214	2.89031	2.96625	3.01589	2.85646	5.78747	4.13243	0.5595	1
Cla010912	Endoglucanase 1 (AHRD V1 ***- B6U0J0_MAIZE); contains Interpro domain(s) IPR001701 Glycoside hydrolase, family 9	15.7109	0.428974	0.492144	0.50902	0.000420521	30.115	6.28958	13.2932	1.57954	0.0762765	56.5693	14.5046	16.5976	5.31066	6.50568	4.19845	0.0355696	1
Cla010922	High mobility group family (AHRD V1 ***- B9GXG3_POPTR); contains Interpro domain(s) IPR000910 High mobility group, HMG1/HMG2	1.50864	0.0619083	0.0512509	0.166341	0.00825173	1.13	0.31679	0.285406	0.0864186	0.0950916	0.304715	0.251565	0.0205088	0	0.143265	0	NA	1
Cla010925	Myosin heavy chain-like (AHRD V1 **-- Q9FJ36_ARATH)	0.296067	0.723686	4.89788	2.36837	0.00270976	0.075	0.35916	0.431026	0.22103	NA	0.151111	0.139091	0.144744	0.432687	0.0524248	0	NA	1
Cla010940	Sterol C-5 desaturase (AHRD V1 ***- D7FW86_ECTSI); contains Interpro domain(s) IPR006694 Fatty acid hydroxylase	0.163643	7.40718	21.543	4.62104	0.00756358	0.07	0.143206	0.110477	0.145597	NA	0	0.280501	0.172637	0	0	0	NA	1
Cla011016	Ras-related protein Rab-2-A (AHRD V1 ***- B6SI49_MAIZE); contains Interpro domain(s) IPR003579 Ras small GTPase, Rab type	237.682	348.132	551.363	542.72	0.00140619	108.895	228.145	168.831	184.446	0.0308215	268.013	279.79	296.883	370.233	336.199	374.372	0.251436	1
Cla011070	Receptor-like kinase (AHRD V1 *-** C0SW26_SOYBN); contains Interpro domain(s) IPR002290 Serine/threonine protein kinase	5.66511	2.43742	0.904143	0.558897	0.000360264	9.915	3.84587	3.07431	2.82817	0.129344	3.81055	3.44835	2.40068	1.94721	3.11383	1.04291	0.408067	1
Cla011077	Short chain dehydrogenase/reductase (AHRD V1 **-- C0LZ70_NANDO); contains Interpro domain(s) IPR002198 Short-chain dehydrogenase/reductase SDR	62.9125	66.4135	24.0326	32.494	0.00208687	49.655	94.5302	66.9384	52.3462	0.301031	17.8603	23.4832	21.6278	14.9869	14.9228	10.4158	0.617505	1
Cla011096	class IV heat shock protein (AHRD V1 *-*- B6T3F5_MAIZE); contains Interpro domain(s) IPR008978 HSP20-like chaperone	19.4983	4.3363	1.09642	1.97945	0.00147386	19.55	11.5899	10.9317	12.7042	0.0837424	18.2029	17.4319	19.3812	17.348	17.4478	15.4557	0.999612	1
Cla011098	Pheophorbide a oxygenase (AHRD V1 **-- B6ST74_MAIZE); contains Interpro domain(s) IPR017941 Rieske [2Fe-2S] iron-sulphur domain	9.81152	18.9521	32.7627	35.4266	0.000625906	10.645	7.50419	10.6544	13.4092	0.0647914	9.93053	11.6227	12.4711	17.5388	19.3259	14.7492	0.301467	1
Cla011118	Pyruvate dehydrogenase E1 component subunit beta (AHRD V1 ***- ODPB_GEOSE); contains Interpro domain(s) IPR005476 Transketolase, C-terminal	18.4807	10.9429	1.95576	1.57011	0.000262486	16.33	25.3432	16.2981	26.4734	0.048744	12.7178	23.9867	14.68	18.0657	12.1189	12.0134	0.693064	1
Cla011146	Ubiquinone biosynthesis protein COQ9 mitochondrial (AHRD V1 **** C1BL51_OSMMO); contains Interpro domain(s) IPR012762 Ubiquinone biosynthesis protein COQ9	21.7442	30.9897	48.3233	46.9929	0.00407636	29.09	24.4978	21.1348	22.4709	0.366135	14.3075	21.5141	23.4837	22.3469	22.0492	14.1625	0.517462	1
Cla011158	Cathepsin-L-like cysteine peptidase 02 (AHRD V1 **-* Q7YXL4_TENMO); contains Interpro domain(s) IPR013128 Peptidase C1A, papain	1051.19	584.093	328.316	225.206	0.00270976	735.03	903.893	854.375	655.001	0.723711	713.849	733.818	637.175	491.884	738.928	422.17	0.585854	1
Cla011168	Flavin oxidoreductase/NADH oxidase (AHRD V1 **-- A0YMI2_LYNSP); contains Interpro domain(s) IPR001155 NADH:flavin oxidoreductase/NADH oxidase, N-terminal	120.026	74.5892	35.5388	37.3317	0.00237755	122.205	148.068	236.303	202.69	0.25367	129.396	114.778	140.001	102.706	118.125	76.9834	0.35497	1
Cla011180	Phenylalanine ammonia-lyase (AHRD V1 ***- E7BLC8_BETPL); contains Interpro domain(s) IPR005922 Phenylalanine ammonia-lyase	12.1297	2.99048	0.309189	0.66004	0.00666411	12.42	2.33308	0.103466	1.04865	0.701179	0.0708371	0.15679	0.0572266	0.199767	0	0.409169	NA	1
Cla011189	Protein kinase (AHRD V1 **** Q41383_SPIOL); contains Interpro domain(s) IPR002290 Serine/threonine protein kinase	0.785774	0.137137	0	0	0.00621761	10.28	1.55629	0.515496	1.11133	0.53781	5.7209	9.22044	6.32617	4.83472	4.55264	1.11293	0.261303	1
Cla011208	Histone-binding protein RBBP4 (AHRD V1 **-* D0NGC3_PHYIT); contains Interpro domain(s) IPR017986 WD40 repeat, region	48.6778	48.3706	96.2725	117.62	0.00278348	47.825	68.6701	64.5491	61.2429	0.462686	42.3436	42.0545	39.798	37.2046	40.7382	36.052	0.973664	1
Cla011210	Beta-galactosidase (AHRD V1 ***- B9RK64_RICCO); contains Interpro domain(s) IPR001944 Glycoside hydrolase, family 35	13.6608	40.4209	7.29795	4.28333	0.00498102	13.78	41.6322	33.4267	26.6248	0.0143202	16.4817	40.0172	13.6233	8.13704	4.02917	4.29518	0.189817	1
Cla011213	GATA domain class transcription factor (AHRD V1 *-** D9ZIY9_MALDO); contains Interpro domain(s) IPR000679 Zinc finger, GATA-type	2.85556	2.65946	1.26398	0.10443	0.00637232	4.375	7.65876	7.32798	10.2256	0.337098	0.593268	0.461657	0.113965	0	0	0	NA	1
Cla011233	Oxidoreductase/ transition metal ion binding protein (AHRD V1 **-- D7MCM0_ARALL)	12.7015	17.0816	12.093	1.79693	0.000952145	11.43	6.92623	5.22929	4.70403	0.0822487	9.09621	9.58464	8.40249	4.11807	4.95331	2.30342	0.192653	1
Cla011246	Phosphofructokinase family protein (AHRD V1 **** D7MLU4_ARALL); contains Interpro domain(s) IPR012004 Pyrophosphate-dependent phosphofructokinase TP0108	26.5253	28.2902	45.6015	54.7944	0.00931078	14.185	25.3377	28.9437	30.1848	0.0370527	7.9857	14.5429	20.138	22.9934	17.8758	407.125	0.462164	1
Cla011248	NAC domain protein IPR003441 (AHRD V1 ***- B9N5H6_POPTR); contains Interpro domain(s) IPR003441 No apical meristem (NAM) protein	3.27481	1.45858	0.561449	0.509187	0.00892251	3.355	1.98539	1.68559	1.99454	0.160109	4.56799	5.34661	5.21936	3.24704	1.75101	0.962869	0.279142	1
Cla011250	Derlin-3 (AHRD V1 ***- B6U3C7_MAIZE); contains Interpro domain(s) IPR007599 Der1-like	53.577	97.0259	162.516	175.687	0.000406862	40.865	58.1317	41.9542	56.247	0.369248	24.1351	28.5352	29.3829	25.2999	32.7801	47.6624	0.074035	1
Cla011254	Unknown Protein (AHRD V1)	2615.73	1942.3	654.896	1063.95	0.00457122	1705.37	1421.58	1185.82	919.438	0.88484	5252.26	2752.14	2562.56	2109.01	1846.01	2251.4	0.20227	1
Cla011256	Pectinesterase (AHRD V1 ***- B9RKG6_RICCO); contains Interpro domain(s) IPR000070 Pectinesterase, catalytic	2.87492	0.513395	0	0	0.0083685	1.02	0.102917	0.138785	0	NA	0.963291	0.153736	0.365655	0	0.105036	0.0863963	NA	1
Cla011257	Calmodulin-binding family protein (AHRD V1 **-* Q9ZU28_ARATH); contains Interpro domain(s) IPR000048 IQ calmodulin-binding region	11.4028	3.18287	0.622558	0.475779	0.000828343	10.005	4.24354	3.14262	3.11988	0.0228598	3.19932	1.57867	2.49826	0.340816	1.91382	1.26632	0.269277	1
Cla011260	Receptor kinase (AHRD V1 **** D9IAP8_GOSHI); contains Interpro domain(s) IPR002290 Serine/threonine protein kinase	3.12184	0.632702	0.0257024	0.166841	0.000832512	29.225	4.26496	0.858826	2.98409	0.55806	0.271634	0.355967	0.366721	0.125376	0.167644	0.323339	0.926598	1
Cla011265	Senescence/dehydration-associated protein-like protein (AHRD V1 ***- Q9LVE6_ARATH); contains Interpro domain(s) IPR009686 Senescence-associated	12.9332	3.5654	2.33354	1.65187	0.00211807	10.835	13.2981	8.21341	5.27275	0.0435438	23.7166	23.2782	26.9017	23.8698	9.59083	2.94671	0.05862	1
Cla011268	Malic enzyme (AHRD V1 ***- B9RKI6_RICCO); contains Interpro domain(s) IPR012302 Malic enzyme, NAD-binding	2389.34	689.793	187.425	108.283	8.41309e-05	1175.86	1595.16	1840.31	973.587	0.124373	1660.79	1926.78	1761.78	1363.79	1778.11	1009.14	0.550874	1
Cla011276	Cysteine synthase (AHRD V1 **** B9P570_POPTR); contains Interpro domain(s) IPR005859 Cysteine synthase A	8.34221	4.90957	13.4654	13.4723	0.0083357	41.06	35.1629	57.0681	51.7662	0.0576771	64.2208	58.926	68.6722	67.7394	74.7073	55.5452	0.839809	1
Cla011278	Cysteine synthase (AHRD V1 **** A3RM05_SOYBN); contains Interpro domain(s) IPR005859 Cysteine synthase A	12.2166	5.65506	0.669001	0	0.000147302	2.72	15.7773	8.22512	17.651	0.0157813	106.666	47.1449	61.6309	72.3489	45.651	52.9069	0.074035	1
Cla011284	Cytochrome P450 (AHRD V1 ***- B9NB94_POPTR); contains Interpro domain(s) IPR001128 Cytochrome P450	0.18794	22.0482	40.318	52.7849	7.42877e-05	0.195	0.507495	0.12706	1.71364	0.160301	0	0	0.0446781	0.714378	0.0701621	28.0656	0.121019	1
Cla011288	BY-inesin-like protein 5 (AHRD V1 ***- Q9AVP5_TOBAC); contains Interpro domain(s) IPR001752 Kinesin, motor region	24.5378	16.3979	11.944	7.71805	0.00432476	17.95	18.7438	11.5141	15.3036	0.159541	31.5767	27.8978	19.0867	27.2858	21.4024	13.6819	0.182502	1
Cla011290	N-acetyltransferase 10 (AHRD V1 **-- E9CEN1_CAPO3); contains Interpro domain(s) IPR007807 Protein of unknown function DUF699, ATPase putative	16.0198	5.999	4.2726	3.13395	0.00410132	10.805	16.6141	12.3006	10.2359	0.17197	13.8921	14.939	12.3271	12.1876	10.1611	6.77591	0.317505	1
Cla011292	BHLH transcription factor (AHRD V1 *-*- B6U846_MAIZE); contains Interpro domain(s) IPR011598 Helix-loop-helix DNA-binding	17.9409	4.2841	0.346757	0.627248	0.000375113	108.64	32.2876	30.1965	31.2463	0.0554543	26.5923	24.5628	22.5932	22.4123	50.7896	19.4524	0.555997	1
Cla011311	GID1-like gibberellin receptor (AHRD V1 **-- A7MAQ4_HORVU); contains Interpro domain(s) IPR013094 Alpha/beta hydrolase fold-3	26.1548	14.9631	5.42733	4.38173	0.00208195	20.58	33.6723	27.1836	26.1753	0.272024	26.7881	35.8486	37.5172	16.6246	24.5295	17.5785	0.064307	1
Cla011315	NAC domain protein IPR003441 (AHRD V1 *-*- B9GPV5_POPTR); contains Interpro domain(s) IPR003441 No apical meristem (NAM) protein	137.699	74.3301	23.0847	20.0115	0.000247649	485.33	103.348	98.2866	41.2704	0.22177	9.51331	15.8222	17.9898	13.8978	16.5015	8.90239	0.70023	1
Cla011335	Phosphoribosylformylglycinamidine cyclo-ligase (AHRD V1 ***- A5BS32_VITVI); contains Interpro domain(s) IPR004733 Phosphoribosylformylglycinamidine cyclo-ligase	14.8643	17.0156	28.8022	35.27	0.00374403	17.29	14.7446	15.6231	16.5943	0.73199	17.8536	27.3308	34.1814	24.5977	25.8477	34.2229	0.102085	1
Cla011354	Sad1/UNC domain-containing protein (AHRD V1 *--- E4UTC6_ARTGP); contains Interpro domain(s) IPR012919 Sad1/UNC-like, C-terminal	1.19046	1.02647	0.184705	0	0.00428498	1.74	2.82978	1.53152	1.54518	0.218768	6.48645	5.48594	3.94545	3.92043	1.60191	3.83711	0.234659	1
Cla011356	DCD (Development and Cell Death) domain protein (AHRD V1 *--- Q8RXN8_ARATH); contains Interpro domain(s) IPR013089 Kelch related	68.2245	184.683	172.45	249.103	0.00808088	99.8	86.0471	45.4387	70.3866	0.879223	12.6042	31.1219	27.9887	20.8303	41.213	15.6787	0.47059	1
Cla011357	Auxin response factor 9 (AHRD V1 ***- D7R605_SOLLC); contains Interpro domain(s) IPR010525 Auxin response factor	22.5613	57.158	67.3621	64.4965	0.0016091	10.655	25.3133	13.9447	17.5762	0.0222283	7.18529	16.4948	19.0995	17.1753	27.0905	19.7339	0.157624	1
Cla011367	Kinase (AHRD V1 ***- B5GDY8_9ACTO)	36.9387	52.7906	83.2002	67.4935	0.00618722	39.165	35.5562	30.874	32.1688	0.42118	44.7356	54.8526	47.768	31.2349	36.651	47.6283	0.205567	1
Cla011371	Trehalase (AHRD V1 ***- D2KWM9_TOBAC); contains Interpro domain(s) IPR001661 Glycoside hydrolase, family 37	32.4364	69.9515	214.418	104.1	0.00233254	13.33	24.9168	3.81863	4.84685	0.048744	1.92903	0.450847	0.520789	0.652217	0.0411794	0.138991	0.257487	1
Cla011396	Reticulon family protein (AHRD V1 ***- B2WS91_9BRAS); contains Interpro domain(s) IPR003388 Reticulon	176.186	217.174	410.711	480.822	0.000686615	152.035	227.725	192.837	256.625	0.059113	169.621	159.846	144.204	128.733	155.408	171.523	0.782107	1
Cla011414	Heavy-metal-associated domain-containing protein (AHRD V1 *--* O03982_ARATH); contains Interpro domain(s) IPR006121 Heavy metal transport/detoxification protein	245.33	678.462	235.295	290.416	0.00164018	638.54	494.623	337.995	467.331	0.715584	58.4963	268.411	321.898	233.835	112.38	103.264	0.0678238	1
Cla011416	Monodehydroascorbate reductase (AHRD V1 ***- B5AR71_9LAMI); contains Interpro domain(s) IPR013027 FAD-dependent pyridine nucleotide-disulphide oxidoreductase	140.845	68.8742	47.2659	52.9979	0.0046819	113.435	133.651	131.257	144.307	0.737816	69.7705	55.2276	55.4565	50.1924	47.9576	48.6128	0.517462	1
Cla011420	Beta-carotene hydroxylase (AHRD V1 ***- D7MFY1_ARALL); contains Interpro domain(s) IPR006694 Fatty acid hydroxylase	4.81622	53.1447	76.2048	80.6243	7.39487e-05	2.035	21.1338	6.97816	16.67	0.0272678	1.2824	24.0681	22.5144	11.3557	5.65169	21.3183	0.326263	1
Cla011421	Unknown Protein (AHRD V1)	111.924	137.845	207.052	349.872	0.00464425	72.185	72.2048	63.5218	87.148	0.695341	56.0675	64.6159	114.727	133.743	60.9895	140.707	0.167606	1
Cla011427	RING finger protein (AHRD V1 *-*- F0URQ4_AJEC8); contains Interpro domain(s) IPR018957 Zinc finger, C3HC4 RING-type	194.755	36.0584	2.78769	4.29814	2.16491e-05	268.025	166.708	230.83	159.102	0.0841355	292.402	128.543	171.497	118.611	210.86	84.5601	0.282272	1
Cla011433	Tir-nbs resistance protein (AHRD V1 **-- B9GWT3_POPTR); contains Interpro domain(s) IPR000157 Toll-Interleukin receptor	0.659842	0.178575	0	0	0.00217395	0.235	0.252759	0.13433	0.0865915	0.419886	0.948243	0.272777	0.401785	0.294552	0.62295	0.23434	0.455058	1
Cla011438	Signal peptide peptidase-like 2 (AHRD V1 **-- F4I3Q0_ARATH); contains Interpro domain(s) IPR007369 Peptidase A22B, signal peptide peptidase	22.6916	7.22576	5.27327	4.69526	0.00233037	20.97	14.9044	9.65761	10.2582	0.210655	38.0533	13.4218	15.2272	10.8773	15.9572	11.5094	0.275673	1
Cla011450	Tubulin beta chain (AHRD V1 ***- B9GWI1_POPTR); contains Interpro domain(s) IPR002453 Beta tubulin	44.3722	5.08981	0.628508	0.944601	0.000147302	119.745	73.4601	101.527	64.0153	0.0485287	60.0973	83.6309	89.6717	70.9425	170.986	127.095	0.18425	1
Cla011457	Glutathione peroxidase (AHRD V1 ***- D7LZN1_ARALL); contains Interpro domain(s) IPR000889 Glutathione peroxidase	853.101	738.261	1698.11	2006.28	0.00300549	1775.47	796.516	569.849	753.978	0.0703442	616.335	773.788	765.044	590.593	668.592	447.593	0.743622	1
Cla011458	P-ATPase family transporter copper ion heavy metal translocating P-type ATPase-like protein (Fragment) (AHRD V1 **** A4RXW6_OSTLU); contains Interpro domain(s) IPR006403 ATPase, P type, cation/copper-transporter	50.0983	68.8679	14.8223	11.5522	0.00112007	10.39	41.8425	25.4556	19.4405	0.0159356	2.27116	2.56536	2.73057	4.09236	2.21898	0.723798	0.130086	1
Cla011460	2-succinylbenzoate-CoA ligase (AHRD V1 ***- F2RRT1_TRIT1); contains Interpro domain(s) IPR000873 AMP-dependent synthetase and ligase	89.7426	66.1606	28.3134	28.0974	0.000549221	22.84	58.6144	32.5836	56.482	0.0486664	95.5314	127.027	119.295	177.641	192.059	85.6135	0.339374	1
Cla011463	Receptor-like protein kinase (AHRD V1 *-** E0XL18_MAIZE); contains Interpro domain(s) IPR002290 Serine/threonine protein kinase	3.28933	0.61542	0.261948	0.458349	0.00976192	6.45	3.18352	1.90325	1.69225	0.0167335	11.5	6.15097	5.0183	9.49369	11.4663	7.65616	0.129969	1
Cla011464	Glycosyltransferase CAZy family GT90 (Fragment) (AHRD V1 **-- D8RT95_SELML); contains Interpro domain(s) IPR008539 Protein of unknown function DUF821, CAP10-like	32.6482	15.1069	7.95902	7.19534	0.00296576	78.045	32.4715	26.2742	27.6737	0.0461125	51.9469	29.3211	28.7981	36.9685	46.8159	16.9779	0.152621	1
Cla011480	Rhomboid family protein (AHRD V1 ***- D7M0H4_ARALL); contains Interpro domain(s) IPR002610 Peptidase S54, rhomboid	15.2727	22.0006	52.3234	112.686	0.00033423	43.97	19.7198	11.4013	36.1991	0.0151464	20.3776	27.8558	19.0818	39.437	29.6039	23.9548	0.153126	1
Cla011491	Adenosine 3&apos-phospho 5&apos-phosphosulfate transporter 2 (AHRD V1 **-- E6ZIE0_DICLA); contains Interpro domain(s) IPR013657 UAA transporter	15.145	25.8901	55.488	41.7734	0.00143431	25.825	11.5649	10.9375	13.1543	0.863937	12.0328	23.3101	20.0045	48.507	23.439	14.6139	0.13479	1
Cla011494	SPX domain-containing membrane protein (AHRD V1 **** F4JMQ7_ARATH); contains Interpro domain(s) IPR004331 SPX, N-terminal	19.9225	22.6673	8.53706	8.79504	0.00254698	35.65	28.7271	25.477	31.7099	0.166617	8.21557	14.1595	9.98313	12.0148	11.2365	10.4783	0.490259	1
Cla011536	Unknown Protein (AHRD V1)	0.257236	1.23883	12.0247	6.04119	0.00151789	0.055	0.305981	0.183764	0	NA	0.415818	0.413876	0.318719	0.362504	1.08606	2.38381	0.43842	1
Cla011624	BZIP transcription factor (AHRD V1 ***- Q8W5R9_ORYSA)	1.84517	4.28997	19.1382	27.6602	0.00237652	0.855	1.85963	0.869931	2.45945	0.133769	0.0649643	0.10909	0.212048	0	0.474304	1.44038	NA	1
Cla011629	Amino acid permease (AHRD V1 ***- B9NHU6_POPTR); contains Interpro domain(s) IPR013057 Amino acid transporter, transmembrane	3.145	1.65561	6.36229	9.3413	0.00554392	3.96	5.91803	8.60529	8.48835	0.13044	3.96509	12.3462	7.08865	14.8715	5.29846	0.757623	0.102836	1
Cla011637	Glutamyl-tRNA(Gln) amidotransferase subunit A (AHRD V1 ***- C1GHS5_PARBD); contains Interpro domain(s) IPR000120 Amidase signature enzyme	1.966	1.30726	0.125305	0.0745251	0.00590906	3.21	1.32899	1.87113	1.41409	0.0797477	0.232333	0	0.232716	0.223145	0.26832	0.0458829	NA	1
Cla011663	Thioredoxin-like 5 (AHRD V1 ***- A6N1I7_ORYSI); contains Interpro domain(s) IPR013766 Thioredoxin domain	76.2344	23.6323	7.75112	6.83094	0.000417315	118.735	49.2987	27.3772	30.8041	0.0915427	128.19	73.9207	64.5925	54.4253	68.083	49.0761	0.0645726	1
Cla011676	Pentatricopeptide repeat-containing protein (AHRD V1 ***- D7KIB0_ARALL); contains Interpro domain(s) IPR002885 Pentatricopeptide repeat	18.4214	4.73252	2.53086	2.31318	0.00187009	12.195	7.28523	8.8385	4.50282	0.567025	9.7828	11.9904	15.0123	15.5492	12.5009	15.5688	0.30673	1
Cla011678	Rhomboid domain-containing protein 1 (AHRD V1 *--- B5X3K7_SALSA); contains Interpro domain(s) IPR002610 Peptidase S54, rhomboid	9.3266	16.8793	33.7548	46.856	0.00131891	5.42	9.7033	5.03733	6.92335	0.184333	4.44595	7.99499	7.7549	8.89294	8.53943	12.4932	0.348189	1
Cla011687	Prenylcysteine oxidase 1 (AHRD V1 **-- E2B8V1_HARSA); contains Interpro domain(s) IPR010795 Prenylcysteine lyase	114.713	127.982	39.6781	50.0194	0.000958176	51.18	50.1011	36.2344	45.3877	0.572503	32.1397	31.0732	31.1585	27.4246	40.4309	23.7243	0.750619	1
Cla011742	CoA synthetase (AHRD V1 ***- F0URZ5_AJEC8); contains Interpro domain(s) IPR000873 AMP-dependent synthetase and ligase	33.1224	33.9462	36.0861	103.449	0.000846841	28.83	34.8926	28.8396	41.1239	0.369826	50.1233	52.3116	42.5288	68.6038	41.0775	180.023	0.34346	1
Cla011746	Cyclic nucleotide gated channel 9 (AHRD V1 ***- F4JQC2_ARATH); contains Interpro domain(s) IPR000595 Cyclic nucleotide-binding	81.2443	48.1599	17.784	20.26	0.00126405	88.275	99.9313	63.3465	71.7555	0.201261	143.654	102.1	79.8753	121.65	108.345	78.1417	0.270267	1
Cla011748	Chlorophyll a-b binding protein 13, chloroplastic (AHRD V1 ***- CB23_SOLLC); contains Interpro domain(s) IPR001344 Chlorophyll A-B binding protein	9.86051	1.68962	0.975836	0.680562	0.00495759	102.565	18.8163	72.1562	51.8944	0.0994215	49.6852	18.9072	19.5241	43.0583	9.1651	20.9312	0.266468	1
Cla011804	Unknown Protein (AHRD V1)	139.819	66.3986	10.1335	6.05421	0.00239044	55.28	48.605	41.225	25.698	0.162649	37.5044	14.1426	24.2021	13.0318	27.8688	22.7982	0.527837	1
Cla011807	Unknown Protein (AHRD V1)	96.8627	45.4769	28.9921	30.4988	0.00462124	27.385	55.5378	59.0153	70.425	0.0750925	2.49706	5.31815	5.528	2.88581	2.19789	2.75734	0.96557	1
Cla011866	Class I glutamine amidotransferase (AHRD V1 *-** E1L1I3_9ACTN); contains Interpro domain(s) IPR011697 Peptidase C26	4.82474	2.94343	0.466463	0.469329	0.00276929	7.895	9.24235	4.90422	8.00121	0.289564	1.07841	1.00195	1.10294	1.40985	1.74724	1.22725	0.857248	1
Cla011881	Yellow stripe-like protein 2.1 (Fragment) (AHRD V1 ***- B4ZYE8_BRAJU); contains Interpro domain(s) IPR004813 Oligopeptide transporter OPT superfamily	31.5826	43.4522	7.79795	7.70376	0.0070118	49.2	65.5599	30.5025	49.385	0.0507571	14.8241	15.8768	9.77152	16.9398	9.62167	5.84632	0.428439	1
Cla011882	Yellow stripe-like transporter 12 (AHRD V1 ***- E3UJZ2_MAIZE); contains Interpro domain(s) IPR004813 Oligopeptide transporter OPT superfamily	34.3803	45.2835	9.48858	8.84801	0.00563652	25.71	70.3072	33.1242	54.103	0.0218262	18.4992	26.8091	13.0333	19.3626	8.33474	6.35276	0.46857	1
Cla011900	Unknown Protein (AHRD V1)	120.518	60.8209	35.9777	41.9509	0.0055951	64.685	35.8969	54.4527	38.212	0.11258	137.572	107.403	117.836	55.058	50.7291	30.3337	0.163349	1
Cla011951	Transmembrane protein 205 (AHRD V1 *--- TM205_MOUSE)	1.4725	10.1285	9.17552	12.6442	0.000621586	1.815	2.60716	2.4183	3.34027	0.570943	0.686113	1.0026	0.296151	0.068351	0.0604173	0.0613065	NA	1
Cla011966	Fanconi anemia group M protein (AHRD V1 ***- F4HYE5_ARATH)	5.50269	7.52638	20.5118	14.131	0.00898025	2.71	2.14532	1.11925	1.61993	0.338446	3.77264	3.04227	2.68722	2.92626	3.95608	3.13114	0.950558	1
Cla011979	NADPH dehydrogenase 1 (AHRD V1 **-- OYE1_SACPS); contains Interpro domain(s) IPR001155 NADH:flavin oxidoreductase/NADH oxidase, N-terminal	11.0194	2.09865	0.114788	0.0931564	0.00266749	13.145	6.13329	5.99513	8.98406	0.411395	26.7224	26.2609	28.1211	65.0997	31.2767	18.208	0.0540635	1
Cla011983	Expressed protein (Fragment) (AHRD V1 *-*- B3VV20_POPTN); contains Interpro domain(s) IPR006514 Protein of unknown function DUF579, plant	4.82656	1.4114	0	0	0.00874618	6.285	0.251511	0.196283	0.17908	0.0342019	3.77497	0.777939	0.604915	0.619485	0.333453	0.99905	0.321588	1
Cla012000	Ethylene-responsive transcription factor 13 (AHRD V1 *-** ERF99_ARATH); contains Interpro domain(s) IPR001471 Pathogenesis-related transcriptional factor and ERF, DNA-binding	9.54892	28.6473	74.9956	56.0289	0.000161812	6.935	24.4135	10.8041	17.7312	0.0160473	7.02841	21.4765	20.4733	21.8206	15.9496	30.6198	0.123434	1
Cla012010	Solute carrier family 40 member 1 (AHRD V1 **-- F1KUE2_ASCSU); contains Interpro domain(s) IPR016196 Major facilitator superfamily, general substrate transporter	5.9744	6.86215	5.18855	13.8786	0.00708336	7.035	5.93827	9.2252	7.88136	0.125187	6.75516	4.72721	5.58203	12.5141	7.4483	96.8287	0.327625	1
Cla012017	Aminotransferase like protein (AHRD V1 ***- Q0WWF1_ARATH); contains Interpro domain(s) IPR005814 Aminotransferase class-III	922.848	322.803	61.7556	63.198	7.96153e-05	166.65	554.147	384.998	474.163	0.0215625	601.917	218.908	110.914	59.8495	41.3407	48.3254	0.0458919	1
Cla012020	Unknown Protein (AHRD V1)	53.5235	45.169	3.00319	1.94488	0.000147302	15.975	23.3189	21.5131	19.0796	0.422298	20.872	25.2294	30.3912	60.6555	29.3942	334.485	0.266141	1
Cla012023	CBL-interacting protein kinase 22 (AHRD V1 **** A0MNK8_POPTR); contains Interpro domain(s) IPR004083 Regulatory associated protein of TOR	96.4807	56.5831	25.5608	36.1938	0.00149153	27.685	45.7926	44.5384	36.7137	0.270816	99.1384	94.4894	98.3245	65.1336	70.47	55.0446	0.508424	1
Cla012043	Receptor-like protein kinase 1-like (AHRD V1 *-** Q5ZBN0_ORYSJ); contains Interpro domain(s) IPR002290 Serine/threonine protein kinase	7.99028	1.87751	0.428174	0.417397	0.000232691	6.555	3.57093	3.26187	1.98102	0.0360268	3.74657	2.59146	1.85077	3.37741	5.38718	2.6034	0.204913	1
Cla012061	Cyclin-dependent kinase B1-1 (AHRD V1 **** Q9FYT9_TOBAC); contains Interpro domain(s) IPR002290 Serine/threonine protein kinase	1.84266	0.293311	1.22418	0	0.00975228	1.815	0.802949	0.184095	0.627569	0.147815	2.44175	0.741286	1.07334	0.874133	0.578729	0.686479	0.566744	1
Cla012087	MtN21 nodulin protein-like (AHRD V1 ***- Q9FL41_ARATH); contains Interpro domain(s) IPR000620 Protein of unknown function DUF6, transmembrane	221.567	260.815	71.4648	145.525	0.00651832	90.075	191.42	123.782	161.038	0.0722969	141.57	126.988	101.08	88.3221	59.0093	52.7302	0.183341	1
Cla012093	Plectin-related protein (AHRD V1 **-- O48791_ARATH)	14.8209	3.176	3.09435	3.07779	0.000760971	13.665	4.53107	3.36491	2.18007	0.0392999	9.58388	5.62439	4.94991	3.64558	4.24538	2.04383	0.139506	1
Cla012117	BTB/POZ domain-containing protein (AHRD V1 ***- F4PU81_DICFS); contains Interpro domain(s) IPR003131 Potassium channel, voltage dependent, Kv, tetramerisation	42.1356	89.3574	119.366	146.276	0.00216412	39.88	48.2837	34.9792	42.0234	0.772581	41.4366	47.3005	60.3589	58.7087	67.7934	89.7433	0.138065	1
Cla012128	Unknown Protein (AHRD V1)	99.9821	108.73	25.9592	32.3717	0.0027094	169.025	280.659	465.177	334.769	0.14417	458.474	299.136	286.917	180.865	161.745	91.0362	0.0246981	1
Cla012131	Glutamate dehydrogenase 1 (AHRD V1 ***- Q5F2M9_SOYBN); contains Interpro domain(s) IPR014362 Glutamate dehydrogenase	88.0853	37.5065	5.31531	6.77599	8.07258e-05	64.435	72.4671	51.6506	51.3735	0.276001	69.0012	63.0629	67.9223	68.4421	48.4298	31.3566	0.156105	1
Cla012157	NADH cytochrome b5 reductase (AHRD V1 ***- Q5PY86_VERFO); contains Interpro domain(s) IPR008333 Oxidoreductase FAD-binding region	66.2167	143.092	217.871	215.806	0.00432476	54.84	62.6767	59.7124	64.2826	0.856677	31.1722	19.4081	18.6728	26.5042	25.488	91.8803	0.669022	1
Cla012161	Unknown Protein (AHRD V1)	2.78833	0.118382	0	0	0.00254698	2.725	0.826531	0.132326	0.0826254	0.0206105	3.81822	0.395202	0.0973669	0	0	0	0.0224102	1
Cla012199	Adiponectin receptor 1 (AHRD V1 ***- Q4PKP2_CHICK); contains Interpro domain(s) IPR004254 Hly-III related	3.56538	12.7792	35.5373	33.643	0.000739708	5.345	2.3172	2.86827	2.94364	0.12497	4.7707	12.0191	8.67953	16.9078	10.8313	8.91597	0.32179	1
Cla012200	Exostosin family protein (AHRD V1 ***- F4K474_ARATH); contains Interpro domain(s) IPR004263 Exostosin-like	0	10.8977	35.5136	51.4783	6.64646e-05	0.185	0.131303	0.0562696	0.266992	NA	0	0.0537886	0	0	0	0	NA	1
Cla012216	Glycosyl transferase family 17 protein (AHRD V1 **-- D7L020_ARALL); contains Interpro domain(s) IPR006813 Glycosyl transferase, family 17	24.4041	16.8094	9.96271	9.47203	0.00760951	15.175	17.3565	14.7955	16.8245	0.888507	16.8636	12.612	10.9977	10.3988	6.90112	12.196	0.375694	1
Cla012217	Clathrin assembly protein-like (AHRD V1 **-* Q8LJJ6_ORYSJ); contains Interpro domain(s) IPR011417 ANTH	9.74603	17.1497	46.2768	38.8981	0.000473829	2.095	6.52664	8.11643	8.56064	0.0209135	4.16319	6.27186	6.37996	7.81794	13.6277	10.844	0.0227451	1
Cla012224	Glucan endo-1 3-beta-glucosidase 7 (AHRD V1 ***- B6T478_MAIZE); contains Interpro domain(s) IPR000490 Glycoside hydrolase, family 17	7.65831	9.55088	3.65391	3.1522	0.00791647	5.03	9.64143	7.45601	8.66028	0.272544	6.77877	16.1326	13.6547	17.0529	18.605	16.8806	0.0878676	1
Cla012250	Nitrate transporter (AHRD V1 ***- D7LE97_ARALL); contains Interpro domain(s) IPR000109 TGF-beta receptor, type I/II extracellular region	174.151	96.9844	2.27546	3.94576	0.00335945	118.95	267.004	93.3113	167.747	0.026736	317.581	402.962	229.245	133.924	214.12	82.1792	0.0633535	1
Cla012275	Agenet domain-containing protein (AHRD V1 ***- D7MA47_ARALL); contains Interpro domain(s) IPR005491 ENT	27.6223	47.1081	70.6766	72.7615	0.00401062	3.675	10.0656	5.75874	7.94583	0.0493713	18.2258	15.7331	14.2824	12.9217	13.0494	9.03235	0.355705	1
Cla012276	Cytochrome P450 (AHRD V1 ***- B9NAV0_POPTR); contains Interpro domain(s) IPR001128 Cytochrome P450	0.79873	7.51716	50.8086	25.241	0.00338155	0.73	1.04831	0.35154	0.806354	0.540406	3.32771	0.439891	0.298153	0.961311	0.167067	0.228549	0.0550948	1
Cla012291	3-ketoacyl-CoA synthase (AHRD V1 ***- D1LFJ9_9ROSI); contains Interpro domain(s) IPR012392 Very-long-chain 3-ketoacyl-CoA synthase	55.2103	36.0512	15.1507	20.0676	0.000841668	43.215	50.0596	63.6825	91.2705	0.147469	60.923	24.9146	28.4315	24.3328	13.2446	66.988	0.474465	1
Cla012292	Soul heme-binding family protein (AHRD V1 ***- D7LZY3_ARALL); contains Interpro domain(s) IPR018790 Protein of unknown function DUF2358	0	0.0570262	4.93646	5.72347	0.00331648	0	0	0	0	NA	0	0	0	0	0	1.27403	NA	1
Cla012302	GAI-like protein 1 (Fragment) (AHRD V1 **-- A1YWV4_9ROSI); contains Interpro domain(s) IPR005202 GRAS transcription factor	110.152	146.897	71.2572	48.6967	0.00549436	50.25	92.657	70.2126	97.9289	0.0319922	70.234	89.4047	95.0919	106.719	108.795	81.9517	0.449862	1
Cla012308	Receptor-like protein kinase 1-like (AHRD V1 *-** Q5ZBN0_ORYSJ); contains Interpro domain(s) IPR002290 Serine/threonine protein kinase	6.20255	0.770513	0.0385536	0.174366	0.00027255	18.735	6.65589	7.76199	6.72647	0.0220152	9.03422	9.27935	9.0125	13.0227	9.32675	7.86299	0.859097	1
Cla012349	Unknown Protein (AHRD V1); contains Interpro domain(s) IPR003496 ABA/WDS induced protein	645.665	256.883	8.56959	5.5484	6.06731e-05	43.175	158.746	72.3243	73.8842	0.278138	1187.71	2780.89	2336.23	2025.74	2580.75	1104.33	0.331151	1
Cla012356	Lecithin cholesterol acyltransferase (Fragment) (AHRD V1 *-*- Q8HZA0_9PRIM); contains Interpro domain(s) IPR003386 Lecithin:cholesterol acyltransferase	1.0755	7.39455	2.84162	1.92174	0.00335259	4.585	4.7103	7.22213	8.37119	0.131299	1.44121	1.78772	2.82022	1.80798	6.94482	7.12522	0.474465	1
Cla012411	DNA primase (AHRD V1 **** D7TVE8_VITVI); contains Interpro domain(s) IPR014052 DNA primase, small subunit, eukaryotic and archaeal	1.41362	3.31678	7.83466	11.3257	0.00306819	1.3	1.25637	0.774134	1.95204	0.198597	1.2998	1.83186	2.23107	2.23865	1.60619	3.29192	0.5469	1
Cla012421	Nucleoredoxin 1 (AHRD V1 **-- A8I9L1_CHLRE); contains Interpro domain(s) IPR012335 Thioredoxin fold	52.9313	22.5594	2.945	3.69034	0.000128224	62.985	76.1993	74.5109	80.2434	0.767777	30.2711	23.802	20.2689	9.0176	6.0855	5.07094	0.0220041	1
Cla012422	Nucleoredoxin (AHRD V1 **-- E2BK23_HARSA); contains Interpro domain(s) IPR012335 Thioredoxin fold	13.1122	11.7156	1.56158	2.55312	0.00256739	21.02	24.6146	18.0522	21.7249	0.528825	3.65986	5.98186	3.42953	0.65982	2.17125	1.59349	0.340935	1
Cla012434	Tir-nbs-lrr resistance protein (AHRD V1 ***- B9N1M5_POPTR); contains Interpro domain(s) IPR000157 Toll-Interleukin receptor	2.72199	5.45956	12.5101	9.49753	0.00446661	1.705	3.47433	3.20524	4.61377	0.0360268	2.71253	2.58059	2.79595	5.69284	5.19611	5.21247	0.185681	1
Cla012443	Bifunctional aspartokinase/homoserine dehydrogenase I (AHRD V1 ***- Q2S4Q2_SALRD); contains Interpro domain(s) IPR001341 Aspartate kinase region	101.169	280.32	553.958	527.908	0.00608955	6.665	51.0289	49.1327	38.6959	0.0165138	4.02307	5.8493	8.39266	9.82696	7.64614	34.9079	0.280585	1
Cla012447	Membrane protein containing SNARE domain (AHRD V1 *--- F2B1E8_RHOBA); contains Interpro domain(s) IPR015414 SNARE associated Golgi protein	10.2328	13.2365	19.0314	23.0433	0.00937812	10.235	7.41923	5.41003	5.82903	0.252635	9.71385	11.271	12.8818	11.9654	11.9911	9.11697	0.940983	1
Cla012465	Ethylene-responsive transcription factor 4 (AHRD V1 *-** ERF78_ARATH); contains Interpro domain(s) IPR001471 Pathogenesis-related transcriptional factor and ERF, DNA-binding	1.34994	2.68247	38.7144	16.8593	0.00788549	2.33	0.625292	1.47562	3.4508	0.305024	0	0	0.22216	0	0.319083	0	NA	1
Cla012478	Endoglucanase 1 (AHRD V1 ***- B6U0P7_MAIZE); contains Interpro domain(s) IPR001701 Glycoside hydrolase, family 9	3.67233	0.127376	0	0	0.00127779	7.76	2.00122	1.3169	1.03872	0.0101259	0.278258	0.0850456	0.440156	0	0	0.0997017	NA	1
Cla012489	Rieske (2Fe-2S) domain protein (AHRD V1 *-*- C7QP67_CYAP0); contains Interpro domain(s) IPR017941 Rieske [2Fe-2S] iron-sulphur domain	14.6319	18.231	7.50631	6.58522	0.00866458	23.78	12.6223	8.49507	12.222	0.105112	10.4508	7.76188	6.11117	11.3705	11.0803	10.6899	0.535183	1
Cla012491	Transmembrane protein 205 (AHRD V1 *--- TM205_HUMAN)	1.08993	0.289951	0	0	0.00865724	0.355	0	0.207439	0	NA	2.15882	1.9127	0.653961	0	0.426387	0	0.0349415	1
Cla012512	Os05g0272200 protein (Fragment) (AHRD V1 *-*- Q0DJJ5_ORYSJ)	5.70046	4.65791	0.0774052	0.410922	0.00708336	4.325	1.81164	1.76815	1.19703	0.030168	3.37481	3.75224	2.23784	2.6953	5.03186	2.10658	0.740231	1
Cla012528	Cytochrome P450 (AHRD V1 ***- Q0PNH1_CAPCH); contains Interpro domain(s) IPR001128 Cytochrome P450	252.655	72.9196	25.5692	29.5502	0.00828994	414.215	69.1406	14.6886	83.7526	0.375775	5.70315	4.0638	2.69636	7.70072	1.118	5.98885	0.536944	1
Cla012533	Unknown Protein (AHRD V1)	19.7362	1.17069	0.192115	1.15238	0.00448927	16.365	2.29195	6.17972	2.64631	0.0238885	5.45471	8.51474	5.15286	3.73814	15.1416	4.15104	0.802753	1
Cla012553	Alanine aminotransferase 1 (AHRD V1 ***- A8IKE1_SOYBN); contains Interpro domain(s) IPR004839 Aminotransferase, class I and II	45.6941	64.6406	74.5086	110.872	0.00233037	36.02	39.106	23.6787	34.6864	0.731384	28.8555	41.2285	39.7388	40.2923	40.8347	227.309	0.402546	1
Cla012554	Pectinesterase (AHRD V1 **** B9T3X6_RICCO); contains Interpro domain(s) IPR000070 Pectinesterase, catalytic	113.276	240.551	451.987	270.643	0.00346455	20.46	36.825	20.7558	32.1014	0.253268	30.8815	48.9373	34.1637	101.475	70.3847	48.2217	0.0183541	1
Cla012565	Phosphoglycerate dehydrogenase (AHRD V1 ***- D2D316_GOSHI); contains Interpro domain(s) IPR015508 D-3-phosphogylcerate Dehydrogenase	22.0018	3.10545	4.0485	1.08507	0.000321108	32.365	5.67885	6.55929	7.621	0.192682	24.3237	15.0761	11.1326	24.4975	59.795	25.2921	0.0628194	1
Cla012570	Cytochrome P450 (AHRD V1 ***- Q0PNH1_CAPCH); contains Interpro domain(s) IPR001128 Cytochrome P450	152.667	42.5684	10.7642	16.0605	0.00418789	158.275	41.438	7.72699	42.712	0.583107	1.58935	2.09786	0.854628	1.88448	1.27129	2.13375	0.975437	1
Cla012578	Growth-regulating factor 5 (AHRD V1 *-*- Q8L8A6_ARATH); contains Interpro domain(s) IPR014977 WRC	14.1148	3.85459	1.37061	1.65424	0.00434731	24.055	9.97905	10.9505	7.96914	0.0143202	8.70064	8.32233	4.02659	2.08812	1.85888	0.829995	0.043355	1
Cla012581	Myb-like transcription factor Myb 3 (AHRD V1 **** Q94FG3_GOSHI); contains Interpro domain(s) IPR015495 Myb transcription factor	15.8294	4.15375	0.677186	0.565363	0.0056535	7.515	22.7801	17.6072	13.9607	0.0800975	15.982	7.01556	4.07454	3.19045	1.15527	0.859178	0.0176696	1
Cla012585	Unknown Protein (AHRD V1)	3.76302	4.15381	15.4473	13.9294	0.00133045	2.76	3.0396	9.70023	8.31125	0.0155778	6.51252	19.133	27.5647	17.2464	18.1266	7.0369	0.044079	1
Cla012607	Pentatricopeptide repeat-containing protein (AHRD V1 ***- D7MBT1_ARALL); contains Interpro domain(s) IPR002885 Pentatricopeptide repeat	3.46054	2.65782	0.216385	0.181562	0.00127627	4.32	10.054	4.30491	4.47317	0.0561181	4.10179	4.21646	5.15483	5.04709	5.2149	2.70472	0.694941	1
Cla012621	Dof zinc finger protein 4 (AHRD V1 *-*- A5HWF3_HORVD); contains Interpro domain(s) IPR003851 Zinc finger, Dof-type	32.2482	26.0408	11.0113	8.77527	0.00706063	8.815	13.3265	9.27066	4.13549	0.243391	11.9212	4.21978	2.7527	0.854771	0.824525	0.621676	0.0302595	1
Cla012636	Receptor-like kinase (AHRD V1 **** A7VM37_MARPO); contains Interpro domain(s) IPR002290 Serine/threonine protein kinase	0.401626	0.255847	3.59296	2.32154	0.00851798	1.115	0.501583	0.246761	0.643912	0.622298	0.464952	0.679778	0.476176	1.88897	0.201698	0.363825	0.116411	1
Cla012645	Profilin (AHRD V1 ***- Q2PQ57_LITCN); contains Interpro domain(s) IPR005455 Profilin, plant	59.1495	11.9368	67.2591	95.8414	0.000786078	64.68	69.6414	41.2316	24.8589	0.0132961	40.8206	22.8997	20.0855	21.9004	30.3995	70.379	0.049052	1
Cla012646	Os05g0524100 protein (Fragment) (AHRD V1 *--- Q0DGM2_ORYSJ)	44.8144	28.7475	1.48083	2.00991	0.00021634	396.245	358.24	231.207	194.047	0.0582541	159.114	133.782	92.4705	43.3889	41.2279	51.0726	0.238535	1
Cla012654	ATP-binding cassette transporter (AHRD V1 ***- D8T797_SELML); contains Interpro domain(s) IPR013525 ABC-2 type transporter	0.609853	1.13812	1.79645	1.93063	0.00795889	1.94	4.10781	3.92919	3.42385	0.197281	2.19845	3.42314	4.12408	3.8603	4.41442	3.65707	0.189377	1
Cla012656	Ethylene-responsive transcription factor 4 (AHRD V1 *-** ERF78_ARATH); contains Interpro domain(s) IPR001471 Pathogenesis-related transcriptional factor and ERF, DNA-binding	0.609745	0	3.03301	2.45773	0.00349578	10.465	7.22045	17.4475	10.5626	0.053203	11.6767	7.50074	11.8421	14.9024	36.3664	8.32501	0.220746	1
Cla012660	Avr9/Cf-9 rapidly elicited protein 146 (AHRD V1 **-- Q9FQZ6_TOBAC)	118.654	402.943	384.442	260.411	0.00444698	14.755	134.679	50.3869	54.845	0.0101549	82.2058	258.662	141.846	298.154	313.606	317.513	0.756249	1
Cla012663	WD repeat-containing protein 5 homolog (AHRD V1 *--- WDR5_DICDI); contains Interpro domain(s) IPR017986 WD40 repeat, region	0.556211	3.09798	38.5431	38.5401	0.00373529	0	0.257122	0.58867	0.58447	0.0973282	0	2.58678	1.19944	28.2029	2.86895	4.41266	0.177868	1
Cla012668	Hexose transporter family protein (AHRD V1 **-- B9GG48_POPTR ); contains Interpro domain(s) IPR003663 Sugar/inositol transporter	6.25919	2.57438	0.558222	1.03955	0.00252275	2.39	4.7426	2.10807	3.09901	0.369908	3.96533	8.14815	9.05215	10.994	13.0153	4.84378	0.296596	1
Cla012693	AE family transporter anion exchange (AHRD V1 **-- A4RY02_OSTLU); contains Interpro domain(s) IPR003020 Bicarbonate transporter, eukaryotic	0	0.0179899	2.98348	0.912214	0.000620738	0.065	0	0.0265462	0.0787074	NA	0	0	0	0	0	0	NA	1
Cla012701	F-box family protein (AHRD V1 **-- B9GZP5_POPTR); contains Interpro domain(s) IPR001810 Cyclin-like F-box	31.3416	26.5404	1.64542	3.22428	0.00270976	27.115	65.5641	69.7248	74.409	0.117368	57.1432	41.2547	57.5792	51.6402	35.0396	71.4472	0.415898	1
Cla012707	Signal peptidase complex catalytic subunit Sec11 (AHRD V1 ***- E5S9G8_TRISP); contains Interpro domain(s) IPR001733 Peptidase S26B, eukaryotic signal peptidase	29.8843	42.6655	65.8058	67.9224	0.00228035	38.73	20.1421	16.6679	24.2455	0.599797	21.2471	32.3471	37.1528	31.7077	37.83	39.0612	0.308087	1
Cla012710	Embryo-specific 3 (AHRD V1 ***- Q2HUA9_MEDTR); contains Interpro domain(s) IPR010417 Embryo-specific 3	146.86	507.36	676.01	1922.3	9.82318e-05	56.7	110.285	60.515	126.016	0.0494394	30.0363	33.374	38.9411	36.2764	65.3585	102.637	0.275537	1
Cla012713	Unknown Protein (AHRD V1)	4.86397	90.3618	247.818	241.655	4.0731e-05	4.685	7.75745	9.18794	12.976	0.288549	38.1289	34.4228	36.2113	70.5265	37.5413	40.379	0.354137	1
Cla012717	Glucan endo-1 3-beta-glucosidase 7 (AHRD V1 *-*- B6T478_MAIZE); contains Interpro domain(s) IPR000490 Glycoside hydrolase, family 17	51.1995	26.1583	17.9515	9.86164	0.00434627	23.385	30.1446	24.2436	25.3401	0.73199	23.3115	20.1223	15.3033	14.8582	14.1581	6.11051	0.0731451	1
Cla012720	Delta 9 acyl-lipid desaturase (AHRD V1 **** B0JWW8_MICAN); contains Interpro domain(s) IPR005804 Fatty acid desaturase, type 1	0.270656	4.48677	13.3126	8.61645	0.0010857	2.67	0.458432	0.206341	1.27396	0.0209024	0.583565	0.657416	0.243704	0	0	0.117634	NA	1
Cla012732	Thymidylate kinase family protein (AHRD V1 ***- D7MSE9_ARALL); contains Interpro domain(s) IPR018094 Thymidylate kinase	11.858	18.6861	23.6182	25.5325	0.00971915	17.86	16.208	17.279	16.2762	0.844826	20.2359	15.1454	24.1017	19.672	16.9315	17.6786	0.5595	1
Cla012754	Zinc finger family protein (AHRD V1 ***- D7M3K4_ARALL); contains Interpro domain(s) IPR007087 Zinc finger, C2H2-type	8.34822	15.455	21.3623	16.1232	0.00727233	8.27	9.38214	6.06974	12.0361	0.171729	9.08787	10.3443	11.2449	5.97115	15.5155	5.70922	0.286157	1
Cla012809	UDP-glucose 4-epimerase (AHRD V1 ***- Q6XZA0_SOLTU); contains Interpro domain(s) IPR005886 UDP-glucose 4-epimerase	472.786	194.957	81.1831	97.0008	0.000384079	246.41	313.809	273.267	186.81	0.102181	528.748	195.646	223.388	310.706	301.381	215.458	0.0302273	1
Cla012818	DCD (Development and Cell Death) domain protein (AHRD V1 **-- Q8RXN8_ARATH); contains Interpro domain(s) IPR013089 Kelch related	206.969	282.835	466.014	490.002	0.00155161	138.14	212.588	82.8817	131.607	0.454511	100.503	211.947	167.583	248.237	186.028	194.921	0.439068	1
Cla012820	Cellulose synthase-like protein G3 (AHRD V1 ***- CSLG3_ARATH)	5.61364	3.66544	0	0	0.00178638	4.195	17.9479	2.97131	0.849944	0.0203393	5.66204	3.05241	3.34399	1.62756	0	1.8497	0.287297	1
Cla012824	Cellulose synthase (AHRD V1 ***- B9IMB3_POPTR); contains Interpro domain(s) IPR005150 Cellulose synthase	17.0469	4.49894	0.466472	0.600903	0.000104732	43.675	23.2541	20.6869	27.7569	0.135485	3.09068	0.409229	0.272836	0.226338	0.0319856	0.205329	0.013562	1
Cla012825	Cellulose synthase (AHRD V1 ***- Q2HT12_MEDTR); contains Interpro domain(s) IPR005150 Cellulose synthase	1.8276	0.526866	0.0691163	0.0680294	0.00807323	2.94	2.30284	1.72625	2.48668	0.311721	0.480639	0.0193808	0	0	0	0	0.0514597	1
Cla012826	Cellulose synthase (AHRD V1 ***- Q2HT12_MEDTR); contains Interpro domain(s) IPR005150 Cellulose synthase	4.12343	1.41448	0.0571507	0.0463805	0.000734754	8.22	5.91174	2.60487	2.02818	0.0523011	1.10391	0.32472	0.180411	0.251474	0	0.0571102	0.1495	1
Cla012830	Bidirectional sugar transporter N3 (AHRD V1 *-*- NOD3_MEDTR); contains Interpro domain(s) IPR018179 RAG1-activating protein 1 homologue IPR004316 RAG1-activating protein-1-related	140.622	61.8768	21.9781	18.0582	0.00293406	91.54	356.602	242.975	190.697	0.0544876	20.0996	29.3895	28.8075	9.13358	6.59261	2.57612	0.0980897	1
Cla012840	Unknown Protein (AHRD V1)	17.431	25.3596	39.0623	43.8025	0.00809424	8.905	26.0913	35.3538	42.3355	0.0174666	9.08159	26.4452	43.7934	43.0883	38.7773	29.1679	0.0448186	1
Cla012841	ATP binding / kinase/ protein kinase/ protein serine/threonine kinase/ protein-tyrosine kinase (AHRD V1 **** C5DB54_VITVI); contains Interpro domain(s) IPR002290 Serine/threonine protein kinase	21.5491	14.0991	2.21837	2.20747	0.00021839	21.48	11.3468	9.01877	7.09598	0.0207223	8.19703	9.49086	10.2671	11.4066	14.1193	8.64719	0.85043	1
Cla012878	Phospho-2-dehydro-3-deoxyheptonate aldolase 1 (AHRD V1 ***- B6TUB8_MAIZE); contains Interpro domain(s) IPR002480 DAHP synthetase, class II	90.6746	53.4713	24.8677	22.7237	0.000583118	53.915	83.5998	73.622	83.0399	0.393242	79.1773	63.1612	62.1616	32.8168	29.0589	31.1432	0.0471033	1
Cla012910	Mitochondria fission 1 protein (AHRD V1 ***- B6T224_MAIZE); contains Interpro domain(s) IPR016543 Tetratricopeptide repeat 11 Fission 1 protein	15.6712	16.5705	38.0075	43.108	0.00334634	15.48	11.8612	11.1425	18.4854	0.217883	10.39	12.0824	16.4669	12.9648	23.5952	22.5037	0.286724	1
Cla012914	Unknown Protein (AHRD V1)	4.71778	5.24622	21.2863	21.2632	0.00229893	3.125	3.55227	3.1372	2.467	0.702654	2.44395	1.77517	2.40787	1.89575	1.85051	1.11522	0.789957	1
Cla012921	Isochorismatase hydrolase (AHRD V1 ***- B6TNR9_MAIZE); contains Interpro domain(s) IPR000868 Isochorismatase-like	3.93093	13.3375	35.4727	32.1939	0.000988974	13.59	40.7139	57.6844	139.53	0.0143202	4.53285	9.73643	6.56346	11.7784	26.2985	31.3037	0.470874	1
Cla012936	Glutamine amidotransferase class-I (AHRD V1 ***- A2Q1P2_MEDTR); contains Interpro domain(s) IPR000991 Glutamine amidotransferase class-I, C-terminal	0.385847	32.3014	47.1045	42.9726	0.000117193	0.4	8.9196	0.200591	0.989277	0.0660711	0.393869	0.354286	0.141067	0.830486	0	0.747721	NA	1
Cla012937	Methylmalonate-semialdehyde dehydrogenase (AHRD V1 ***- E5GCR9_CUCME); contains Interpro domain(s) IPR015590 Aldehyde dehydrogenase	322.007	302.584	121.772	120.262	0.00374699	130.89	387.862	227.934	209.87	0.233363	140.294	191.051	124.532	98.7721	73.1052	124.101	0.55397	1
Cla012947	Major facilitator superfamily MFS_1 (AHRD V1 **-- B9XBU5_9BACT); contains Interpro domain(s) IPR016196 Major facilitator superfamily, general substrate transporter	6.13568	4.78576	1.04564	0.554467	0.00586279	10.405	10.6023	7.83095	7.2606	0.266923	16.4384	9.40287	5.38849	7.06601	7.0013	4.21602	0.0949241	1
Cla012949	Glutathione-regulated potassium-efflux system protein (AHRD V1 **** Q73FS4_WOLPM); contains Interpro domain(s) IPR006153 Cation/H+ exchanger	1.79071	3.73307	7.1434	5.08066	0.00357455	2.565	2.6557	2.54196	2.72173	0.979887	4.35863	4.55426	3.41707	2.11887	2.22785	2.83242	0.42415	1
Cla012953	Glutamyl-tRNA(Gln) amidotransferase subunit A (AHRD V1 ***- E4V3I6_ARTGP); contains Interpro domain(s) IPR000120 Amidase signature enzyme	30.6221	12.9157	8.52333	4.70846	0.00239498	11.015	15.0643	10.9154	11.022	0.624292	7.52874	9.34943	8.48254	5.905	7.68172	4.19006	0.67374	1
Cla012985	Cytochrome P450 (AHRD V1 ***- B9NG75_POPTR); contains Interpro domain(s) IPR001128 Cytochrome P450	9.52109	24.2067	43.2645	26.0561	0.00191842	7.365	13.7822	14.4695	22.7004	0.0298001	16.9885	21.904	24.152	26.1618	27.3065	35.1422	0.172025	1
Cla013002	Pathogenesis-related (PR)-10-related norcoclaurine synthase-like protein (AHRD V1 ***- C3SBS4_ESCCA); contains Interpro domain(s) IPR000916 Bet v I allergen	6.84966	3.48709	0.25736	0	0.00398851	3.54	8.32373	8.63867	4.70406	0.161313	7.56265	16.6301	31.5469	10.2596	0.457171	1.33961	0.0908221	1
Cla013011	Inositol-tetrakisphosphate 1-kinase 1 (AHRD V1 ***- B6TJ44_MAIZE); contains Interpro domain(s) IPR008656 Inositol 1, 3, 4-trisphosphate 56-kinase	75.6052	22.8832	5.9895	5.44465	0.000195468	32.07	29.9708	9.46128	20.7689	0.0221685	43.3387	24.0507	17.3831	9.24684	15.9001	12.147	0.172768	1
Cla013020	Ferredoxin I (AHRD V1 ***- Q93XJ9_SOLTU); contains Interpro domain(s) IPR010241 Ferredoxin [2Fe-2S], plant	93.505	768.147	1057.02	678.174	0.000611529	100.3	103.631	334.325	342.012	0.0584031	294.18	241.129	264.018	143.589	251.318	233.357	0.57626	1
Cla013038	3-hydroxyisobutyrate dehydrogenase (AHRD V1 ***- Q9SZE1_ARATH); contains Interpro domain(s) IPR015815 3-hydroxyacid dehydrogenase/reductase	14.228	3.01245	1.41209	1.72669	0.00104961	10.9	6.70223	2.56882	5.55103	0.0837758	10.8172	6.92906	7.54433	3.13248	3.65263	3.74087	0.34346	1
Cla013076	Unknown Protein (AHRD V1)	3.64931	1.24127	0.969352	0.720991	0.00607635	2.105	3.00985	2.05225	2.1781	0.668068	2.78799	6.20278	4.9603	4.66736	4.80272	2.88921	0.551377	1
Cla013079	U-box domain-containing protein (AHRD V1 ***- A8IXJ0_BRACM); contains Interpro domain(s) IPR003613 U box domain	18.3142	9.638	2.74659	5.03711	0.00246736	20.19	40.0796	31.1227	26.8117	0.119368	13.1244	14.5105	12.9711	14.5168	11.5614	6.61924	0.430798	1
Cla013088	Leucine-rich repeat family protein (AHRD V1 **-- D7M7M1_ARALL); contains Interpro domain(s) IPR001611 Leucine-rich repeat	4.97613	0.420958	0.0608453	0.472665	0.00561174	15.655	4.34427	1.82771	6.18026	0.590236	1.12752	4.66707	5.72181	8.03506	5.67213	2.08922	0.134459	1
Cla013102	Methylthioribose kinase (AHRD V1 ***- B6TDT6_MAIZE); contains Interpro domain(s) IPR009212 Methylthioribose kinase	54.5411	29.4207	17.1836	17.8681	0.00233037	61.35	44.9729	75.9814	75.2086	0.0281985	30.7122	21.9346	23.3564	39.5181	35.3934	32.4232	0.116797	1
Cla013107	Zinc finger protein 7 (AHRD V1 ***- B6U599_MAIZE); contains Interpro domain(s) IPR007087 Zinc finger, C2H2-type	13.0951	7.67251	0.7884	1.36626	0.00231417	21.375	30.6019	10.0404	11.4408	0.0158361	22.4933	24.0515	12.9953	7.22561	0.933669	4.12122	0.0201247	1
Cla013114	Os06g0704200 protein (Fragment) (AHRD V1 *-*- C7J4C3_ORYSJ)	9.74447	5.60561	1.25965	1.89319	0.00791179	22.98	11.6034	17.6117	14.7245	0.386713	17.8267	14.4019	10.0547	9.47722	21.274	18.166	0.342966	1
Cla013120	Zinc finger protein 7 (AHRD V1 *-*- B6U8J3_MAIZE); contains Interpro domain(s) IPR007087 Zinc finger, C2H2-type	7.53526	2.30661	0.592022	0.665604	0.00416247	2.93	2.83011	1.66665	1.34751	0.406993	10.3748	3.40948	3.41978	2.56614	3.23688	0.874303	0.136171	1
Cla013121	Cell cycle control protein (AHRD V1 **-- Q2UBE9_ASPOR); contains Interpro domain(s) IPR005045 Protein of unknown function DUF284, transmembrane eukaryotic	20.1078	120.405	410.589	282.446	1.3756e-05	11.675	21.7367	6.83332	8.27565	0.187947	52.7328	100.548	80.1448	132.783	112.405	101.118	0.304445	1
Cla013129	Monooxygenase (AHRD V1 ***- D5ZV09_9ACTO); contains Interpro domain(s) IPR000960 Flavin-containing monooxygenase FMO	0	0	7.03407	1.33397	0.000871539	0	0	0	0	NA	0	0	0	0	0	0	NA	1
Cla013130	Flavin monooxygenase-like protein (AHRD V1 ***- D2IGV5_SOLLC)	0	0	6.27032	0.739695	0.00886719	0	0	0	0	NA	0	0	0	0	0	0	NA	1
Cla013135	Aspartyl protease family protein (AHRD V1 **-- D7MID8_ARALL); contains Interpro domain(s) IPR001461 Peptidase A1	22.6549	13.832	3.32032	2.97088	0.000737603	9.85	9.2265	5.18151	4.54267	0.0903056	12.084	5.65617	5.38063	3.61243	17.705	5.67816	0.42026	1
Cla013137	Tetratricopeptide repeat domain-containing protein (AHRD V1 **-- F4K786_ARATH)	2.6889	2.582	19.7714	27.1042	0.000429301	11.315	2.03369	2.39068	3.65371	0.14028	12.8785	7.49634	7.89454	9.17177	15.1174	9.7594	0.376434	1
Cla013147	Elongation factor Ts (AHRD V1 ***- D7LYW9_ARALL); contains Interpro domain(s) IPR001816 Translation elongation factor EFTs/EF1B	11.6725	13.7332	23.9705	19.8777	0.00835438	5.155	13.1365	12.6578	13.4851	0.0226107	12.5161	15.9162	21.1917	12.0568	18.6476	17.8346	0.34346	1
Cla013164	Spc97 / Spc98 family of spindle pole body (SBP) component (AHRD V1 ***- F4IZ65_ARATH)	13.0994	13.4522	7.7804	2.77823	0.0053514	17.04	12.0623	9.24733	10.0651	0.127438	18.207	13.6629	18.711	12.2837	8.69417	9.26265	0.509898	1
Cla013170	Unknown Protein (AHRD V1)	8.90694	1.48581	0.405399	1.22554	0.00765828	8.485	0.159059	0.987722	0.874943	0.0449822	4.72983	0	0.562724	0.784378	1.05553	0	0.16519	1
Cla013188	Calmodulin (AHRD V1 ***- Q39890_SOYBN); contains Interpro domain(s) IPR011992 EF-Hand type	6.48701	5.74261	30.8078	27.4269	0.00710172	6.085	1.99928	2.67078	4.88293	0.103869	2.6583	6.77	6.1547	10.7313	5.61391	5.00493	0.794342	1
Cla013212	Glutamine synthetase (AHRD V1 ***- A7J0Q5_CUCME); contains Interpro domain(s) IPR008146 Glutamine synthetase, catalytic region	159.346	87.1911	47.4274	52.2113	0.00729489	153.87	167.215	128.174	126.706	0.311254	740.787	745.795	653.99	756.267	832.82	531.626	0.859097	1
Cla013213	Receptor-like protein kinase 1-like (AHRD V1 *-** Q5ZBN0_ORYSJ); contains Interpro domain(s) IPR002290 Serine/threonine protein kinase	12.5326	6.95484	4.38261	3.81435	0.00412226	4.46	5.58313	3.84207	3.35625	0.210688	6.80096	7.29645	7.21709	6.96452	10.3981	6.22488	0.889022	1
Cla013215	Unknown Protein (AHRD V1)	3.95208	0.493287	0	0	0.00557564	7.88	0.460255	0.153644	0	0.0154261	2.65196	0.102127	0	0	0	0	0.0449009	1
Cla013228	GAI-like protein 1 (Fragment) (AHRD V1 ***- A1YWN9_9ROSI); contains Interpro domain(s) IPR005202 GRAS transcription factor	20.1689	7.43593	0.218527	0.145694	2.32023e-05	16.165	19.2379	11.871	8.86298	0.0220803	20.3312	19.0084	15.5493	14.3407	11.7761	5.89106	0.1293	1
Cla013237	Transcription factor (AHRD V1 *-*- D6MKM4_9ASPA); contains Interpro domain(s) IPR011598 Helix-loop-helix DNA-binding	8.34556	5.74786	0.100693	0.198219	0.00219579	9.92	12.4276	4.45217	3.01289	0.0319922	34.3064	54.8092	36.3867	24.7276	12.9206	24.2864	0.293326	1
Cla013266	Ankyrin repeat family protein (AHRD V1 **-- Q9LVG7_ARATH); contains Interpro domain(s) IPR000086 NUDIX hydrolase domain	3.80161	1.10622	0.429318	0.0598377	0.00471194	8.475	3.97995	2.83077	3.18396	0.0589863	6.42589	6.8734	3.267	9.23732	5.224	11.2032	0.577486	1
Cla013273	Respiratory burst oxidase-like protein J (AHRD V1 ***- B2D0P0_HORVD); contains Interpro domain(s) IPR013121 Ferric reductase, NAD binding	0.876304	0.21042	0.0353633	0	0.00870962	1.535	1.75935	2.54375	0.912588	0.072179	3.3973	2.79998	2.70175	0.278423	0.689323	0.058289	0.0409326	1
Cla013279	UPA23 (AHRD V1 ***- C8YZB5_CAPAN); contains Interpro domain(s) IPR012862 Protein of unknown function DUF1635	11.696	1.9385	0.637215	0.403222	0.00157527	60.44	20.4607	21.275	16.053	0.0407342	81.0944	56.4461	60.792	38.1495	44.741	18.184	0.0572348	1
Cla013283	Acyl-CoA N-acyltransferase with RING/FYVE/PHD-type zinc finger domain-containing protein (Fragment) (AHRD V1 *--- C0SVE6_ARATH)	12.4901	6.78956	2.21918	1.82461	0.00267099	10.355	11.7054	9.60442	9.6561	0.875014	9.92779	12.548	11.1093	9.83219	7.91555	6.56079	0.357556	1
Cla013292	Histone H4 (AHRD V1 ***- B6T0P4_MAIZE); contains Interpro domain(s) IPR001951 Histone H4	61.9099	29.5965	10.065	8.61762	0.00110939	72.855	54.9086	53.7078	53.8455	0.532461	144.977	106.432	116.485	41.4271	73.0657	59.8825	0.179337	1
Cla013297	Dof zinc finger protein (AHRD V1 *-*- Q9M4G1_SOLTU); contains Interpro domain(s) IPR003851 Zinc finger, Dof-type	18.8179	8.03169	2.19356	2.34664	0.000509812	16.09	7.43136	3.82345	2.44287	0.0456759	12.691	13.3436	11.689	11.1405	6.77509	8.16258	0.686488	1
Cla013298	U-box domain-containing protein 10 (AHRD V1 *--- B3H660_ARATH); contains Interpro domain(s) IPR011989 Armadillo-like helical	71.2898	49.5373	32.1017	30.7371	0.00974595	55.635	45.4927	46.892	46.2916	0.90906	25.22	25.5961	26.2575	25.3841	14.9939	14.0195	0.472435	1
Cla013305	Receptor-like protein kinase (AHRD V1 *-** Q9FZP2_ARATH); contains Interpro domain(s) IPR002290 Serine/threonine protein kinase	17.7362	18.3556	5.53196	5.58697	0.0018855	43.4	23.2896	13.4993	16.7247	0.60934	11.8879	14.9258	15.1639	13.2581	13.7414	9.45838	0.632234	1
Cla013329	cDNA clone 002-143-C11 full insert sequence (AHRD V1 *--- B7F1B2_ORYSJ); contains Interpro domain(s) IPR016040 NAD(P)-binding domain	28.9668	19.9613	4.51701	1.947	0.00224706	55.66	41.7576	65.6253	35.2739	0.208488	53.9413	23.7302	13.9314	7.73067	7.09594	4.90209	0.0281892	1
Cla013334	Receptor-like protein kinase 2 (AHRD V1 *-** RCH2_ARATH); contains Interpro domain(s) IPR002290 Serine/threonine protein kinase	28.1959	13.5998	5.3606	6.81128	0.00100171	38.37	14.3963	15.844	6.61243	0.143321	26.1247	18.1575	21.0427	28.3173	33.6914	27.9902	0.377272	1
Cla013339	UNE1-like protein (AHRD V1 **-- B2ZAS0_9ROSI); contains Interpro domain(s) IPR006943 Protein of unknown function DUF641, plant	22.7238	4.684	0.414544	0.417729	8.57157e-05	40.855	18.259	52.3778	17.6889	0.0380969	15.5296	6.92793	8.88877	8.26014	9.1917	10.9867	0.477293	1
Cla013348	Unknown Protein (AHRD V1)	38.5491	72.2414	102.535	62.137	0.00561034	70.805	45.8173	33.7199	36.0521	0.29909	36.0264	30.3197	22.9398	25.3686	28.5192	23.0786	0.781684	1
Cla013351	Os04g0690100 protein (Fragment) (AHRD V1 ***- Q0J8S4_ORYSJ); contains Interpro domain(s) IPR007087 Zinc finger, C2H2-type	17.3946	14.2801	3.05482	3.98566	0.00924088	26.38	22.8305	16.9027	19.6083	0.419305	18.5968	47.2719	48.6035	67.1841	61.5745	42.4189	0.0245387	1
Cla013389	UDP-glycosyltransferase 74 F1 (AHRD V1 ***- F4IS54_ARATH); contains Interpro domain(s) IPR002213 UDP-glucuronosyl/UDP-glucosyltransferase	36.0663	12.9495	4.34973	7.87144	0.00166559	43.455	42.2335	43.5313	26.5897	0.208715	136.063	82.952	98.437	77.1501	66.6559	69.8329	0.439519	1
Cla013413	CBL-interacting protein kinase 10 (AHRD V1 **** C4P7V9_VITVI); contains Interpro domain(s) IPR006553 Leucine-rich repeat, cysteine-containing subtype	88.2894	40.3051	87.7485	87.3646	0.00517067	74.75	78.512	69.2044	65.9962	0.91111	68.2965	52.2237	59.4362	79.2889	42.282	66.6217	0.700216	1
Cla013422	Receptor-like protein kinase 1-like (AHRD V1 *-** Q5ZBN0_ORYSJ); contains Interpro domain(s) IPR002290 Serine/threonine protein kinase	4.95528	1.11635	0.221436	0.207867	0.00362041	9.645	3.70723	3.88684	4.33465	0.061663	7.18462	2.5605	3.0658	4.26514	3.12367	1.17894	0.165026	1
Cla013424	Ethylene-responsive transcription factor 4 (AHRD V1 *-** B6TYT8_MAIZE); contains Interpro domain(s) IPR001471 Pathogenesis-related transcriptional factor and ERF, DNA-binding	141.218	38.8327	8.85855	6.71939	0.000406862	175.605	231.971	258.189	249.334	0.396311	156.477	132.679	125.301	165.526	136.074	86.4827	0.734841	1
Cla013430	Os11g0124500 protein (Fragment) (AHRD V1 *--- Q0IV02_ORYSJ); contains Interpro domain(s) IPR006769 Protein of unknown function DUF607	7.39221	10.9625	23.2957	23.9406	0.00203922	8.735	6.87989	5.79549	8.0152	0.696522	4.29463	14.7195	12.7762	26.8786	7.89093	4.6145	0.0159074	1
Cla013432	CBS domain-containing protein (AHRD V1 ***- D7M3J3_ARALL); contains Interpro domain(s) IPR000644 Cystathionine beta-synthase, core	956.356	793.084	353.821	473.126	0.00190477	876.58	741.584	685.614	707.889	0.994501	1474.4	1039.33	1022.46	817.592	821.767	659.431	0.102856	1
Cla013434	Acid phosphatase/vanadium-dependent haloperoxidase-related protein (AHRD V1 **-- Q93ZZ7_ARATH); contains Interpro domain(s) IPR003832 Acid phosphatase/vanadium-dependent haloperoxidase related	22.2186	59.3945	79.5354	74.0834	0.00172193	24.58	21.2592	18.4765	25.8313	0.519344	21.6446	28.6547	21.9375	32.8183	34.7333	37.7115	0.32504	1
Cla013438	DNA-3-methyladenine glycosylase I (AHRD V1 **** Q9FIZ5_ARATH); contains Interpro domain(s) IPR005019 Methyladenine glycosylase	58.1312	12.1686	8.77148	2.83961	0.000165911	67.74	38.0649	20.8164	31.8339	0.227154	57.9752	47.3071	41.7067	22.959	87.0287	16.9065	0.188902	1
Cla013484	Receptor-like protein kinase (AHRD V1 **** Q0WPA7_ARATH); contains Interpro domain(s) IPR002290 Serine/threonine protein kinase	11.5747	4.5374	1.53356	2.35588	0.000725105	15.82	6.4104	10.0141	10.8951	0.0282198	21.5228	12.5296	8.48036	8.60337	8.94621	4.79963	0.0526784	1
Cla013485	WRKY transcription factor 29 (AHRD V1 *-** C9DI18_9ROSI); contains Interpro domain(s) IPR003657 DNA-binding WRKY	2.11429	8.3639	8.15266	12.5396	0.00179293	2.5	2.91651	4.30401	5.60156	0.183931	0.626087	0.478844	0.343571	0	0	0.163484	NA	1
Cla013486	Glucan endo-1 3-beta-glucosidase 4 (AHRD V1 *-*- B6T2U4_MAIZE); contains Interpro domain(s) IPR012946 X8	10.0861	3.77699	0.938037	1.5987	0.00418891	21.3	4.56994	2.9503	3.62603	0.0339651	29.3605	18.0321	14.0366	17.0086	16.9318	7.33485	0.173063	1
Cla013516	1-aminocyclopropane-1-carboxylate oxidase (AHRD V1 ***- Q5VLJ5_HEVBR); contains Interpro domain(s) IPR005123 Oxoglutarate and iron-dependent oxygenase	935.823	226.247	29.6298	15.4382	9.16808e-05	1229.55	766.37	340.782	305.33	0.0175739	569.212	377.248	298.79	156.628	221.883	58.5867	0.0841004	1
Cla013528	Protein trichome birefringence-like 38 (AHRD V1 **-- Q8VY22_ARATH); contains Interpro domain(s) IPR004253 Protein of unknown function DUF231, plant	111.432	92.0178	8.306	12.6792	0.000354711	131.405	369.869	461.733	686.289	0.0458586	254.804	168.147	129.573	169.79	136.311	219.929	0.499173	1
Cla013546	Histidinol-phosphate aminotransferase (AHRD V1 **** HIS8_BACCN); contains Interpro domain(s) IPR005958 Tyrosine/nicotianamine aminotransferase	70.4457	39.8755	11.8884	12.6701	0.00140325	66.39	32.9347	55.1646	38.3419	0.227238	70.3529	50.3701	47.4683	41.8618	57.7843	34.5367	0.376434	1
Cla013553	Early nodulin-55-1 (Fragment) (AHRD V1 *--- NO551_SOYBN); contains Interpro domain(s) IPR008972 Cupredoxin	0.901219	1.58318	6.01469	8.07776	0.00382482	0	0.10501	0.189313	0.144408	NA	1.06917	0.0699026	0.27347	0.131393	0.348426	0	NA	1
Cla013565	RING finger protein 5 (AHRD V1 *--- B6TI40_MAIZE); contains Interpro domain(s) IPR001841 Zinc finger, RING-type	128.216	222.448	407.423	392.796	0.00101268	74.86	150.596	88.4287	147.946	0.110467	83.2699	115.108	104.63	142.929	99.6762	135.696	0.550365	1
Cla013571	Sugar transporter, putative (AHRD V1 **-- B9RW27_RICCO); contains Interpro domain(s) IPR003663 Sugar/inositol transporter	2.2668	1.24348	0.316824	0.0614064	0.005488	4.2	2.90736	2.15043	2.67478	0.696756	1.74616	2.75775	2.12385	1.27414	2.81092	2.76416	0.638371	1
Cla013577	O-methyltransferase (AHRD V1 **** D9YKY4_VITVI); contains Interpro domain(s) IPR016461 O-methyltransferase, COMT, eukaryota	2.20117	0.716706	0.0717227	0	0.00358424	3.09	1.59333	0.18154	0.634725	0.029838	1.23422	0.12067	0.172205	0	0.329779	0	0.206706	1
Cla013578	O-methyltransferase (AHRD V1 **** D9YKY4_VITVI); contains Interpro domain(s) IPR016461 O-methyltransferase, COMT, eukaryota	2.12972	0.683892	0.0717227	0	0.0039546	2.97	1.45213	0.0605134	0.634725	0.0151464	1.28118	0.12067	0.143504	0	0.329779	0	0.184529	1
Cla013585	Glutamate formiminotransferase (AHRD V1 ***- B6UFR4_MAIZE); contains Interpro domain(s) IPR012886 Formiminotransferase, N-terminal	18.2063	43.834	113.207	86.8732	0.00170063	18.395	6.10892	14.4132	12.494	0.45125	7.42056	6.75205	8.17524	10.4577	4.16722	5.44598	0.552537	1
Cla013608	Serine-rich protein (AHRD V1 *-*- E5GCC5_CUCME)	51.7063	24.2543	6.92995	9.73772	0.00353153	81.98	105.034	63.6951	63.6948	0.286875	142.338	117.017	133.176	80.1827	83.9163	115.281	0.420051	1
Cla013612	BHLH transcription factor (AHRD V1 *-*- B6TXR4_MAIZE); contains Interpro domain(s) IPR011598 Helix-loop-helix DNA-binding	7.09442	1.37167	0	0.218159	0.000225823	62.565	29.0688	31.3193	25.7203	0.426037	10.4453	5.86015	6.81068	4.04156	7.49821	3.3991	0.548122	1
Cla013613	CBL-interacting protein kinase 9 (AHRD V1 **** A0MNJ6_POPTR); contains Interpro domain(s) IPR002130 Peptidyl-prolyl cis-trans isomerase, cyclophilin-type	91.0068	55.7243	7.90341	12.0692	0.000350266	183.365	363.097	334.158	248.544	0.038594	274.695	268.434	229.841	223.338	194.483	270.579	0.861574	1
Cla013620	Threonine aldolase 2 (AHRD V1 ***- F4J4S1_ARATH); contains Interpro domain(s) IPR001597 Aromatic amino acid beta-eliminating lyase/threonine aldolase	130.968	132.515	44.7639	31.7042	0.00110939	144.73	277.35	173.615	165.972	0.132783	145.246	133.087	123.703	60.7075	32.7394	34.4815	0.0343066	1
Cla013627	Prolyl 4-hydroxylase alpha subunit-like protein (AHRD V1 ***- Q9FKX6_ARATH); contains Interpro domain(s) IPR006620 Prolyl 4-hydroxylase, alpha subunit	7.59967	4.02067	6.32252	124.771	7.47058e-05	6.88	6.11761	4.91526	4.42127	0.493746	5.25218	3.67112	7.8569	15.2187	4.86581	1269.62	0.59602	1
Cla013635	IFA-binding protein-like (AHRD V1 *--- Q5ZC01_ORYSJ); contains Interpro domain(s) IPR007656 Protein of unknown function DUF593	13.646	9.38876	6.01368	3.94003	0.00388177	4.925	15.4621	11.3764	9.04815	0.0354068	8.09713	16.1345	13.6637	11.4431	13.8383	8.17339	0.31168	1
Cla013656	Receptor-like protein kinase (AHRD V1 **** C6ZRW9_SOYBN); contains Interpro domain(s) IPR002290 Serine/threonine protein kinase	75.3775	41.5322	10.2383	7.11631	0.000200898	21.345	25.1497	38.6837	23.0055	0.250314	47.3627	38.6844	40.1644	37.7222	37.0137	19.9824	0.4505	1
Cla013657	Adenylate kinase (AHRD V1 **** B4FL09_MAIZE); contains Interpro domain(s) IPR006259 Adenylate kinase, subfamily	13.257	19.4138	31.4035	33.6332	0.0040003	14.6	23.4133	25.251	20.9764	0.19375	5.91864	8.14927	9.20375	11.9933	11.9986	11.3334	0.181481	1
Cla013661	Calcium dependent protein kinase 1 (AHRD V1 **** C9WVP4_GOSHI); contains Interpro domain(s) IPR002290 Serine/threonine protein kinase	1.93209	2.40051	0.313858	0.502935	0.00886345	1.58	2.4668	1.29087	2.1559	0.489819	1.57858	0.915497	0.689118	4.63452	11.9174	8.79542	0.0228979	1
Cla013668	MYB transcription factor (AHRD V1 **** Q8W1W6_ARATH); contains Interpro domain(s) IPR015495 Myb transcription factor	11.0885	12.3147	34.0065	38.8295	0.00335454	6.58	6.68604	3.56028	4.4063	0.0949172	5.96548	3.3653	3.32155	5.07869	3.23918	2.90039	0.710796	1
Cla013687	MYB transcription factor (AHRD V1 **-- Q66RN1_HEVBR); contains Interpro domain(s) IPR006447 Myb-like DNA-binding region, SHAQKYF class	150.78	109.895	36.3158	37.0394	0.000742602	112.515	121.366	89.9001	104.144	0.487787	62.4149	55.9469	49.3448	79.5167	38.9591	32.6742	0.227273	1
Cla013699	Fe/S biogenesis protein nfuA (AHRD V1 *--- NFUA_HAMD5); contains Interpro domain(s) IPR017065 HIRA-interacting protein 5	36.3105	42.7894	73.4272	96.9495	0.00146805	22.305	33.2024	30.4275	28.2869	0.240908	20.8275	23.7202	24.8584	26.8849	21.6321	32.385	0.628553	1
Cla013721	Phosphatidate cytidylyltransferase family protein expressed (AHRD V1 **-- Q2QYV3_ORYSJ); contains Interpro domain(s) IPR000374 Phosphatidate cytidylyltransferase	4.41758	7.29072	34.0424	58.6975	0.000154135	18.05	12.5809	25.535	16.163	0.309111	25.6351	11.8912	15.091	29.9499	12.1327	180.293	0.264513	1
Cla013731	NAC domain containing protein 53 (AHRD V1 ***- Q949N0_ARATH); contains Interpro domain(s) IPR003441 No apical meristem (NAM) protein	80.8159	90.9419	138.076	197.126	0.00461402	37.855	92.7773	73.3034	83.6745	0.0151464	43.1594	61.3973	69.3902	81.055	66.3407	72.4409	0.123507	1
Cla013736	Pectate lyase-like protein 1 (AHRD V1 ***- E7BTN2_VITVI); contains Interpro domain(s) IPR002022 Pectate lyase/Amb allergen	32.4106	3.95805	0.471475	0.799458	0.00334296	22.44	2.61935	4.46341	2.82964	0.0663246	19.395	15.2374	12.317	24.5803	24.8066	2.35015	0.280585	1
Cla013748	Kinesin-like protein (AHRD V1 *-*- C1FEW8_MICSR); contains Interpro domain(s) IPR001752 Kinesin, motor region	23.1922	2.97842	0.208962	0.397736	1.67362e-05	51.315	45.2461	45.1421	21.0079	0.0525831	42.6191	21.0903	20.6155	11.7738	9.03519	9.76468	0.0903576	1
Cla013757	ABC transporter G family member 9 (AHRD V1 *-*- F4JIV3_ARATH); contains Interpro domain(s) IPR003439 ABC transporter-like	1.57299	0.353189	0.25458	0.0295149	0.00964641	5.735	4.20578	1.41581	1.51706	0.187262	1.0094	0.86211	0.80652	2.05506	0.965647	1.65015	0.812927	1
Cla013763	Inter-alpha-trypsin inhibitor heavy chain H3 (AHRD V1 *--- ITIH3_RABIT); contains Interpro domain(s) IPR002035 von Willebrand factor, type A	15.3086	4.81768	1.96178	1.99735	0.000557007	27.51	28.682	25.0103	13.5633	0.0103571	33.2753	21.3497	14.0983	9.24473	16.6104	25.1867	0.545988	1
Cla013765	GATA transcription factor 9 (AHRD V1 *-** B6STZ1_MAIZE); contains Interpro domain(s) IPR016679 Transcription factor, GATA, plant	29.2727	50.0419	149.644	128.757	0.00348272	36.92	20.5934	22.7566	39.9735	0.0805903	78.849	80.7195	74.9026	128.42	122.031	139.026	0.525068	1
Cla013800	Unknown Protein (AHRD V1); contains Interpro domain(s) IPR009943 Protein of unknown function DUF1475	4.84747	15.8296	27.1607	19.8663	0.00629585	5.795	6.10415	5.0752	6.3674	0.913619	1.50111	4.24233	8.24695	8.31273	8.05085	7.39262	0.0404845	1
Cla013804	F-actin capping protein beta subunit family protein (AHRD V1 **** D7KYY1_ARALL); contains Interpro domain(s) IPR001698 F-actin capping protein, beta subunit	12.3365	3.9544	0.668876	1.23376	0.00343466	24.555	15.0033	9.10326	11.7539	0.0429772	27.6518	24.6203	18.7879	14.6937	21.8539	19.4902	0.360823	1
Cla013807	Palmitoyltransferase (AHRD V1 ***- F1L2U4_ASCSU); contains Interpro domain(s) IPR001594 Zinc finger, DHHC-type	30.9143	10.3851	15.573	8.29875	0.00781926	25.635	22.8136	19.6129	19.5397	0.781411	95.5439	67.6491	65.3985	69.2456	94.4874	49.2903	0.271198	1
Cla013810	Chromosome 15 contig 1 DNA sequence (AHRD V1 ***- Q00V16_OSTTA); contains Interpro domain(s) IPR011046 WD40 repeat-like	5.35289	1.48436	0.655765	1.08752	0.00605358	11.31	5.7076	2.65151	3.21858	0.0478751	7.26731	8.98188	7.59101	10.3424	6.92084	10.4436	0.435365	1
Cla013812	Unknown Protein (AHRD V1); contains Interpro domain(s) IPR008972 Cupredoxin	2.06163	0	0	0	0.00694584	3.84	0.214202	0	0.0917282	0.0308215	1.08147	0.29753	0.582505	1.47073	4.94478	0.308611	0.218001	1
Cla013839	Unknown Protein (AHRD V1)	21.9632	4.30373	0.372881	0.31991	0.00215748	475.495	77.4603	59.7862	28.7308	0.834423	0	0	0	0	0	0	NA	1
Cla013845	Mitochondrial carrier protein-like (AHRD V1 ***- Q9FHX2_ARATH); contains Interpro domain(s) IPR001993 Mitochondrial substrate carrier	7.49465	11.0868	16.9351	16.7403	0.00743418	5.88	7.09303	5.69348	7.32117	0.629525	6.71768	12.99	14.5768	12.5936	9.31253	12.7096	0.214653	1
Cla013861	Unknown Protein (AHRD V1)	1.97054	0.791143	0	0	0.0044989	2.33	0.34462	0.116413	0.0888002	0.0220312	0.855168	0	0.0454783	0.212289	0.088105	0	NA	1
Cla013862	Acyl- (AHRD V1 ***- B5AY36_RICCO); contains Interpro domain(s) IPR005067 Fatty acid desaturase, type 2	29.3459	20.5603	15.8848	333.683	0.000291231	7.875	23.2361	28.8988	36.6858	0.0226644	3.83461	8.21788	10.821	75.9919	14.1311	1655.55	0.401404	1
Cla013875	F-box/LRR-repeat protein 2 (AHRD V1 ***- B6TAC3_MAIZE); contains Interpro domain(s) IPR006553 Leucine-rich repeat, cysteine-containing subtype	322.975	795.082	599.309	650.715	0.00276627	65.5	331.559	178.029	249.37	0.0209426	257.518	283.713	196.531	151.946	119.343	103.488	0.0973966	1
Cla013881	Unknown Protein (AHRD V1)	25.5974	18.2857	8.73633	7.33202	0.00834767	48.38	22.9397	13.1001	13.7668	0.0431825	10.019	10.5176	9.47191	7.74366	10.5291	6.57328	0.832548	1
Cla013902	UDP-N-acetylglucosamine-pyrophosphorylase (AHRD V1 ***- A8HP64_CHLRE); contains Interpro domain(s) IPR002618 UTP--glucose-1-phosphate uridylyltransferase	68.7104	110.157	142.276	161.323	0.00990926	24	37.447	32.4139	32.5941	0.214573	51.8153	39.5332	34.9661	28.1301	34.5422	33.819	0.206277	1
Cla013903	Receptor-like kinase (AHRD V1 *-** A7VM42_MARPO); contains Interpro domain(s) IPR002290 Serine/threonine protein kinase	11.6538	11.8999	31.4679	20.3522	0.00388625	9.025	7.52525	6.3424	8.14768	0.208185	7.01365	13.3988	13.9589	10.6369	10.7736	3.72895	0.229806	1
Cla013929	Type-a response regulator (AHRD V1 ***- B9GU27_POPTR); contains Interpro domain(s) IPR001789 Signal transduction response regulator, receiver region	208.039	90.9663	6.94568	10.4381	0.00053276	90.75	59.7293	68.9141	45.6418	0.533195	212.061	158.483	221.879	199.387	216.429	159.055	0.775147	1
Cla013945	Nod factor receptor protein (Fragment) (AHRD V1 *--- B6ZN36_SOYBN); contains Interpro domain(s) IPR002482 Peptidoglycan-binding Lysin subgroup	28.5688	25.0767	43.2489	71.048	0.00164379	44.215	15.0116	10.768	12.2149	0.016002	24.8276	22.0214	21.3926	39.0346	45.3129	36.621	0.0966112	1
Cla013950	Cation transport regulator-like protein 2 (AHRD V1 ***- F1L4C5_ASCSU); contains Interpro domain(s) IPR006840 ChaC-like protein	223.788	181.794	71.3517	51.2451	0.001516	152.04	163.443	111.199	121.342	0.467803	49.6395	74.2433	62.2361	56.668	25.9095	29.781	0.230049	1
Cla013951	Nodulin MtN21 family protein (AHRD V1 ***- D7KNU0_ARALL); contains Interpro domain(s) IPR000620 Protein of unknown function DUF6, transmembrane	19.8603	17.6356	0.29095	1.53051	0.000742602	43.695	76.7518	27.6569	43.3516	0.367927	27.0718	83.5548	56.4917	64.1553	43.0266	26.5766	0.293631	1
Cla013952	Unknown Protein (AHRD V1)	19.8165	2.90269	0.621623	0.252239	0.00120204	264.92	35.162	42.8327	16.3352	0.130674	1.045	1.10769	8.16815	0	1.36224	0	0.433874	1
Cla013969	Cathepsin B-like cysteine proteinase 6 (AHRD V1 **-* CPR6_CAEEL); contains Interpro domain(s) IPR013128 Peptidase C1A, papain	80.5334	32.265	10.7835	9.474	0.000105001	35.84	55.7151	49.0473	37.2752	0.231256	64.6717	42.42	75.6905	65.5914	64.0868	49.0003	0.378691	1
Cla013970	CM0545.450.nc protein (AHRD V1 **-- B0BLB7_LOTJA); contains Interpro domain(s) IPR004158 Protein of unknown function DUF247, plant	3.04511	1.68628	0.0759502	0	0.000698951	12.635	4.50713	3.02997	2.8476	0.132928	3.28487	5.05933	4.06388	7.58677	9.36011	3.97737	0.494219	1
Cla013980	Chromatin modification-related protein EAF3 (AHRD V1 **-- B6TDE5_MAIZE); contains Interpro domain(s) IPR008676 MRG	28.0276	39.3637	49.0728	60.6696	0.00759101	28.29	40.651	45.2802	47.6356	0.0828183	32.3801	28.8927	37.113	30.4654	28.664	26.2541	0.805882	1
Cla013986	Cytochrome P450 (AHRD V1 *-*- B9NAD7_POPTR); contains Interpro domain(s) IPR001128 Cytochrome P450	2.72458	1.27822	5.63642	10.9229	0.00131891	4.695	3.47608	2.64342	3.95486	0.883088	1.02973	1.23306	1.70188	2.84813	1.25061	1.08526	0.36749	1
Cla014001	Unknown Protein (AHRD V1)	10.1626	8.36967	29.2144	72.7854	0.000411026	22.38	12.5791	7.62082	7.22875	0.223454	33.9275	36.1938	50.2078	38.084	53.1397	65.4518	0.384158	1
Cla014004	Late embryogenesis abundant protein group 8 protein (AHRD V1 **-- E5FHZ6_ARAHY); contains Interpro domain(s) IPR018930 Late embryogenesis abundant protein 18	4.1288	46.5655	178.345	183.208	9.74944e-05	5.38	6.01403	5.48881	5.59118	0.915277	0.949048	1.33028	1.98018	2.29391	1.32918	5.88334	0.341272	1
Cla014007	Prolyl 4-hydroxylase alpha subunit-like protein (AHRD V1 *--- Q9FKX6_ARATH); contains Interpro domain(s) IPR006620 Prolyl 4-hydroxylase, alpha subunit	34.0175	54.0979	79.8021	76.3962	0.00276929	33.27	19.7731	12.1331	24.3779	0.660778	9.79746	18.2308	22.7702	21.6259	22.3743	24.8277	0.0579924	1
Cla014012	Unknown Protein (AHRD V1)	122.966	37.7354	8.01851	7.03493	0.000120855	255.31	178.275	306.621	165.468	0.0382758	277.575	158.231	113.733	65.2722	92.1044	64.0072	0.025356	1
Cla014016	Formamidase (AHRD V1 ***- B9VXW6_LUPAL); contains Interpro domain(s) IPR004304 Acetamidase/Formamidase	12.4727	9.66112	1.36	1.64105	0.00418101	100.705	63.9925	97.0579	61.9392	0.0174321	49.2363	81.6958	88.9891	60.3998	68.6066	45.5294	0.666659	1
Cla014020	BTB/POZ domain-containing protein At1g67900 (AHRD V1 **-- Y1790_ARATH); contains Interpro domain(s) IPR004249 NPH3	19.8997	10.5616	3.14686	2.55185	0.00534058	26	22.9398	26.4835	22.4727	0.417973	12.2952	14.5338	12.2358	13.783	18.7062	12.8318	0.562859	1
Cla014029	MYB transcription factor (Fragment) (AHRD V1 ***- E7BJY5_MALDO); contains Interpro domain(s) IPR006447 Myb-like DNA-binding region, SHAQKYF class	2.03783	3.98467	24.0371	25.269	0.000108591	0.28	0.446942	0.071631	0.335306	NA	0	0	0.0424583	0	0.395459	0	NA	1
Cla014033	50S ribosomal protein L12-2 (AHRD V1 ***- B6SHT7_MAIZE); contains Interpro domain(s) IPR015608 Ribosomal protein L12, chloroplast	25.3241	14.8792	5.67328	5.69121	0.00372721	18.425	18.0322	16.9228	14.1184	0.908702	23.1981	29.6577	40.3596	34.4123	35.9123	52.3062	0.122538	1
Cla014037	Os10g0352000 protein (Fragment) (AHRD V1 *--- Q0IY85_ORYSJ)	62.6187	53.4083	9.85098	12.4154	0.00785554	56.17	32.6594	20.6954	62.8102	0.0695205	4.82713	2.85302	3.23717	7.14013	3.9967	12.825	0.244565	1
Cla014040	Alpha-6-galactosyltransferase (AHRD V1 **-- Q5TIN1_NICBE); contains Interpro domain(s) IPR008630 Galactosyl transferase	10.6326	0.758749	0	0.111334	0.000957896	4.565	1.62205	1.26939	0.631559	0.024719	7.44893	10.9735	13.1055	9.60914	28.6006	13.3083	0.281601	1
Cla014045	ACT domain-containing protein (AHRD V1 **-- F4JWR0_ARATH); contains Interpro domain(s) IPR002912 Amino acid-binding ACT	2.85041	1.34281	5.34154	18.3704	0.00321249	1.195	20.3726	20.9485	17.1955	0.0121264	0.356002	0.117017	0.522919	0.280382	0.0618767	1.92172	0.481983	1
Cla014066	Unknown Protein (AHRD V1)	2.00191	0.452034	0.140006	0	0.00276929	1.995	0.592768	0.911813	0.487839	0.158703	1.69882	1.3783	2.42193	3.51405	0.0479464	0.72056	0.025699	1
Cla014067	Tubulin alpha-5 chain (AHRD V1 ***- B9HN26_POPTR); contains Interpro domain(s) IPR002452 Alpha tubulin	190.579	67.1692	29.152	28.1448	0.00145717	124.21	83.1504	67.7171	81.587	0.0550474	163.391	71.4031	67.7513	65.312	42.6377	59.7279	0.606125	1
Cla014092	Alcohol dehydrogenase (AHRD V1 ***- ADH1_GEOSE); contains Interpro domain(s) IPR002085 Alcohol dehydrogenase superfamily, zinc-containing	0.996274	1.11087	15.0166	13.347	0.000622143	1.465	0.160665	0.108329	0.060133	0.0477556	1.41511	6.94054	7.46605	6.11217	15.7464	9.56967	0.208041	1
Cla014114	Homology to unknown gene (Fragment) (AHRD V1 *-*- Q00XJ3_OSTTA)	6.08239	5.56031	15.1788	15.9693	0.00053276	2.31	2.41073	2.45889	1.63768	0.371691	1.9623	1.6013	1.65443	1.73268	2.8214	2.2435	0.865991	1
Cla014127	Homeobox-leucine zipper protein (AHRD V1 *-*- Q9FXN8_ZINEL); contains Interpro domain(s) IPR001356 Homeobox	139.488	78.5915	36.3187	34.5495	0.00148708	271.695	160.505	210.396	137.831	0.163857	182.727	164.741	157.125	241.452	343.003	179.819	0.282899	1
Cla014133	Phospho-2-dehydro-3-deoxyheptonate aldolase 1 (AHRD V1 ***- B6TUB8_MAIZE); contains Interpro domain(s) IPR002480 DAHP synthetase, class II	8.20245	9.04094	22.5059	19.314	0.00290177	11.85	8.95991	8.86179	12.2646	0.658677	3.57946	8.0316	10.8716	20.0967	14.1188	15.8374	0.0311534	1
Cla014144	Asparagine synthetase (AHRD V1 **** Q8LJT6_STRHE); contains Interpro domain(s) IPR006426 Asparagine synthase, glutamine-hydrolyzing	73.7932	42.4345	25.7933	32.1103	0.00473644	50.1	78.6662	88.9604	79.5602	0.159072	83.2447	65.1606	73.4471	45.7254	43.0478	55.0073	0.262362	1
Cla014151	Major facilitator superfamily transporter (AHRD V1 ***- E8N516_ANATU); contains Interpro domain(s) IPR016196 Major facilitator superfamily, general substrate transporter	1.74898	0.379237	0	0.0639202	0.00555551	8.37	2.92783	1.24164	1.62423	0.0293951	1.91727	1.00197	1.37372	1.78873	2.31664	1.07152	0.70696	1
Cla014155	Trehalose-6-phosphate phosphatase (AHRD V1 **** Q9FJQ1_ARATH); contains Interpro domain(s) IPR003337 Trehalose-phosphatase	9.23551	17.2996	1.60073	2.45588	0.00293671	7.595	13.2807	6.51946	3.22828	0.0390553	11.1159	17.3848	11.8506	6.32699	20.7111	10.6598	0.406429	1
Cla014159	2 3-bisphosphoglycerate-dependent phosphoglycerate mutase (AHRD V1 *-*- B6UF66_MAIZE); contains Interpro domain(s) IPR005952 Phosphoglycerate mutase 1	18.2883	8.59111	4.10571	0.596201	0.00629494	19.37	16.0825	28.599	22.9454	0.0995467	30.0801	31.0304	23.5164	8.7859	10.0071	4.8183	0.160253	1
Cla014172	RING finger protein (AHRD V1 *--- Q22V07_TETTS); contains Interpro domain(s) IPR018957 Zinc finger, C3HC4 RING-type	93.0479	159.719	226.113	160.377	0.0095853	73.535	62.2168	39.5337	54.8858	0.326014	66.4033	101.498	85.0557	84.2869	80.5472	92.5409	0.402606	1
Cla014175	Gamma-glutamyltransferase 1 (AHRD V1 **** Q6DIS4_XENTR); contains Interpro domain(s) IPR000101 Gamma-glutamyltranspeptidase	0.380699	1.0532	2.74005	3.63981	0.00306134	1.7	0.602862	0.739632	1.29998	0.71185	0.31568	0.053432	0.236643	0.232376	0	0.405373	NA	1
Cla014179	Cytochrome P450 (AHRD V1 ***- B9HFV6_POPTR); contains Interpro domain(s) IPR001128 Cytochrome P450	3.35494	4.13165	0	0.166674	0.000438623	36.375	6.93288	5.45983	2.2455	0.29098	0	0	0	0	0	0	NA	1
Cla014180	Cytochrome P450 (AHRD V1 ***- B9HFV6_POPTR); contains Interpro domain(s) IPR001128 Cytochrome P450	0.0386653	1.90238	0	0	0.00131957	0.05	0.0868754	0	0	NA	0	0	0	0	0	0	NA	1
Cla014185	ABC-1 domain protein (AHRD V1 **-- E0UHZ6_CYAP2); contains Interpro domain(s) IPR004147 ABC-1	7.49238	9.19447	27.1531	29.3693	0.00760951	6.665	10.9719	18.0662	12.6388	0.0143039	8.15015	22.9557	18.7936	25.7053	12.6871	22.6488	0.147028	1
Cla014193	Homeobox-leucine zipper protein (AHRD V1 *-*- Q9FXN8_ZINEL); contains Interpro domain(s) IPR001356 Homeobox	101.554	29.4169	2.55784	1.87315	0.000739708	28.95	64.5594	21.0395	36.8065	0.0669439	50.6505	34.1244	20.016	21.8582	15.302	61.4246	0.497209	1
Cla014201	BAC19.4 (AHRD V1 ***- Q9FYX2_SOLLC); contains Interpro domain(s) IPR010608 Protein of unknown function DUF1195	33.8809	43.0771	68.7919	69.3132	0.0055592	39.45	25.8252	23.0616	29.9391	0.187706	49.1134	70.7787	80.7801	92.6009	103.172	113.978	0.163187	1
Cla014206	Late embryogenesis abundant protein (AHRD V1 ***- Q3I3Y9_PICGL)	52.6219	145.599	419.642	564.224	0.000302979	29.03	87.5551	90.2821	138.267	0.0178068	30.7464	79.7171	55.3892	61.7276	69.1816	125.829	0.683843	1
Cla014210	FAD dependent oxidoreductase (AHRD V1 **-- F2UFW5_SALS5); contains Interpro domain(s) IPR006076 FAD dependent oxidoreductase	2.84641	1.52288	8.43367	3.68266	0.00772466	5.67	1.86561	1.67187	1.58499	0.0460394	4.7791	4.03102	4.3376	2.57002	2.54667	1.1882	0.10215	1
Cla014224	UBA/TS-N domain protein (AHRD V1 *--- B8NTJ3_ASPFN); contains Interpro domain(s) IPR001623 Heat shock protein DnaJ, N-terminal	47.4129	20.7425	13.8437	8.1558	0.00474168	44.795	35.2537	64.683	36.4783	0.0266282	84.2886	52.7608	60.5726	41.7873	39.168	12.508	0.0164815	1
Cla014226	mRNA clone RTFL01-19-N09 (AHRD V1 ***- E4MWY4_THEHA)	15.1255	11.9286	23.2197	24.4589	0.00892403	14.585	22.4504	15.5765	20.6959	0.17265	38.6881	45.1063	45.1226	27.854	37.9844	22.3303	0.66351	1
Cla014237	ATP binding / ATPase/ nucleoside-triphosphatase/ nucleotide binding protein (AHRD V1 **-* Q9LJJ5_ARATH); contains Interpro domain(s) IPR003959 ATPase, AAA-type, core	8.95235	6.58886	0.426058	0.436866	0.00469897	37.06	9.21969	16.9892	7.37257	0.715883	1.87035	12.1912	20.9684	25.1602	5.40648	3.20141	0.0824608	1
Cla014238	ATP-dependent zinc metalloprotease FtsH 2 (AHRD V1 *--* FTSH2_RHOBA); contains Interpro domain(s) IPR003959 ATPase, AAA-type, core	2.50984	0.980688	0.0297552	0.300846	0.0035475	17.145	3.54399	0.568985	1.44826	0.757208	0.136539	0.370978	0.411569	0.629363	0.238507	0.294271	0.899361	1
Cla014239	ATP-dependent zinc metalloprotease FtsH 2 (AHRD V1 *--* FTSH2_RHOBA); contains Interpro domain(s) IPR003959 ATPase, AAA-type, core	18.1399	13.6052	33.5672	31.1211	0.00203862	11.97	4.18861	3.03415	4.78258	0.226804	7.27628	15.5403	12.5755	22.2729	6.70628	19.4218	0.600517	1
Cla014243	ATP-dependent zinc metalloprotease FtsH 2 (AHRD V1 *--* FTSH2_RHOBA); contains Interpro domain(s) IPR003959 ATPase, AAA-type, core	5.80271	3.54527	0.247543	0.66301	0.00452284	38.165	4.47576	3.33191	3.39856	0.951048	1.03849	8.78518	12.7268	13.9605	6.25705	2.95601	0.114542	1
Cla014258	Lateral root primordium-related protein (AHRD V1 **-- Q9XGX0_ARATH); contains Interpro domain(s) IPR007818 Protein of unknown function DUF702	7.69149	2.29197	1.50711	2.33564	0.00546951	2.725	1.79372	0.778395	4.74645	0.0314016	7.81956	7.25788	5.79409	4.29188	7.87354	3.3168	0.225232	1
Cla014265	Cytochrome P450 (AHRD V1 ***- A1E367_ISATI); contains Interpro domain(s) IPR001128 Cytochrome P450	0.100499	0.260347	7.40993	3.13501	0.00129963	1.665	0.425444	0.0766179	0.100974	NA	0.699605	0.679249	0.480299	0	0.34792	0	0.315212	1
Cla014267	Zinc finger protein CONSTANS-LIKE 3 (AHRD V1 *--- COL3_ARATH); contains Interpro domain(s) IPR000315 Zinc finger, B-box	0	0	1.64384	2.15376	0.00478378	0.255	0.297363	0.101969	0.12734	NA	0	0.0847054	0	0	0	2.28493	NA	1
Cla014290	Receptor-like protein kinase (AHRD V1 *-** C6ZRS0_SOYBN); contains Interpro domain(s) IPR002290 Serine/threonine protein kinase	0.574775	0.512091	0.0213152	0	0.00640826	0.185	0.115009	0.0877892	0.0626566	NA	0.0486599	0.0807773	0.222019	0	0	0.0351337	NA	1
Cla014294	Oligopeptide transporter 9 (AHRD V1 ***- B6SVF4_MAIZE); contains Interpro domain(s) IPR004648 Tetrapeptide transporter, OPT1/isp4	10.1849	13.0423	16.897	22.6835	0.00458421	8.11	12.1328	10.9084	11.2892	0.157974	8.31148	7.07025	6.88434	8.45271	7.82498	9.42471	0.67684	1
Cla014295	Rhodanese-like domain-containing protein (AHRD V1 ***- Q8RUD6_ARATH); contains Interpro domain(s) IPR001763 Rhodanese-like	45.0102	115.833	160.465	303.94	0.00769009	26.245	101.245	58.9266	63.927	0.0266225	16.8751	88.5346	75.0572	133.138	69.9928	166.768	0.0620942	1
Cla014297	Alpha-mannosidase (AHRD V1 ***- Q9FKW9_ARATH); contains Interpro domain(s) IPR000602 Glycoside hydrolase, family 38, core	115.337	535.391	442.868	405.464	0.00994159	46.995	104.534	93.9808	96.68	0.13516	52.2684	80.7635	80.8471	71.733	80.2894	42.9368	0.235603	1
Cla014298	Proteasome subunit alpha type (AHRD V1 *-** Q3HVM9_SOLTU); contains Interpro domain(s) IPR001353 Proteasome, subunit alpha/beta	28.7398	43.5253	70.1451	73.6129	0.00995192	17.485	20.6338	15.1213	22.613	0.439927	27.345	27.9848	33.0063	22.0684	25.7936	37.3597	0.252056	1
Cla014314	Aspartyl protease family protein (AHRD V1 **-- D7LAA8_ARALL); contains Interpro domain(s) IPR001461 Peptidase A1	2.05593	1.12783	0.145236	0.11109	0.00987815	3.335	0.619074	0.295231	0.225916	0.0199768	1.23347	1.30361	1.04579	1.42887	1.99668	1.72258	0.899366	1
Cla014333	IST1 homolog (AHRD V1 *--- IST1_HUMAN); contains Interpro domain(s) IPR005061 Protein of unknown function DUF292, eukaryotic	2.16689	0.236079	0.249971	0	0.0093587	3.03	0.474664	0.396713	0.323914	0.0273901	2.30644	0.595894	0.337673	0.667764	1.28439	0.721061	0.360916	1
Cla014334	CM0216.330.nc protein (AHRD V1 ***- B0BLI1_LOTJA); contains Interpro domain(s) IPR004320 Protein of unknown function DUF241, plant	17.6837	13.3061	1.75325	1.67226	0.000333445	7.105	19.3398	11.4802	11.198	0.0658005	10.6546	25.0267	38.8059	45.7526	41.0619	32.7113	0.0118519	1
Cla014374	cDNA FLJ58308 highly similar to Alpha-1 2-mannosyltransferase ALG9 (EC 2.4.1.-) (AHRD V1 ***- B4DYW0_HUMAN); contains Interpro domain(s) IPR019446 Domain of unknown function DUF2431	73.943	42.4236	20.7219	18.8609	0.00690872	141.64	78.486	86.2139	85.6394	0.948059	33.6436	64.9533	99.4546	100.112	74.6331	43.7711	0.253323	1
Cla014383	Alkylated DNA repair protein (AHRD V1 ***- E8VXU9_VIBVU); contains Interpro domain(s) IPR005123 Oxoglutarate and iron-dependent oxygenase	3.63635	7.22738	18.0365	9.28462	0.00830042	2.095	2.68139	1.06123	1.82189	0.379074	3.88558	2.9063	3.56766	5.50437	2.37655	6.07063	0.393528	1
Cla014388	Heavy metal-associated domain containing protein expressed (AHRD V1 **** Q7XG81_ORYSJ); contains Interpro domain(s) IPR006121 Heavy metal transport/detoxification protein	9.91352	1.55475	0.0998563	0	0.00822424	28.625	18.4028	78.0125	22.4763	0.031918	77.247	69.1267	76.5664	50.9549	53.5678	207.282	0.961954	1
Cla014391	Microtubule-associated proteins 70-3 (AHRD V1 ***- F4IPB2_ARATH); contains Interpro domain(s) IPR009768 Myosin II heavy chain-like	0.07641	2.28067	2.18709	1.84869	0.00258361	0.18	0.128762	0.335317	0.101976	NA	0.372303	0.500136	0.364852	0.0537044	0	0.080113	NA	1
Cla014446	Prephenate dehydratase family protein (AHRD V1 ***- D7KMI7_ARALL); contains Interpro domain(s) IPR001086 Prephenate dehydratase	5.04232	9.09169	22.3027	21.2753	0.00650403	7.34	5.18928	5.28042	6.06972	0.240728	7.1867	2.21185	3.13357	3.15501	1.04216	2.69034	0.107912	1
Cla014447	Ankyrin repeat domain-containing protein 13C-A (AHRD V1 *--- C0H9Z7_SALSA); contains Interpro domain(s) IPR012336 Thioredoxin-like fold	3.8331	0.286043	0.245641	0	0.00105825	3.06	1.32818	0.333314	0.266949	0.0122398	2.95044	0.335748	0.127977	0	0	0.1688	0.019961	1
Cla014449	Autophagy-related protein 8c (AHRD V1 ***- F4HX35_ARATH); contains Interpro domain(s) IPR004241 Light chain 3 (LC3)	22.1243	75.6252	61.4893	65.8863	0.00470159	36.19	47.9163	34.2117	63.3124	0.0850727	43.4614	74.3258	62.8867	88.173	82.1533	57.8555	0.626867	1
Cla014450	Beta-1 3-galactosyltransferase 6 (AHRD V1 **-- B6UBH3_MAIZE); contains Interpro domain(s) IPR002659 Glycosyl transferase, family 31	22.7458	17.9451	7.05362	7.21153	0.00890477	10.475	5.80093	4.13922	3.70107	0.133189	7.95918	7.94028	9.44732	11.0792	15.9502	7.5095	0.570218	1
Cla014454	Calcium dependent protein kinase 21 (AHRD V1 **** B9HZ37_POPTR); contains Interpro domain(s) IPR002290 Serine/threonine protein kinase	23.8365	48.6951	75.2388	83.6192	0.00132272	32.95	27.6772	18.8608	30.867	0.831218	17.8924	25.3552	33.4811	33.0364	35.5379	23.0527	0.226956	1
Cla014456	Os04g0625000 protein (Fragment) (AHRD V1 *-*- Q0J9Y7_ORYSJ)	1.48727	0.0784875	0.0299976	0	0.00707267	1.355	0.279656	0.344195	0.314028	0.0905778	3.73726	0.230992	0.501515	0	0.901686	0	0.063168	1
Cla014464	Glucose-6-phosphate/phosphate translocator 2 (AHRD V1 ***- D7KVF2_ARALL); contains Interpro domain(s) IPR004696 Tpt phosphate/phosphoenolpyruvate translocator	3.85701	0.594607	4.43425	4.01848	0.00389275	0.575	0.515834	0.309502	0.186336	NA	0.818322	1.25597	2.02552	1.1481	3.94951	2.27975	0.395827	1
Cla014471	Unknown Protein (AHRD V1)	0	0.82586	9.21298	14.4454	0.000292296	0	0.318117	0.286754	0.696262	NA	18.9617	18.7402	6.69276	6.49358	7.37223	4.78406	0.308521	1
Cla014472	Cytochrome P450 (AHRD V1 ***- B9MUE5_POPTR); contains Interpro domain(s) IPR001810 Cyclin-like F-box	7.02227	4.54146	1.2155	1.42669	0.00244412	5.275	8.51838	6.01446	8.27757	0.306115	4.16393	4.41178	5.24357	2.26525	4.51568	2.71589	0.29727	1
Cla014489	Inositol-3-phosphate synthase (AHRD V1 ***- C4PW05_ARATH); contains Interpro domain(s) IPR002587 Myo-inositol-1-phosphate synthase	3.14927	4.04747	19.6737	22.7717	0.000420245	11.335	11.6456	25.1771	12.0738	0.195402	17.9416	17.1012	14.9535	6.8118	16.812	5.70795	0.0973966	1
Cla014504	Aminotransferase like protein (AHRD V1 ***- Q0WWF1_ARATH); contains Interpro domain(s) IPR005814 Aminotransferase class-III	332.358	223.322	64.9253	58.3521	0.000142305	155.3	789.85	411.077	426.085	0.0387695	835.844	563.98	571.995	506.763	361.953	400.016	0.115684	1
Cla014510	UDP-glycosyltransferase-like protein (AHRD V1 ***- F4IQK7_ARATH); contains Interpro domain(s) IPR002213 UDP-glucuronosyl/UDP-glucosyltransferase	0	0	5.47785	1.53269	0.000734193	0.05	0	0	0	NA	0	0	0	0	0	0	NA	1
Cla014528	F box protein family (AHRD V1 ***- Q6WEQ2_ARALL); contains Interpro domain(s) IPR001810 Cyclin-like F-box	31.7334	35.3951	16.9298	12.6901	0.00457234	33.505	28.2999	16.473	16.1757	0.297803	7.94014	13.4495	16.0689	15.246	16.1638	14.872	0.49334	1
Cla014529	Plant-specific domain TIGR01568 family protein (AHRD V1 *--- B6SHS0_MAIZE); contains Interpro domain(s) IPR006458 Protein of unknown function DUF623, plant	36.567	11.9551	11.6636	10.5892	0.0026211	33.55	22.4062	10.6719	20.4256	0.0178394	34.6947	13.104	14.8316	13.9019	44.0145	58.1034	0.0693313	1
Cla014537	GRAS family transcription factor (AHRD V1 **-- B9MXR4_POPTR); contains Interpro domain(s) IPR005202 GRAS transcription factor	49.8202	32.7127	10.8609	9.7131	0.000416318	48.69	44.248	23.1296	26.785	0.0210377	80.6289	81.9274	71.5289	65.662	81.2032	40.6314	0.459925	1
Cla014540	GRAS family transcription factor (AHRD V1 **-- B9HET8_POPTR); contains Interpro domain(s) IPR005202 GRAS transcription factor	58.1051	36.204	10.21	10.927	0.00021839	45.515	50.578	28.5231	31.1909	0.0422186	93.5833	94.2244	81.9392	78.4517	108.949	49.0935	0.275235	1
Cla014545	Leucine-rich repeat receptor-like protein kinase (Fragment) (AHRD V1 **-- C0LGU8_ARATH); contains Interpro domain(s) IPR001611 Leucine-rich repeat	21.5616	6.47572	4.80512	1.8173	0.00539675	19.92	20.0177	8.65603	11.0213	0.0696353	92.4768	44.6589	38.9653	31.0448	22.1322	38.87	0.20583	1
Cla014571	Unknown Protein (AHRD V1); contains Interpro domain(s) IPR000167 Dehydrin	6.64239	0.948769	0	0	0.00970466	40.1	19.7527	12.3459	13.5513	0.276908	21.4893	4.63698	2.78766	1.67729	0	1.14516	0.0322662	1
Cla014572	BZIP transcription factor (Fragment) (AHRD V1 **** F1DK38_MAIZE); contains Interpro domain(s) IPR011616 bZIP transcription factor, bZIP-1	36.143	19.8115	0.941529	1.21335	0.00178638	85.355	68.4074	41.7654	43.086	0.078089	330.64	176.234	102.306	119.588	168.359	96.5562	0.192977	1
Cla014578	Unknown Protein (AHRD V1)	40.0443	16.2827	3.32605	1.70075	0.000951395	30.595	45.4982	30.2795	32.0313	0.335399	5.11522	3.14533	10.4441	5.72099	0.895313	1.66682	0.274616	1
Cla014579	Methyltransferase (AHRD V1 **** Q9LRL5_ARATH); contains Interpro domain(s) IPR005299 SAM dependent carboxyl methyltransferase	46.3134	19.1834	9.30249	2.51842	0.00177285	67.405	16.8011	16.0238	10.2414	0.306895	5.07064	3.03673	3.8273	2.11561	1.7114	1.44274	0.283787	1
Cla014592	GDP-mannose 4 6-dehydratase (AHRD V1 ***- B7XH28_NICBE); contains Interpro domain(s) IPR006368 GDP-mannose 4,6-dehydratase	28.3332	34.9948	90.4604	84.6746	0.00360941	22.895	14.2643	13.0113	22.7827	0.289738	15.6415	26.71	41.6521	55.8145	53.7987	40.1002	0.0873517	1
Cla014595	Hydrolase alpha/beta fold family protein (AHRD V1 ***- D7MBG9_ARALL); contains Interpro domain(s) IPR000073 Alpha/beta hydrolase fold-1	2.75552	1.35447	7.66151	9.16879	0.00564046	4.53	2.35627	0.614069	1.02693	0.0395343	2.31337	2.14698	1.66449	1.45736	1.68477	1.60027	0.882698	1
Cla014637	Receptor-like kinase (AHRD V1 **** C0SW31_SOYBN); contains Interpro domain(s) IPR002290 Serine/threonine protein kinase	73.3406	38.482	13.8757	16.2905	0.00960252	168.89	156.682	127.664	117.771	0.681579	93.3011	100.199	80.8039	92.309	68.7192	56.3581	0.20583	1
Cla014639	Receptor-like protein kinase (AHRD V1 *-** E0XL18_MAIZE); contains Interpro domain(s) IPR002290 Serine/threonine protein kinase	27.9939	9.44343	5.52046	7.06661	0.000502252	29.19	24.0891	25.7896	22.0422	0.55586	21.408	9.83048	8.45192	5.74563	9.82116	5.45857	0.0743319	1
Cla014670	Unknown Protein (AHRD V1)	11.829	26.4403	32.1547	24.4637	0.00852832	15.995	15.7802	10.4343	10.0698	0.0803254	17.1929	16.7316	11.2889	16.1706	10.2282	10.8863	0.650938	1
Cla014690	BTB/POZ domain-containing protein At1g03010 (AHRD V1 **-- Y1301_ARATH); contains Interpro domain(s) IPR004249 NPH3	1.70072	0.300668	0.110368	0.183456	0.00696967	2.7	4.06101	4.60703	3.62395	0.493242	1.82368	0.935733	0.952096	1.41694	2.23282	0.798951	0.445656	1
Cla014715	Unknown Protein (AHRD V1)	0.269305	1.65953	8.60888	13.1745	0.00156629	0	0	0.424212	0.151384	NA	0	0	0.572343	0	0	0.282356	NA	1
Cla014726	Breast carcinoma amplified sequence 3 (Fragment) (AHRD V1 *--- B1AR77_MOUSE); contains Interpro domain(s) IPR011046 WD40 repeat-like	28.8489	21.9224	12.8231	9.72166	0.0035475	23.48	28.3768	22.8736	20.4613	0.404787	13.3593	13.5161	13.1306	11.0826	6.59855	5.03315	0.139018	1
Cla014745	Glutathione peroxidase (AHRD V1 ***- D7TPC9_VITVI); contains Interpro domain(s) IPR000889 Glutathione peroxidase	13.4501	13.7736	48.4799	61.7027	0.00021634	16.83	11.8662	9.78132	8.28994	0.145528	67.4204	60.9747	84.8991	53.9104	48.244	56.1285	0.390397	1
Cla014764	Time for coffee (AHRD V1 ***- D7L1P0_ARALL)	65.1193	48.9182	30.4072	27.5542	0.00662162	78.385	73.2979	60.0667	64.9122	0.919762	87.3569	78.9854	57.0309	110.499	68.9492	45.1686	0.10263	1
Cla014773	Ovate family protein 11 (AHRD V1 *--- O23341_ARATH); contains Interpro domain(s) IPR006458 Protein of unknown function DUF623, plant	5.26093	1.55182	0.3706	0.499562	0.00892748	8.47	5.92898	7.24353	3.69429	0.148684	17.2474	21.4003	26.2002	24.645	29.3784	22.2777	0.883929	1
Cla014786	Kinase-like protein (AHRD V1 **** Q9LUI6_ARATH); contains Interpro domain(s) IPR015783 ATMRK serine/threonine protein kinase-like	30.1777	38.8433	48.5612	68.6007	0.00839253	15.27	27.3218	15.6339	29.307	0.0568742	15.1568	20.9917	15.4049	21.9243	15.0772	30.3934	0.677077	1
Cla014793	2OG-Fe(II) oxygenase domain-containing protein (AHRD V1 ***- Q8VYD7_ARATH)	2.82308	1.96592	0.32862	0.559308	0.00708301	1.675	3.6021	2.63668	2.97135	0.382464	0.762819	2.48912	2.36601	3.51323	4.44299	3.63431	0.0854526	1
Cla014808	Auxin responsive protein (AHRD V1 ***- D9IQE6_CATRO); contains Interpro domain(s) IPR003311 AUX/IAA protein	129.538	24.5407	1.29939	2.21395	0.000686615	132.95	235.695	253.528	108.93	0.258137	975.59	647.846	718.448	490.093	620.766	1213	0.483064	1
Cla014809	Auxin responsive protein (AHRD V1 ***- D9IQE6_CATRO); contains Interpro domain(s) IPR003311 AUX/IAA protein	31.707	14.8294	1.57022	3.33378	0.00521847	143.225	203.978	197.755	161.618	0.647307	372.454	196.38	253.945	137.018	90.3116	88.1203	0.0980897	1
Cla014812	Ran GTPase activating protein (Fragment) (AHRD V1 **-- A7M8K4_NICBE); contains Interpro domain(s) IPR003590 Leucine-rich repeat, ribonuclease inhibitor subtype	6.45398	9.04973	16.9952	13.0776	0.00651781	5.3	11.6866	9.84613	9.33802	0.0534477	5.84723	7.22996	6.72594	7.05175	7.63761	7.28792	0.965213	1
Cla014822	Uncharacterized basic helix-loop-helix protein (AHRD V1 *--- F4IC01_ARATH); contains Interpro domain(s) IPR011598 Helix-loop-helix DNA-binding	39.152	13.911	5.83703	5.81072	0.000560561	16.85	20.9326	13.564	10.962	0.224582	25.5775	17.8452	15.0635	14.3664	13.848	10.7709	0.156105	1
Cla014826	Gibberellin 20-oxidase (AHRD V1 ***- Q9ARL2_LOLPR); contains Interpro domain(s) IPR005123 Oxoglutarate and iron-dependent oxygenase	0.132795	16.1431	53.9796	22.6034	0.00146722	0	0.945377	0.268955	0.205159	NA	0.702674	5.41949	4.89677	50.2322	44.6599	58.3555	0.0458919	1
Cla014827	1-aminocyclopropane-1-carboxylate oxidase (AHRD V1 **-- B9T297_RICCO); contains Interpro domain(s) IPR005123 Oxoglutarate and iron-dependent oxygenase	9.14988	1989.05	3273.7	2204.69	1.3756e-05	0.13	40.7547	11.0791	11.4924	0.0888854	1.1887	3.92673	3.01449	11.7706	10.6482	13.3094	0.222942	1
Cla014845	Lipoxygenase (AHRD V1 ***- B9SMP7_RICCO); contains Interpro domain(s) IPR000907 Lipoxygenase	1.94048	0.161873	0.0787631	0	0.00208143	1.205	0.593838	0.134287	0.077406	0.0191806	1.37591	0.209228	0.182432	0.064522	0.285164	0	0.0848747	1
Cla014849	Laccase-22 (AHRD V1 **-- LAC22_ORYSJ); contains Interpro domain(s) IPR011707 Multicopper oxidase, type 3	11.6348	11.6763	5.95152	4.22168	0.00479296	4.195	9.45671	5.77757	5.75663	0.087955	8.0782	4.51384	4.81667	4.99837	4.55137	3.80149	0.25564	1
Cla014881	ABC transporter family protein (AHRD V1 ***- B9H8P6_POPTR); contains Interpro domain(s) IPR003439 ABC transporter-like	2.93266	5.71091	12.3735	8.05076	0.00265899	3.95	3.4223	3.01073	3.43444	0.87025	7.76786	6.71376	9.20854	7.75409	3.84041	5.01228	0.383275	1
Cla014894	Auxin induced-like protein (AHRD V1 *--- E0Z5V6_PICSI); contains Interpro domain(s) IPR007613 Protein of unknown function DUF568, DOMON-like	3.74828	1.28047	13.4862	13.7729	0.00146805	16.305	0.978788	1.29322	2.0446	0.318669	3.7589	3.18192	2.09426	5.43889	15.5974	4.34239	0.143724	1
Cla014896	Lipase class 3 family protein (AHRD V1 ***- D7L6K1_ARALL)	23.7436	29.8147	49.2459	44.2071	0.00759101	18.005	32.556	28.4963	28.6886	0.298667	40.1966	33.0409	31.0849	37.8323	37.1435	26.6694	0.610895	1
Cla014909	Kinase family protein (AHRD V1 **** D7MVG5_ARALL); contains Interpro domain(s) IPR002290 Serine/threonine protein kinase	6.98024	9.69512	31.4698	22.0517	0.00724534	2.625	3.20161	2.26169	2.51168	0.858867	2.0805	11.6673	9.4722	5.33543	1.45882	1.99011	0.0787634	1
Cla014919	mRNA clone RTFL01-13-K15 (AHRD V1 **-- E4MX37_THEHA); contains Interpro domain(s) IPR008479 Protein of unknown function DUF760	108.045	118.512	42.6543	46.9579	0.00335945	142.63	150.513	109.906	116.888	0.375775	146.636	132.242	112.793	107.284	70.5459	70.1597	0.34477	1
Cla014926	GTP cyclohydrolase I (AHRD V1 ***- Q8VYU3_SOLLC); contains Interpro domain(s) IPR001568 Ribonuclease T2	3.90834	2.62641	0.519974	0.356903	0.00574493	4.84	5.73615	3.71157	4.80207	0.439571	2.837	1.78491	2.53705	2.13085	1.82567	2.26603	0.920046	1
Cla014939	GPI transamidase component PIG-S-like (AHRD V1 *-*- Q5N713_ORYSJ); contains Interpro domain(s) IPR019540 Phosphatidylinositol-glycan biosynthesis class S protein	5.75624	1.28698	0.723002	1.18295	0.00738415	11.67	7.07134	5.56374	7.41869	0.140233	4.31338	4.52284	4.51588	3.32304	5.43185	5.47787	0.452484	1
Cla014948	Transcription factor (AHRD V1 *-*- D7LLP9_ARALL); contains Interpro domain(s) IPR006578 MADF domain	16.3136	8.83693	8.84663	21.9926	0.00717011	19.405	10.4428	10.6708	14.6191	0.0767352	12.3936	15.07	15.1671	21.3206	17.5996	17.4682	0.658887	1
Cla014978	DUF1264 domain protein (AHRD V1 **-- B8NLT6_ASPFN); contains Interpro domain(s) IPR010686 Protein of unknown function DUF1264	25.9018	1.90189	0	0	0.000108925	0	0.123589	0.333321	0	NA	0	0.0884983	0	0	0	0	NA	1
Cla014997	( related) (AHRD V1 *-*- Q2HTJ8_MEDTR)	72.6366	108.192	174.194	131.664	0.00764134	27.15	50.6929	36.9384	37.3614	0.276028	45.9488	32.1463	28.4074	34.1639	32.5682	19.0629	0.20583	1
Cla015000	Aspartic proteinase nepenthesin I (AHRD V1 **-- A9ZMF9_NEPAL); contains Interpro domain(s) IPR001461 Peptidase A1	4.18857	0.43591	0.233526	0	0.0018453	13.15	1.20296	0.665197	0.528025	0.0114633	4.83744	0.455938	0.4491	0.155958	0.258905	0	0.0228172	1
Cla015014	Leaf senescence protein-like (AHRD V1 ***- Q654T8_ORYSJ); contains Interpro domain(s) IPR004253 Protein of unknown function DUF231, plant	2.58314	2.7966	0.222704	0.152872	0.0039988	2.245	4.86418	5.47452	5.27171	0.0750133	4.11668	3.16386	3.64549	1.57856	4.83998	1.5065	0.670221	1
Cla015023	Ribosome biogenesis protein BMS1 (AHRD V1 *--- E9CHE4_CAPO3); contains Interpro domain(s) IPR007034 Protein of unknown function DUF663	44.8241	21.2015	17.243	14.2626	0.00176277	31.86	32.6383	37.3303	26.2441	0.215359	57.5702	36.901	33.5186	26.3015	32.9503	20.6163	0.0603396	1
Cla015025	GRAS family transcription factor (AHRD V1 **-- B9GTP1_POPTR); contains Interpro domain(s) IPR005202 GRAS transcription factor	49.8764	42.4608	17.8932	15.6505	0.00535865	49.04	59.938	58.6619	58.4901	0.554545	54.6985	58.7482	49.2072	47.7392	53.592	50.241	0.939994	1
Cla015033	Serine carboxypeptidase F13S12.6 (AHRD V1 ***- B6U5K7_MAIZE); contains Interpro domain(s) IPR001563 Peptidase S10, serine carboxypeptidase	5.16157	7.688	1.42911	3.27541	0.00797431	7.07	12.1591	12.9362	15.0769	0.184285	9.4175	9.847	10.6077	10.4446	8.21801	10.0253	0.928612	1
Cla015040	Unknown Protein (AHRD V1); contains Interpro domain(s) IPR006706 Extensin-like region	0.208312	0.322549	38.2089	55.2586	0.00300255	111.375	2.5843	3.5255	22.2729	0.391445	0.152224	0	0	0	0	0	NA	1
Cla015056	Thiamin pyrophosphokinase 2 (AHRD V1 ***- F4IV16_ARATH); contains Interpro domain(s) IPR016966 Thiamin pyrophosphokinase, eukaryotic	17.6216	39.5409	69.6613	51.9306	0.00230243	18.56	12.0982	7.6574	9.12767	0.333805	11.5882	12.2696	11.2635	12.235	17.882	13.8251	0.618579	1
Cla015059	Multidrug resistance protein ABC transporter family (AHRD V1 **-- B9I9S5_POPTR); contains Interpro domain(s) IPR001140 ABC transporter, transmembrane region	11.6003	3.30765	0.638864	0.792216	0.000664442	4.235	6.21625	4.91301	11.0207	0.0860215	9.45329	10.8797	11.335	14.3649	12.355	6.71425	0.346641	1
Cla015060	Multidrug resistance protein ABC transporter family (AHRD V1 **-- B9I9S5_POPTR); contains Interpro domain(s) IPR001140 ABC transporter, transmembrane region	2.72036	0.788935	0.199966	0.211222	0.0010787	0.53	1.53323	1.15299	3.18796	0.0192193	1.90805	2.09072	2.37788	2.4955	3.42597	1.96131	0.514433	1
Cla015065	Universal stress protein family protein (AHRD V1 **** A8IXL9_BRACM); contains Interpro domain(s) IPR006016 UspA	0.156914	0.380565	3.82943	8.54929	0.00378599	0	0.530846	9.22469	5.49312	0.012498	6.89455	15.816	23.3278	24.918	17.3709	35.8069	0.0260526	1
Cla015093	Novel protein similar to vertebrate ADP-ribosyltransferase (NAD+ poly (ADP-ribose) polymerase) (ADPRT) (AHRD V1 **-* Q5RHR0_DANRE); contains Interpro domain(s) IPR012317 Poly(ADP-ribose) polymerase, catalytic region	5.70457	18.2689	29.1572	31.475	0.00187009	6.07	4.76777	2.55289	3.82092	0.330961	1.73552	1.71949	2.09014	2.52444	0.865628	1.45287	0.552536	1
Cla015100	Unknown Protein (AHRD V1)	10.8381	1.41914	0.291659	0	0.00738807	180.29	69.9205	50.8408	41.0056	0.191306	158.426	235.28	215.882	94.4952	15.7229	22.4227	0.102573	1
Cla015103	Pectinesterase (AHRD V1 **** B9GSC4_POPTR); contains Interpro domain(s) IPR000070 Pectinesterase, catalytic	2.71935	3.35521	74.7238	52.3582	7.47058e-05	37.675	3.02839	1.58419	4.01894	0.179409	0.365189	0.269369	0.173979	0.594449	2.37024	0.542701	0.824052	1
Cla015114	Glycosyltransferase (AHRD V1 ***- F4YF64_9APIA); contains Interpro domain(s) IPR002495 Glycosyl transferase, family 8	4.75204	6.51664	17.204	24.0346	0.00352491	26.755	10.987	13.4588	16.7523	0.0282015	8.35083	8.02768	8.42539	15.4963	11.4486	7.8186	0.461431	1
Cla015117	Unknown Protein (AHRD V1)	1.98042	0.291019	29.6035	75.8967	0.0018831	1.845	1.26811	2.19379	7.04042	0.044166	0.142103	0.0602507	0.0429913	0.14878	1.07122	0.253412	NA	1
Cla015119	Histidinol-phosphate aminotransferase (AHRD V1 *-** HIS8_UNCMA); contains Interpro domain(s) IPR004839 Aminotransferase, class I and II	8.77795	3.12853	1.93881	1.54328	0.0033209	27.985	12.4676	8.02452	5.87426	0.0190075	11.1707	5.59714	5.23424	1.64869	3.31777	2.67737	0.122538	1
Cla015120	Zinc finger protein 6 (AHRD V1 *-*- B6T066_MAIZE); contains Interpro domain(s) IPR007087 Zinc finger, C2H2-type	10.5911	5.63649	0	1.15733	0.00690872	55.845	8.66232	18.6079	8.78398	0.0451273	1.3885	1.72073	2.58853	2.72854	2.39253	3.18837	0.936631	1
Cla015131	Beta xylosidase (AHRD V1 ***- Q6RXY3_FRAAN); contains Interpro domain(s) IPR001764 Glycoside hydrolase, family 3, N-terminal	2.27437	0.626353	0	0.107117	0.00543654	2.135	0.389859	0.055691	0.104298	0.0340611	1.34891	0	0.0396205	0.160991	0.123009	0.156024	0.0973966	1
Cla015144	At1g02570 (Fragment) (AHRD V1 *-*- C0KGC8_ARATH)	22.4236	77.0802	58.888	51.7079	0.00743418	2.265	20.0181	12.7741	19.6598	0.0113627	4.3602	4.67151	4.13842	7.44198	2.3424	4.13632	0.735061	1
Cla015152	Stachyose synthase (AHRD V1 **-- B8LG99_CUCSA); contains Interpro domain(s) IPR008811 Raffinose synthase	4.24023	1.68261	0.272614	0.272276	0.0023486	2.245	10.4153	21.7467	12.0308	0.0183295	1.80833	1.96847	3.44167	2.67699	2.82804	2.25287	0.599155	1
Cla015154	WRKY transcription factor (AHRD V1 **** A0MVX6_POPCN); contains Interpro domain(s) IPR003657 DNA-binding WRKY	2.32053	5.76906	18.6639	29.8624	0.00652345	6.745	3.58523	12.5388	8.79679	0.0191806	180.301	136.35	146.196	78.2743	50.9721	52.541	0.143599	1
Cla015190	S-adenosylmethionine synthase (AHRD V1 **** E2GMU6_GOSHI); contains Interpro domain(s) IPR002133 S-adenosylmethionine synthetase	1763.06	1258.38	2841.86	2144.84	0.00684495	3050.78	1449.11	1859.28	2588.55	0.222466	2952.63	2672.21	2971.06	2786.9	2939.14	1628.96	0.498933	1
Cla015228	Zinc finger A20 and AN1 domain-containing stress-associated protein 8 (AHRD V1 **** SAP8_ORYSJ); contains Interpro domain(s) IPR000058 Zinc finger, AN1-type	3428.31	7082.25	12353.9	6923.01	0.00257975	1884.15	2230.99	1942.32	2719.99	0.308591	2056.97	2036.25	1823.31	2017.01	2172.56	2169.67	0.844711	1
Cla015230	Unknown Protein (AHRD V1)	45.87	84.3473	287.249	344.905	0.00444179	30.995	5.86348	4.80717	2.74743	0.403447	1.58671	0.224999	1.59438	0	7.97624	4.55201	0.290976	1
Cla015231	Unknown Protein (AHRD V1)	22.1745	106.9	3832.33	6743.67	7.7617e-06	168.96	10.4648	10.0478	38.1867	0.496184	19.4644	51.7623	48.1961	57.1336	39.7554	20.4478	0.502654	1
Cla015245	Carotenoid cleavage dioxygenase (AHRD V1 ***- Q0H394_CUCME); contains Interpro domain(s) IPR004294 Carotenoid oxygenase	49.3429	53.0044	122.274	123.69	0.00185198	31.15	27.2182	23.6598	22.7384	0.249521	30.4905	24.4843	23.9085	18.7253	18.7776	12.3541	0.347656	1
Cla015246	Polygalacturonase (AHRD V1 ***- O81246_CUCME); contains Interpro domain(s) IPR000743 Glycoside hydrolase, family 28	0.236783	0.0255378	4.89256	5.26567	0.00432476	0.25	0	0.131875	0.0941211	NA	0.111852	0	0	0	0	0	NA	1
Cla015275	DNA-binding bromodomain-containing protein (AHRD V1 **** Q9M2Q0_ARATH); contains Interpro domain(s) IPR001487 Bromodomain	19.753	48.4749	87.2722	67.0413	0.00040192	11.175	15.1376	9.53805	13.7192	0.465793	6.23412	9.55009	7.5097	14.3803	12.1758	5.63051	0.192929	1
Cla015296	4-coumarate CoA ligase (AHRD V1 ***- D1LZD3_EUCCA); contains Interpro domain(s) IPR000873 AMP-dependent synthetase and ligase	5.58465	0.54933	0.0995189	0	0.0035274	21.045	2.2448	1.02476	2.28462	0.735992	0.229477	0.0972968	0.0694251	0	0	0	NA	1
Cla015297	4-coumarate CoA ligase (AHRD V1 ***- Q5S017_BETPL); contains Interpro domain(s) IPR000873 AMP-dependent synthetase and ligase	6.08381	0.549566	0.163653	0.462983	0.0027816	14.375	2.34668	0.63795	2.7727	0.356781	0.424062	0.0799996	0.0994029	0	0.0819866	0	NA	1
Cla015298	4-Coumarate CoA ligase (AHRD V1 ***- B2Z6P0_POPTR); contains Interpro domain(s) IPR000873 AMP-dependent synthetase and ligase	6.89993	0.549564	0.108499	0.6139	0.00100788	22.22	2.31401	0.758135	2.89434	0.519558	0.312731	0.0530384	0.0659025	0	0.217423	0	NA	1
Cla015299	Receptor kinase (AHRD V1 **** B8XA57_GOSBA); contains Interpro domain(s) IPR002290 Serine/threonine protein kinase	10.7405	5.23539	2.85463	2.1904	0.00107152	7.695	7.76794	5.47399	5.7812	0.747104	6.84792	11.4134	8.84182	8.98981	7.66884	4.5532	0.440606	1
Cla015315	26S protease regulatory subunit 7 (AHRD V1 ***- E1Z7D4_9CHLO); contains Interpro domain(s) IPR005937 26S proteasome subunit P45	119.469	148.946	181.907	242.808	0.00892748	87.15	96.5639	81.8656	93.0308	0.973807	95.5174	109.061	110.661	125.756	115.332	127.493	0.475744	1
Cla015320	Receptor-like kinase (AHRD V1 *-** C6ZRP5_SOYBN); contains Interpro domain(s) IPR002290 Serine/threonine protein kinase	13.0144	4.10963	1.15014	1.12966	0.000165911	8.495	9.46037	8.37838	8.87981	0.998816	11.6957	9.51393	6.94384	4.2355	6.43176	4.24773	0.105555	1
Cla015322	Glycosyl transferase family 9 (AHRD V1 ***- Q3MAF4_ANAVT)	25.5787	30.8488	16.5394	12.9455	0.00878371	32.225	21.6595	23.9386	24.9961	0.182812	10.497	7.87798	4.54582	5.42556	7.131	4.59341	0.234633	1
Cla015364	Blue copper-binding protein-like (AHRD V1 *--- Q9LUM8_ARATH); contains Interpro domain(s) IPR003245 Plastocyanin-like	9.00277	1.38404	0.27675	5.49582	0.0075831	242.835	22.5719	6.32184	20.9552	0.0682027	1.46862	1.45941	1.2878	1.73879	0	0.452173	0.224527	1
Cla015377	Glyoxalase/bleomycin resistance protein/dioxygenase (AHRD V1 ***- Q2HVV5_MEDTR); contains Interpro domain(s) IPR004360 Glyoxalase/bleomycin resistance protein/dioxygenase	296.456	847.691	201.669	192.219	0.000877838	105.21	329.495	210.135	292.969	0.0389128	163.491	250.164	165.785	283.395	140.377	204.784	0.545607	1
Cla015396	AT3g15630/MSJ11_3 (AHRD V1 ***- Q9LW16_ARATH)	46.9227	17.2713	8.49796	7.67788	0.00776359	44.44	26.0756	22.4188	16.8127	0.0487432	152.946	115.076	147.412	283.986	169.191	683.863	0.263896	1
Cla015401	Sulfate transporter (AHRD V1 ***- D7KX71_ARALL); contains Interpro domain(s) IPR011547 Sulphate transporter	12.2531	3.86338	2.0893	1.36047	0.00639243	17.685	9.03027	9.64233	8.32068	0.348849	15.0131	27.0338	17.734	11.6514	12.2246	15.0769	0.53589	1
Cla015413	D-glycerate 3-kinase (AHRD V1 ***- A8MQE0_ARATH)	85.1122	311.481	302.563	180.023	0.00348595	93.785	238.081	130.144	277.09	0.233074	29.1681	65.7159	41.2392	51.6028	22.0704	23.473	0.604559	1
Cla015424	Unknown Protein (AHRD V1)	12.4498	6.72999	0.135127	0.300835	0.00593399	218.28	33.5087	126.541	105.066	0.434687	0	0.569962	0	0	0	0	NA	1
Cla015429	MAR-binding filament-like protein 1-1 (AHRD V1 ***- MFP1_TOBAC)	8.3721	4.04226	2.74655	2.51148	0.00757038	5.475	8.31758	11.1039	7.78469	0.0463377	4.98916	8.24961	5.13698	7.09339	5.45542	3.91625	0.304456	1
Cla015436	Regulator of Vps4 activity in the MVB pathway protein (AHRD V1 *--- F4HQD2_ARATH); contains Interpro domain(s) IPR005061 Protein of unknown function DUF292, eukaryotic	8.33915	2.14938	2.09827	0.140433	0.0083075	5.21	2.87637	1.23413	1.30332	0.0324013	5.59692	1.2569	0.899804	0.456854	0.189605	0.622733	0.074375	1
Cla015447	Dynein light chain 1 cytoplasmic (AHRD V1 ***- Q7RN10_PLAYO); contains Interpro domain(s) IPR001372 Dynein light chain, type 1 and 2	87.5493	25.0079	4.2045	2.73244	0.000139733	156.83	120.569	73.979	64.6179	0.0374038	284.788	219.107	151.786	62.62	76.1486	45.7068	0.0748584	1
Cla015456	Nitrate transporter (AHRD V1 **-- D0QEE8_9ROSA); contains Interpro domain(s) IPR000109 TGF-beta receptor, type I/II extracellular region	6.08603	1.19507	1.63682	2.31618	0.00621144	6.115	2.95269	5.71075	3.3859	0.0536504	6.09949	2.76465	2.70658	3.53406	4.13475	5.46599	0.246921	1
Cla015466	Cytochrome c oxidase assembly protein COX19 (AHRD V1 *-*- B6SM12_MAIZE); contains Interpro domain(s) IPR010625 CHCH	10.2918	13.5652	21.6261	23.9819	0.00808088	7.235	7.97799	7.51864	8.44477	0.898653	6.89059	11.427	9.01666	7.16541	11.4276	12.9349	0.235243	1
Cla015494	Os03g0169000 protein (Fragment) (AHRD V1 **-- Q0DUS7_ORYSJ); contains Interpro domain(s) IPR004348 Protein of unknown function DUF246, plant	85.6902	34.8339	10.4993	13.0283	0.00286312	93.455	127.985	172.187	151.517	0.147575	109.12	96.86	109.161	109.179	87.3402	105.447	0.940806	1
Cla015500	Choline dehydrogenase (AHRD V1 ***- D9WGE2_9ACTO); contains Interpro domain(s) IPR012132 Glucose-methanol-choline oxidoreductase	0.704679	0.216517	0	0	0.00931277	0.985	0.478867	0.294938	0.11334	0.067343	0.653759	1.14046	1.71403	1.7311	0.694605	1.36829	0.376434	1
Cla015514	Subtilisin-like protease (AHRD V1 **-- A9XG40_TOBAC); contains Interpro domain(s) IPR015500 Peptidase S8, subtilisin-related	116.344	41.6337	72.3789	73.251	0.00239498	43.36	56.6856	65.8477	55.4193	0.464356	288.968	259.176	222.304	197.184	175.176	198.614	0.560604	1
Cla015515	Ethylene responsive transcription factor 2a (AHRD V1 **** C0J9I7_9ROSA); contains Interpro domain(s) IPR001471 Pathogenesis-related transcriptional factor and ERF, DNA-binding	606.462	662.794	1287.67	1061.93	0.00183198	393.835	588.14	414.943	542.067	0.521379	699.857	972.906	901.704	1164.79	926.425	897.885	0.47541	1
Cla015536	Inter-alpha-trypsin inhibitor heavy chain-like protein (AHRD V1 **-- Q8L798_ARATH); contains Interpro domain(s) IPR002035 von Willebrand factor, type A	5.82727	1.29698	0.566118	0.662455	0.00316982	7.85	1.93969	3.5409	2.04299	0.0903056	2.83552	1.73728	1.63015	1.67402	0.840723	1.80633	0.406432	1
Cla015539	Aldehyde dehydrogenase (AHRD V1 ***- Q9FPK6_ORYSA); contains Interpro domain(s) IPR015590 Aldehyde dehydrogenase	417.165	233.659	60.7254	52.2477	0.000190053	223.005	460.969	386.482	355.338	0.0438296	112.463	105.1	91.633	53.4147	53.1053	42.9061	0.0438314	1
Cla015540	Subtilisin-like protease 2 (AHRD V1 **-- E9LUF1_PHAVU); contains Interpro domain(s) IPR015500 Peptidase S8, subtilisin-related	147.328	68.5816	12.0578	10.0012	0.000205587	97.505	146.238	153.976	165.297	0.0393332	164.895	125.622	106.984	81.5602	88.3506	38.5157	0.100996	1
Cla015556	Unknown Protein (AHRD V1)	11.2923	9.19161	1.49498	3.14257	0.000804446	12.875	23.3036	17.1966	14.2527	0.0778365	15.1089	20.3147	20.3723	7.31449	11.8768	3.99166	0.119991	1
Cla015560	Mitochondrial carrier-like protein (AHRD V1 ***- Q8L9F8_ARATH); contains Interpro domain(s) IPR001993 Mitochondrial substrate carrier	14.9252	7.70881	2.16836	1.60506	0.00374699	32.86	38.1757	22.7961	21.9123	0.162841	66.92	40.0032	37.9028	26.299	33.1358	28.4533	0.192383	1
Cla015570	Unknown Protein (AHRD V1)	10.5906	21.6869	63.5964	53.3274	0.00255491	27.32	12.2323	14.7188	12.9217	0.41954	40.685	63.3461	82.6561	73.7312	81.4588	93.3816	0.643843	1
Cla015571	Ca-transporting ATPase (AHRD V1 ***- F8NSM8_SERL9); contains Interpro domain(s) IPR006539 ATPase, P-type, phospholipid-translocating, flippase	12.45	22.6757	88.9725	66.3835	0.000433124	16.63	14.5066	17.8236	14.9534	0.432342	7.46392	6.53924	5.49263	5.55242	3.2053	6.18408	0.0660091	1
Cla015576	Zinc finger family protein (AHRD V1 *--- D7LNN7_ARALL); contains Interpro domain(s) IPR007087 Zinc finger, C2H2-type	32.2838	9.60047	2.71672	1.89124	8.07258e-05	66.09	54.3111	63.7664	51.1807	0.209826	114.655	91.4701	60.4622	62.4475	59.0519	28.4153	0.0334858	1
Cla015579	Chaperonin-protein (AHRD V1 ***- E5GCB2_CUCME); contains Interpro domain(s) IPR001844 Chaperonin Cpn60	1.65325	1.13608	2.29147	4.61521	0.00498102	4.86	2.03143	3.24596	2.6566	0.35757	4.93066	6.8994	7.34458	3.15771	5.17045	9.11509	0.480611	1
Cla015602	Anoctamin-like protein (AHRD V1 *--- D0NJE9_PHYIT); contains Interpro domain(s) IPR007632 Protein of unknown function DUF590	5.65543	1.84403	0.49414	0.235631	0.000425286	11.24	9.92881	9.1051	9.3572	0.750904	10.1087	6.73539	6.3652	6.10081	5.33456	4.12601	0.235217	1
Cla015616	Unknown Protein (AHRD V1)	0	0.397642	76.4709	13.627	0.00446661	0	0	0	0	NA	0	0	0	0	0	0	NA	1
Cla015621	FAD dependent oxidoreductase (AHRD V1 **-- Q118X4_TRIEI)	0.166046	0.590024	2.27976	1.87474	0.00241485	0.335	0.173733	0.8506	1.35266	0.0270219	0.534283	1.27517	1.67902	2.45018	5.56972	3.56494	0.238459	1
Cla015626	Knotted-1-like homeobox protein H1 (AHRD V1 ***- Q8GUS6_TOBAC); contains Interpro domain(s) IPR005541 KNOX2	3.64305	1.82627	0	0.0956007	0.0018702	14.89	4.84233	5.7355	4.59015	0.310501	3.16655	1.63252	1.5918	0.31565	0.860501	0.259276	0.225706	1
Cla015631	UDP-glycosyltransferase 79B11 (AHRD V1 ***- U7B11_ARATH); contains Interpro domain(s) IPR002213 UDP-glucuronosyl/UDP-glucosyltransferase	0	0.10193	0.756878	1.72482	0.00693705	0	0.0938481	0	0.334464	NA	0.109406	0.0898421	0.0330482	0.524968	0.155696	0.307105	NA	1
Cla015640	TED3 (AHRD V1 *-*- Q41725_ZINEL)	45.0945	12.0434	10.347	11.7164	0.000863747	55.72	13.0796	9.29037	12.5412	0.0450432	92.8584	102.044	116.632	74.3884	190.226	44.5691	0.400374	1
Cla015646	IQ-domain 10 (Fragment) (AHRD V1 *--- D7L3Y4_ARALL); contains Interpro domain(s) IPR000048 IQ calmodulin-binding region	16.0676	4.72183	1.52296	2.18041	0.00107906	12.965	4.86933	4.95699	3.79805	0.0302474	27.538	12.2375	14.4085	13.8873	29.9675	27.402	0.334348	1
Cla015653	Unknown Protein (AHRD V1)	759.863	247.767	5.67765	1.71342	0.00469582	47.14	9.9033	4.55357	0.733826	0.0449822	6.04132	5.14168	6.61774	0	1.81154	0	0.274445	1
Cla015654	Fimbrin/plastin (AHRD V1 **-- Q17HT7_AEDAE); contains Interpro domain(s) IPR016146 Calponin-homology	12.0537	47.5588	41.9623	28.9895	0.00289087	3.88	13.9547	5.21603	13.5506	0.0238693	8.19852	17.8593	13.9337	18.0306	11.4193	14.4762	0.812476	1
Cla015668	Auxin induced-like protein (AHRD V1 **-- E0Z5V6_PICSI); contains Interpro domain(s) IPR017214 Uncharacterised conserved protein UCP037471	37.2067	50.1773	25.5243	65.9706	0.00432476	154.95	146.037	108.133	170.434	0.558728	19.9191	53.1279	43.221	73.849	46.9401	30.6447	0.42957	1
Cla015699	Indole-3-glycerol phosphate synthase (AHRD V1 **** F4K083_ARATH); contains Interpro domain(s) IPR013798 Indole-3-glycerol phosphate synthase	15.4526	41.345	52.9793	42.3992	0.00388704	10.785	16.635	15.2876	18.2248	0.193658	30.1106	38.7109	38.2152	39.6855	35.1727	33.3789	0.854541	1
Cla015743	Amino acid transporter family protein (AHRD V1 ***- D7LI10_ARALL); contains Interpro domain(s) IPR013057 Amino acid transporter, transmembrane	89.6191	40.7791	2.38667	2.75131	2.32023e-05	63.65	146.386	100.782	102.639	0.228429	132.353	149.519	136.859	95.3286	132.5	72.6419	0.579835	1
Cla015772	NAC domain protein IPR003441 (AHRD V1 ***- B9H1P6_POPTR); contains Interpro domain(s) IPR003441 No apical meristem (NAM) protein	12.6265	5.60228	2.38709	3.79609	0.00821861	281.325	11.5547	1.51662	11.0144	0.850104	1.63204	3.62351	4.96916	3.19761	3.9713	1.96409	0.736959	1
Cla015805	Major facilitator superfamily MFS_1 (AHRD V1 **-- C7PNP9_CHIPD); contains Interpro domain(s) IPR016196 Major facilitator superfamily, general substrate transporter	2.20922	26.4603	79.8356	64.1762	8.57157e-05	5.86	1.4827	3.79897	3.5764	0.151159	1.66827	0.815968	1.20044	1.63822	2.18342	0.775989	0.522774	1
Cla015826	Heavy metal-associated domain containing protein expressed (AHRD V1 **-* Q8LMQ0_ORYSJ); contains Interpro domain(s) IPR006121 Heavy metal transport/detoxification protein	88.6582	23.7546	23.3983	22.0182	0.00349537	180.82	128.882	135.504	178.771	0.597462	25.7775	24.0194	24.2026	30.5937	20.0591	21.9708	0.893653	1
Cla015835	Major facilitator family protein (Fragment) (AHRD V1 **-- Q9SW40_ARATH); contains Interpro domain(s) IPR010658 Nodulin-like	115.544	2344.46	4697.09	4480.82	0.000948355	2.665	76.365	92.2111	98.6891	0.0132199	0.19902	0.12075	0.0599121	0.468832	0.0697529	0.188496	NA	1
Cla015836	Major facilitator family protein (Fragment) (AHRD V1 **-- Q9SW40_ARATH); contains Interpro domain(s) IPR010658 Nodulin-like	74.7936	1633.69	3058.78	3102.6	0.00121529	0.69	56.915	74.8801	75.5565	0.0101259	0	0	0.577092	0	0	0	NA	1
Cla015850	Neutral invertase (AHRD V1 ***- E5KC07_9MAGN); contains Interpro domain(s) IPR006937 Plant neutral invertase	2.11791	0.144961	0	0.055578	0.00233037	0.38	0.428405	0.249722	0.325485	0.801439	0.34653	1.08319	1.00047	0.0917525	1.45189	0.493777	0.430798	1
Cla015852	5&apos-methylthioadenosine nucleosidase / S-adenosylhomocysteine nucleosidase (AHRD V1 ***- F3KD10_9GAMM); contains Interpro domain(s) IPR018017 Nucleoside phosphorylase, family 1	75.8714	48.366	25.3609	47.6123	0.00692022	133.61	106.688	160.362	140.063	0.567526	75.0594	61.2883	78.3497	86.4822	72.8794	50.7819	0.668054	1
Cla015856	Auxin-induced SAUR-like protein (AHRD V1 ***- Q8S351_CAPAN); contains Interpro domain(s) IPR003676 Auxin responsive SAUR protein	4.64907	1.03135	5.36007	17.4706	0.00922855	9.19	3.64133	3.83479	2.34584	0.420324	7.06751	4.83518	7.1081	8.62779	13.885	41.424	0.363365	1
Cla015874	BZIP transcription factor family protein expressed (AHRD V1 *-** Q8LN44_ORYSJ); contains Interpro domain(s) IPR011700 Basic leucine zipper	100.709	59.3913	31.7397	25.8192	0.00653118	160.215	104.763	67.8184	42.0748	0.0708574	156.935	84.0879	76.3258	50.3082	84.4029	32.3196	0.052872	1
Cla015878	NADP dependent sorbitol 6-phosphate dehydrogenase (Fragment) (AHRD V1 **-- Q8S4S2_VAUCA); contains Interpro domain(s) IPR001395 Aldo/keto reductase	28.2407	4.47265	0.0825618	0.105437	8.57157e-05	12.775	15.9689	4.33328	0.93947	0.0232654	0	0	0	0	0	0	NA	1
Cla015898	DNA replication licensing factor (AHRD V1 **** Q2TZM7_ASPOR); contains Interpro domain(s) IPR001208 DNA-dependent ATPase MCM	2.22709	2.72848	6.42534	7.19271	0.00883165	4.155	2.00579	2.71978	2.5486	0.608817	0.784626	1.09066	1.33305	0.814279	0.82489	2.72678	0.298243	1
Cla015901	Cysteine proteinase cathepsin F (AHRD V1 **-* D3TN89_GLOMM); contains Interpro domain(s) IPR013128 Peptidase C1A, papain	2.07425	11.4854	27.5363	30.7252	0.000112847	0.84	2.99207	2.24519	5.67661	0.0458959	0.0444315	0.0373055	0.223966	0	0.0619825	0.209207	NA	1
Cla015909	Phenylcoumaran benzylic ether reductase 3 (AHRD V1 ***- B9HRL7_POPTR); contains Interpro domain(s) IPR008030 NmrA-like	0	1.56799	3.99884	1.44582	0.00679587	0.85	0	0	0	NA	1.59207	1.07184	0.745307	0	1.01959	0	0.178655	1
Cla015913	Transcription factor (AHRD V1 *-*- D6MKM4_9ASPA); contains Interpro domain(s) IPR011598 Helix-loop-helix DNA-binding	1.95256	0.521279	0	0	0.00280129	14.4	4.65754	4.04191	2.84725	0.141525	6.38049	1.15534	0.602918	0.768211	0.765691	0.0510029	0.0367148	1
Cla015919	Myb family transcription factor (Fragment) (AHRD V1 **-- D7KSM0_ARALL); contains Interpro domain(s) IPR017884 SANT, eukarya	144.34	34.4039	5.84597	2.68172	0.00021634	69.53	130.64	68.3175	23.2116	0.034596	43.336	123.613	99.626	12.0756	1.84125	0.899162	0.0170798	1
Cla015920	Myb family transcription factor (Fragment) (AHRD V1 **-- D7KSM0_ARALL); contains Interpro domain(s) IPR017877 MYB-like	11.7934	3.41556	0	1.41619	0.00255491	21.26	6.16203	3.80473	1.25356	0.0186465	4.33029	8.55134	5.89792	0.330085	2.53868	0	0.0661462	1
Cla015926	Unknown Protein (AHRD V1)	152.741	126.246	47.4656	43.2633	0.00732534	853.495	408.389	419.988	263.462	0.076639	539.49	219.482	180.943	186.706	103.54	194.156	0.0401087	1
Cla015927	BTB/POZ domain-containing protein At3g05675 (AHRD V1 *-*- Y3567_ARATH)	118.996	107.018	42.3194	40.192	0.00391432	358.74	354.322	333.822	199.444	0.518266	316.045	234.951	156.251	134.411	98.8447	186.909	0.140715	1
Cla015934	SWI/SNF complex subunit SMARCC2 (AHRD V1 *--- F1KT08_ASCSU); contains Interpro domain(s) IPR017884 SANT, eukarya	37.0008	17.6435	10.9765	6.24902	0.00572052	20.555	25.3888	21.1698	18.685	0.897173	25.9916	21.3568	14.4731	17.3478	15.7305	11.7483	0.141956	1
Cla015936	Organ-specific protein S2 (AHRD V1 ***- OSS2_PEA)	19.4533	7.74407	0.169297	0	0.000871539	27.76	18.9235	36.89	57.3977	0.285775	1.0384	0	0.15747	0	0	0	NA	1
Cla015937	Organ-specific protein S2 (AHRD V1 ***- OSS2_PEA)	2215.55	1401.3	17.2471	22.9728	0.0004322	210.685	2619.42	424.981	503.067	0.0599345	1578.99	926.428	687.432	1158.18	1010.38	1060.11	0.386389	1
Cla015944	Sugar transporter, putative (AHRD V1 **-- B9RZB4_RICCO); contains Interpro domain(s) IPR003663 Sugar/inositol transporter	5.41541	2.004	0.851495	0.770134	0.00267099	6.21	5.1437	3.37954	3.90625	0.451602	3.6126	1.79344	1.09712	2.03581	2.00636	0.335472	0.0675331	1
Cla015947	Sugar transporter, putative (AHRD V1 **-- B9RZB4_RICCO); contains Interpro domain(s) IPR003663 Sugar/inositol transporter	37.4558	25.5984	1.09146	1.94536	0.000311517	85.835	65.035	65.1656	97.4035	0.371313	23.1794	22.9575	14.6993	15.6456	12.5957	5.77526	0.130784	1
Cla015963	4-hydroxy-3-methylbut-2-enyl diphosphate reductase (AHRD V1 ***- A9ZN15_HEVBR); contains Interpro domain(s) IPR003451 LytB protein	152.344	432.223	466.18	320.012	0.0010857	41.99	96.0032	100.757	91.298	0.0385563	42.9111	73.5017	72.6712	86.3205	91.4144	97.7295	0.306994	1
Cla015967	Ternary complex factor MIP1 (AHRD V1 **-- B6SW35_MAIZE); contains Interpro domain(s) IPR006869 Protein of unknown function DUF547	0.245068	1.55504	5.53621	5.13196	0.00448927	0	0.0393309	0.0393887	0.132807	NA	0.0311829	0.191501	0.120465	0	0.174002	0	NA	1
Cla015974	Diphthamide biosynthesis protein 3 (AHRD V1 **-- B6TQQ1_MAIZE); contains Interpro domain(s) IPR007872 Zinc finger, DPH-type	233.68	373.842	430.028	515.945	0.00724397	611.43	267.247	308.413	260.192	0.0650299	145.35	154.279	190.403	176.725	205.054	351.973	0.0578207	1
Cla015979	Phox domain-containing protein (AHRD V1 **-- D7L592_ARALL); contains Interpro domain(s) IPR001683 Phox-like	5.30131	3.90149	2.79826	1.30043	0.00949055	3.485	4.93356	3.87867	3.79617	0.774693	5.02132	5.33893	4.60531	5.30214	5.65306	2.0358	0.234633	1
Cla015991	Myb family transcription factor (AHRD V1 **-* D7LQI3_ARALL); contains Interpro domain(s) IPR006447 Myb-like DNA-binding region, SHAQKYF class	12.713	18.7254	34.0319	34.8184	0.00140619	10.97	15.528	14.159	13.1533	0.46708	6.3069	7.64829	6.21741	10.6421	8.1437	14.8372	0.436725	1
Cla016007	Calmodulin-like protein (AHRD V1 ***- Q67TZ4_ORYSJ); contains Interpro domain(s) IPR011992 EF-Hand type	50.0054	15.3823	2.94378	3.67171	0.000157964	44.32	70.3855	42.7912	37.3797	0.178978	38.1098	65.1077	56.2141	19.4921	18.0176	19.2505	0.0793696	1
Cla016008	Leucine-rich repeat receptor-like protein kinase (AHRD V1 ***- Q9C8I6_ARATH); contains Interpro domain(s) IPR013210 Leucine-rich repeat, N-terminal	8.16539	2.92757	2.35408	8.68035	0.00412911	17.255	10.2854	8.61547	9.91716	0.153931	17.9601	21.4729	24.0574	25.8981	37.3074	24.2678	0.114759	1
Cla016016	Thioredoxin m (AHRD V1 ***- B9HS17_POPTR); contains Interpro domain(s) IPR015467 Thioredoxin, core	64.4786	52.1402	16.7974	18.1723	0.00316432	43.45	36.4912	33.8045	38.133	0.685501	39.6348	63.597	59.0306	73.9337	51.6705	574.725	0.422978	1
Cla016019	BZIP transcription factor (AHRD V1 **-* Q0PN11_9FABA); contains Interpro domain(s) IPR011616 bZIP transcription factor, bZIP-1	55.3017	15.0953	6.23887	11.317	0.00385659	35.115	63.6993	71.1116	60.6765	0.141771	60.3397	56.9896	53.4952	25.973	44.3975	33.7908	0.184321	1
Cla016026	UDP glycosyltransferase (AHRD V1 ***- C1JIE1_9SOLA); contains Interpro domain(s) IPR002213 UDP-glucuronosyl/UDP-glucosyltransferase	0.250646	0.592983	1.28002	3.52397	0.00391446	0.09	0.387346	1.37588	3.17366	0.0138038	0	0.0296906	0.127112	0.219949	0.406169	2.83108	0.241253	1
Cla016032	UDP glycosyltransferase (AHRD V1 ***- C1JIE1_9SOLA); contains Interpro domain(s) IPR002213 UDP-glucuronosyl/UDP-glucosyltransferase	13.297	147.086	187.661	110.654	0.000325294	16.385	8.45132	3.1507	1.54997	0.6276	7.97655	13.3606	5.1906	6.97682	1.61179	0.337008	0.167459	1
Cla016035	Leucine-rich repeat-containing protein (AHRD V1 **-- Q9LT85_ARATH); contains Interpro domain(s) IPR001611 Leucine-rich repeat	78.0891	3.33706	0.0316748	0.0705184	0.000333445	95.855	52.0208	47.8884	20.5821	0.049465	118.428	121.439	149.433	267.381	431.72	183.973	0.0873187	1
Cla016045	Acetyl xylan esterase A (AHRD V1 **-- E5C8U8_9BACE); contains Interpro domain(s) IPR005181 Protein of unknown function DUF303, acetylesterase putative	30.6424	8.14009	6.24734	7.27584	0.00892403	22.61	30.2889	31.1462	23.9525	0.353713	22.9781	30.9916	41.1119	58.8331	53.1714	48.2668	0.0788848	1
Cla016048	Cinnamyl alcohol dehydrogenase (AHRD V1 ***- B5AMJ6_GOSHI); contains Interpro domain(s) IPR002085 Alcohol dehydrogenase superfamily, zinc-containing	0.197779	2.64933	51.0967	29.488	8.31536e-05	1.44	1.35988	2.81172	4.87839	0.0573991	0.667803	3.16314	4.09544	3.99385	0.900682	0.908066	0.0615256	1
Cla016051	UDP-glycosyltransferase 74 F1 (AHRD V1 ***- F4IS54_ARATH); contains Interpro domain(s) IPR002213 UDP-glucuronosyl/UDP-glucosyltransferase	0.220486	6.07396	0.758295	1.10901	0.000812592	0	2.03141	0.105271	0.191683	0.0220803	0	0	0	0	0	0	NA	1
Cla016054	UDP-glucosyltransferase 1 (AHRD V1 ***- C6ZRH7_CAPAN); contains Interpro domain(s) IPR002213 UDP-glucuronosyl/UDP-glucosyltransferase	57.5587	23.3953	17.7346	13.9084	0.00666411	72.035	48.8478	52.1984	41.5024	0.0503282	177.075	235.833	252.616	268.929	253.09	142.752	0.287433	1
Cla016059	Lipase (AHRD V1 ***- Q1XBG1_RICCO); contains Interpro domain(s) IPR006693 AB-hydrolase associated lipase region	29.2564	82.7121	222.722	117.547	0.000226605	6.385	17.6658	13.8143	16.8208	0.0194164	9.70666	9.98563	11.556	9.15825	10.006	4.89307	0.436138	1
Cla016060	class IV heat shock protein (AHRD V1 ***- B6T3F5_MAIZE); contains Interpro domain(s) IPR008978 HSP20-like chaperone	35.5039	3.49529	812.031	897.513	0.00146805	113.625	2.15589	2.28519	8.22344	0.919842	0.255979	0	0.227391	0	0.888839	2.43218	0.10215	1
Cla016071	Unknown Protein (AHRD V1); contains Interpro domain(s) IPR010666 Zinc finger, GRF-type	391.277	365.298	110.875	158.48	0.000554771	472.745	789.472	786.617	854.109	0.208488	303.644	221.499	279.658	145.191	101.31	115.67	0.0579924	1
Cla016079	SWIb domain-containing protein (AHRD V1 *-*- B6TTM2_MAIZE); contains Interpro domain(s) IPR019835 SWIB domain	25.4065	24.6626	52.0229	61.915	0.00407636	41.245	42.311	31.738	62.4392	0.159235	38.7339	49.9103	54.5633	51.6667	63.0444	75.1913	0.22635	1
Cla016083	Unknown Protein (AHRD V1)	391.648	319.228	38.5319	52.1517	0.00185198	728.66	467.098	587.076	318.664	0.112125	548.55	667.016	658.562	167.5	94.1981	27.3464	0.0134976	1
Cla016102	Cationic amino acid transporter (AHRD V1 ***- B9HVV3_POPTR); contains Interpro domain(s) IPR015606 Cationic amino acid transporter	7.0937	1.60487	0	0.0567319	0.000384742	0.48	0.68707	0.187435	0.0374531	0.0576738	1.34794	0.439188	0.54556	0	0	0	0.0278059	1
Cla016139	Expansin-like protein (AHRD V1 ***- A2ICD7_CUNLA); contains Interpro domain(s) IPR007112 Expansin 45, endoglucanase-like	51.5141	15.3922	1.3482	1.03534	9.01121e-05	91.84	45.6584	41.809	53.5035	0.0244697	32.8735	43.8133	39.3212	38.5708	60.7669	52.5825	0.722593	1
Cla016169	NAC domain protein IPR003441 (AHRD V1 ***- B9N2P7_POPTR); contains Interpro domain(s) IPR003441 No apical meristem (NAM) protein	2.64111	0.52215	0.665802	0	0.00320888	7.325	9.79551	16.5977	4.84083	0.0520947	10.5086	17.7632	13.3197	0.811605	1.04935	0.283946	0.0228172	1
Cla016174	Leucine Rich Repeat family protein expressed (AHRD V1 ***- Q8S7M7_ORYSJ); contains Interpro domain(s) IPR001611 Leucine-rich repeat	2.31894	15.556	16.6355	31.8178	0.0001056	1.58	3.93352	2.10192	4.20917	0.0569559	5.92602	7.29389	7.11061	10.9086	7.80348	27.0488	0.156105	1
Cla016179	Acetylornithine deacetylase or succinyl-diaminopimelate desuccinylase (AHRD V1 ***- D4MFM7_9ENTE); contains Interpro domain(s) IPR002933 Peptidase M20	1.93753	0.0721304	0.0597133	0	0.00473644	11.705	0.990267	0.423225	0.100688	0.116459	0.911057	0	0	0	0	0	NA	1
Cla016196	Unknown Protein (AHRD V1); contains Interpro domain(s) IPR008889 VQ	46.1735	24.7907	11.1228	13.6236	0.00241485	85.035	44.2636	35.5162	36.777	0.0221685	67.735	45.6599	35.4363	41.8148	44.5466	27.457	0.132939	1
Cla016197	Unknown Protein (AHRD V1)	35.423	73.3259	82.0492	111.424	0.00653118	22.985	34.2729	24.3308	35.5097	0.279278	17.8801	17.4652	19.3912	18.4137	12.7208	18.2175	0.688384	1
Cla016204	Unknown Protein (AHRD V1)	1.21917	33.1935	57.4457	31.0938	0.00186922	0.05	0.482036	0.226174	0	NA	0	0	0	0	0	0	NA	1
Cla016205	Unknown Protein (AHRD V1)	75.3984	52.16	2.68881	5.26752	8.57157e-05	26.82	18.0786	23.7364	25.7902	0.378726	116.743	38.971	29.7335	17.1412	12.0714	1.64347	0.0280129	1
Cla016224	BHLH transcription factor (AHRD V1 ***- Q8H7N8_ORYSJ); contains Interpro domain(s) IPR001092 Basic helix-loop-helix dimerisation region bHLH	60.3549	1.0726	0.131187	0	0.0035475	28.785	2.55433	4.36137	0.210856	0.020334	164.491	93.9598	103.293	21.0601	75.5703	13.5351	0.259477	1
Cla016225	RING finger protein (AHRD V1 *-*- C6EUD3_SOYBN); contains Interpro domain(s) IPR018957 Zinc finger, C3HC4 RING-type	7.22286	1.27479	0.846331	2.30657	0.00385133	8.3	3.32679	3.87522	2.31674	0.0376143	12.9238	6.35909	5.11393	0.316421	3.56245	0.986191	0.0662605	1
Cla016227	Transmembrane protein 41-like protein (AHRD V1 **-- E2ACS3_CAMFO); contains Interpro domain(s) IPR015414 SNARE associated Golgi protein	61.518	104.809	159.481	111.948	0.00965293	19.025	38.3356	18.2844	32.1017	0.0200223	162.112	162.95	156.268	131.07	126.076	100.13	0.886878	1
Cla016235	Unknown Protein (AHRD V1)	24.6538	3.70316	1.89527	1.04826	0.00104961	32.765	7.58462	6.37723	6.61773	0.0122398	67.1006	38.5741	38.2786	38.6961	32.3152	15.9711	0.181481	1
Cla016257	Glucan endo-1 3-beta-glucosidase A6 (AHRD V1 ***- B6TIF7_MAIZE); contains Interpro domain(s) IPR000490 Glycoside hydrolase, family 17	18.1891	3.07579	0.870809	1.11004	0.000323031	19.87	4.01436	3.11924	2.3845	0.0401893	2.63795	3.88343	3.79124	6.3378	4.69464	2.62049	0.895817	1
Cla016261	UDP-glycosyltransferase 74 F1 (AHRD V1 ***- F4IS54_ARATH); contains Interpro domain(s) IPR002213 UDP-glucuronosyl/UDP-glucosyltransferase	191.62	95.4434	51.9165	38.4553	0.00110792	73.645	99.7359	79.8601	44.697	0.355328	45.8528	29.01	22.5965	20.4196	29.4444	14.1273	0.219306	1
Cla016269	Unknown Protein (AHRD V1)	66.2946	178.376	302.564	183.861	0.00270976	92	84.1417	53.5549	100.231	0.519954	44.3562	58.4914	60.8273	72.6684	48.5012	50.812	0.823946	1
Cla016282	Glucan endo-1 3-beta-glucosidase A6 (AHRD V1 ***- B6TIF7_MAIZE); contains Interpro domain(s) IPR000490 Glycoside hydrolase, family 17	2.24839	0.0493588	0.0539427	0	0.00362329	0.96	0.758232	0.782917	0.289889	0.22804	0.821591	0.0870109	0.129516	0.0747026	0.0502632	0	0.230706	1
Cla016292	Wax synthase isoform 3 (AHRD V1 **-- Q84XY7_VITVI)	0	0	2.27653	0.939287	0.00219144	0	0	0	0	NA	0	0	0	0	0	0	NA	1
Cla016303	GDSL esterase/lipase (AHRD V1 ***- F4KBC2_ARATH); contains Interpro domain(s) IPR001087 Lipase, GDSL	0	0.067373	3.18882	2.19744	0.00508011	0	0	0	0	NA	0	0	0	0	0	0	NA	1
Cla016304	AT3g20300/MQC12_5 (AHRD V1 **-- Q8VXV8_ARATH)	46.7486	69.7971	112.211	150.927	0.00459424	2.97	6.45018	8.40583	8.92904	0.145528	1.49686	0.591744	0.213241	0.619178	0.276913	0.411721	0.347588	1
Cla016305	Transcriptional adapter 2 (AHRD V1 ***- F2TS17_AJEDA); contains Interpro domain(s) IPR016827 Transcriptional adaptor 2	14.5075	18.5903	23.8252	35.7341	0.00448906	12.64	38.6417	45.5749	26.3875	0.0358485	15.8027	15.9704	17.5935	11.8286	11.6853	13.2604	0.683762	1
Cla016314	Protein serine/threonine kinase (AHRD V1 *-** D3BP85_POLPA); contains Interpro domain(s) IPR002290 Serine/threonine protein kinase	3.60021	1.49903	0.304392	0	0.00222809	0.225	0.233228	0.192589	0.10383	NA	0.342372	1.31297	1.45087	0.109362	1.00056	0.0407848	0.222576	1
Cla016322	Arabidopsis thaliana genomic DNA chromosome 5 P1 clone MOK16 (AHRD V1 *--- Q9LYW2_ARATH); contains Interpro domain(s) IPR007608 Protein of unknown function DUF584	97.2834	48.8959	8.95682	31.7283	0.00182368	132.94	139.355	263.359	243.38	0.240912	43.7898	42.1246	58.8131	183.111	89.6113	79.8677	0.0276973	1
Cla016325	Translation initiation factor SUI1 (AHRD V1 **** E9C6Z5_CAPO3); contains Interpro domain(s) IPR005874 Eukaryotic translation initiation factor SUI1	333.061	247.01	703.348	1546.57	0.00255491	637.645	347.354	231.7	263.799	0.869714	487.933	282.151	290.187	409.151	332.535	274.674	0.407771	1
Cla016360	Ubiquitin-conjugating enzyme (AHRD V1 ***- Q5UAG0_ARAHY); contains Interpro domain(s) IPR000608 Ubiquitin-conjugating enzyme, E2	361.163	725.119	1222.65	1116.24	0.000292296	478.355	275.639	176.801	224.348	0.20273	523.376	641.58	680.158	598.192	525.412	601.601	0.736392	1
Cla016367	TPR repeat protein (AHRD V1 **-- A0YR59_LYNSP); contains Interpro domain(s) IPR011990 Tetratricopeptide-like helical	17.1741	13.5929	8.24824	3.87743	0.0070118	29.74	16.2949	21.8644	15.524	0.269822	44.353	24.2185	22.07	10.7708	22.9251	9.07789	0.0639627	1
Cla016386	Dehydrogenase/reductase (AHRD V1 ***- B2HID6_MYCMM); contains Interpro domain(s) IPR002198 Short-chain dehydrogenase/reductase SDR	3.71592	4.48622	10.0323	7.54138	0.00997576	5.845	3.60996	3.12	5.26623	0.242605	3.33232	5.56022	4.22689	6.20594	3.52543	3.92015	0.484786	1
Cla016390	Gigantea-like protein (AHRD V1 *-*- D9YT74_LIRTU)	51.025	29.4374	13.2585	7.17497	0.0031876	14.285	23.1983	16.0849	13.4016	0.703826	20.2075	27.7952	26.2734	12.0839	14.3415	13.3379	0.684574	1
Cla016411	Unknown Protein (AHRD V1)	11.456	8.68229	0	0.868983	0.0017219	0.59	3.9722	0.707727	4.18548	0.0120265	0.626235	0	0.147205	0.310223	0	0	NA	1
Cla016415	Myosin heavy chain-like (AHRD V1 **-- Q7XIW7_ORYSJ); contains Interpro domain(s) IPR008545 Protein of unknown function DUF827, plant	4.02642	0.196611	0.248459	0.113858	0.00402913	2.03	1.07806	0.489003	0.521311	0.0321599	2.6212	1.56571	1.40431	0.232192	1.59781	0.512433	0.417776	1
Cla016416	Xanthine/uracil permease family protein (AHRD V1 ***- D7L9S9_ARALL); contains Interpro domain(s) IPR006043 Xanthine/uracil/vitamin C permease	2.17935	1.79487	0.165868	0.377117	0.00407277	2.58	5.5781	4.49883	6.56125	0.100029	8.92904	12.1364	5.43148	17.1923	10.8128	14.0873	0.696966	1
Cla016425	Receptor-like kinase (AHRD V1 **** A7VM43_MARPO); contains Interpro domain(s) IPR002290 Serine/threonine protein kinase	9.92064	1.66547	0.731397	0.82398	0.000557007	5.1	4.93104	3.5923	2.45561	0.0354169	5.87009	3.86827	4.44849	4.49273	5.52049	2.20356	0.458315	1
Cla016453	Allene oxide cyclase (AHRD V1 ***- Q711R1_TOBAC); contains Interpro domain(s) IPR009410 Allene oxide cyclase	135.702	84.9113	25.6344	37.247	0.00159279	127.455	131.835	192.117	265.059	0.0101259	40.8088	118.169	146.319	148.678	147.335	103.217	0.0620942	1
Cla016466	Endo-beta-1 3-glucanase (AHRD V1 ***- B5THH0_PNECA); contains Interpro domain(s) IPR005200 Glycoside hydrolase, family 81	1.52907	0.201308	0.16537	0.0447354	0.00630709	0.35	0.610116	0.0472979	0.0701172	0.198343	0.762427	0.298421	0.328689	0.196216	0	0	0.0532645	1
Cla016470	Tryptophan synthase beta chain (AHRD V1 **** Q9FFW8_ARATH); contains Interpro domain(s) IPR006316 Tryptophan synthase, beta chain-like	24.8911	50.2787	66.2484	63.6914	0.00308395	26.69	28.4773	29.3569	40.6967	0.311067	14.9209	21.3265	18.4078	18.865	31.68	24.0106	0.110938	1
Cla016471	Tryptophan synthase beta chain (AHRD V1 **** Q9FFW8_ARATH); contains Interpro domain(s) IPR006316 Tryptophan synthase, beta chain-like	15.7416	26.2487	35.1741	32.685	0.00556219	21.7	16.1851	15.6013	24.3025	0.214573	7.78567	10.5476	8.10623	9.1898	15.1265	9.17783	0.316905	1
Cla016488	Receptor-like kinase (AHRD V1 **** A7VM45_MARPO); contains Interpro domain(s) IPR002290 Serine/threonine protein kinase	20.9628	4.75698	0.474589	0.817127	0.000112456	10.195	15.7763	12.4953	7.38632	0.114624	28.0134	11.6987	10.2857	7.81781	20.5074	7.62454	0.044079	1
Cla016491	BZIP transcription factor (AHRD V1 **** E5GCT0_CUCME); contains Interpro domain(s) IPR011616 bZIP transcription factor, bZIP-1	72.7609	53.0543	1.86562	4.85919	0.00975228	62.245	90.2753	36.493	49.4543	0.103926	20.9771	18.8656	22.4037	50.4044	9.43714	28.2722	0.0807713	1
Cla016506	Cytochrome P450 (AHRD V1 ***- B9N6N1_POPTR); contains Interpro domain(s) IPR001128 Cytochrome P450	39.2893	274.585	157.349	113.236	0.00795889	33.31	115.729	83.3142	108.626	0.027189	60.6485	87.2947	63.2083	133.855	42.6695	26.2914	0.198561	1
Cla016510	Receptor-like kinase (AHRD V1 **** C6ZRP1_SOYBN); contains Interpro domain(s) IPR002290 Serine/threonine protein kinase	74.793	24.8677	4.47554	6.71143	0.000220062	41.915	34.9057	27.4023	30.2273	0.984327	12.3953	17.6901	19.8748	22.5736	59.2554	13.5779	0.0548608	1
Cla016511	Unknown Protein (AHRD V1)	40.9261	2.48452	0.136378	0	9.50807e-05	144.65	19.7875	25.5982	14.1525	0.0518668	0.632072	0.266665	0.0951381	0	0	0.18693	NA	1
Cla016515	Hydrolase alpha/beta fold family protein (AHRD V1 **-- D7LP51_ARALL); contains Interpro domain(s) IPR000073 Alpha/beta hydrolase fold-1	4.96026	7.94442	15.9625	13.0379	0.00471379	8.815	4.43406	2.45665	4.45895	0.312201	5.92385	13.0091	11.2328	17.2353	22.6094	9.6888	0.0332308	1
Cla016532	Membrane-anchored ubiquitin-fold protein 2 (AHRD V1 *-*- D7M7C8_ARALL)	67.3631	90.0993	31.5124	21.0711	0.00389686	70.665	91.1714	58.2202	52.8194	0.0917668	96.5687	113.741	87.0143	81.6227	64.073	41.1076	0.263625	1
Cla016539	Unknown Protein (AHRD V1)	7.63568	4.78391	1.74295	0.202766	0.000557007	18.72	9.81921	6.25204	7.89861	0.0158361	17.6672	11.821	8.20769	6.03683	12.1207	7.10506	0.364819	1
Cla016555	Glucan endo-1 3-beta-glucosidase 7 (AHRD V1 ***- B6T289_MAIZE); contains Interpro domain(s) IPR013781 Glycoside hydrolase, subgroup, catalytic core	28.3103	33.3432	81.1435	43.3607	0.00791647	77.52	9.17335	10.2088	10.1601	0.136319	31.838	26.5084	39.5292	39.1987	44.5675	31.6552	0.554328	1
Cla016567	Phenylcoumaran benzylic ether reductase 3 (AHRD V1 ***- B9HRL7_POPTR); contains Interpro domain(s) IPR008030 NmrA-like	21.0305	41.0346	61.8932	81.2994	0.00349537	59.265	30.9376	37.4979	55.5217	0.750055	15.7816	29.5705	35.6738	64.3842	43.8799	57.0416	0.0405012	1
Cla016576	CM0216.380.nc protein (AHRD V1 *-*- B0BLI4_LOTJA)	179.244	129.2	34.7728	27.117	0.000183702	31.545	73.3581	42.0381	39.2785	0.0503463	128.08	162.487	134.773	107.165	164.609	140.248	0.935088	1
Cla016577	Thymidylate synthase (AHRD V1 ***- D8LWN8_BLAHO); contains Interpro domain(s) IPR012262 Bifunctional dihydrofolate reductase/thymidylate synthase	24.6696	26.2675	34.1236	96.3852	0.000948355	19.515	25.786	21.4335	23.9025	0.748031	10.5497	14.689	20.5466	32.0593	11.8876	89.7208	0.265904	1
Cla016579	Phosphatidylinositol transfer-like protein II (AHRD V1 **-- Q94FN3_LOTJA); contains Interpro domain(s) IPR001251 Cellular retinaldehyde-binding/triple function, C-terminal	0	0.0220816	9.89751	6.37116	0.00089761	0	0.0543605	0.032584	0	NA	0	0	0	0	0	0	NA	1
Cla016602	Squalene synthase (AHRD V1 ***- C4P9M3_GYNPE); contains Interpro domain(s) IPR006449 Farnesyl-diphosphate farnesyltransferase	12.9105	28.6747	36.8111	42.4927	0.00402913	14.76	8.85941	5.15223	7.05364	0.289738	8.61009	13.8055	15.5819	21.4105	17.7784	12.5354	0.199873	1
Cla016617	Auxin-induced SAUR-like protein (AHRD V1 ***- Q8S349_CAPAN); contains Interpro domain(s) IPR003676 Auxin responsive SAUR protein	359.837	39.775	0.496706	0.886244	0.000117193	127.84	89.1208	98.6104	34.1671	0.0448869	449.834	152.584	192.185	88.1909	185.578	103.413	0.331655	1
Cla016660	Unknown Protein (AHRD V1); contains Interpro domain(s) IPR010471 Protein of unknown function DUF1068	64.2502	169.824	309.26	264.775	0.000312242	53.545	52.9262	45.4862	39.372	0.670165	98.9489	87.8647	91.0386	95.9445	87.2209	76.6963	0.963333	1
Cla016669	Unknown Protein (AHRD V1)	17.3929	5.43296	1.68779	2.03535	0.00382843	20.915	9.72648	5.48305	5.82452	0.0456599	46.35	34.4409	22.9143	23.9746	40.013	17.7738	0.704092	1
Cla016685	ATP binding / kinase/ protein kinase/ protein serine/threonine kinase/ protein-tyrosine kinase (AHRD V1 **** C5DB54_VITVI); contains Interpro domain(s) IPR002290 Serine/threonine protein kinase	6.73121	2.80772	0.673822	0.874254	0.0027153	7.555	3.11219	1.91808	0.769429	0.0146806	5.44106	4.00168	2.702	1.45949	2.30319	0.547442	0.125761	1
Cla016688	TBC1 domain family member 15 (AHRD V1 **-- Q4TVN0_MOUSE); contains Interpro domain(s) IPR000195 RabGAP/TBC	37.191	52.6398	74.7836	94.7867	0.00239498	29.185	32.1843	17.7506	29.7567	0.229641	21.6763	19.3719	22.8094	18.7523	20.4172	22.1182	0.792823	1
Cla016691	Ubiquitin carboxyl-terminal hydrolase 44 (AHRD V1 *--- UBP44_DANRE); contains Interpro domain(s) IPR011422 BRCA1-associated 2	42.4014	62.182	70.4911	89.018	0.00505427	19.77	31.7762	23.0776	25.7764	0.366999	14.3133	18.7635	19.1551	22.8614	19.7259	18.1478	0.448083	1
Cla016743	Myb family transcription factor (AHRD V1 **-* D7LQI3_ARALL); contains Interpro domain(s) IPR006447 Myb-like DNA-binding region, SHAQKYF class	22.7441	11.3494	5.36107	2.56857	0.00765828	17.75	24.0219	12.698	11.3284	0.0568252	29.3087	35.8298	29.6474	28.9619	13.3615	11.3278	0.328838	1
Cla016752	Vernalization insensitive 3 (Fragment) (AHRD V1 *--- C4PFF9_BRARC); contains Interpro domain(s) IPR008957 Fibronectin, type III-like fold	5.78246	3.4488	1.78059	1.07859	0.00421813	6.7	6.43827	5.24545	5.52771	0.767777	8.01722	6.89768	6.15979	3.83255	2.99784	2.00841	0.0220041	1
Cla016754	Serinc-domain containing serine and sphingolipid biosynthesis protein (AHRD V1 **-- F4JT04_ARATH); contains Interpro domain(s) IPR005016 TMS membrane protein/tumour differentially expressed protein	16.4484	3.69939	1.87467	1.308	0.00629154	27.89	7.93427	5.13231	6.1016	0.080415	14.9955	5.55378	6.59112	6.01487	5.54401	0.51654	0.122729	1
Cla016763	Unknown Protein (AHRD V1)	546.954	856.239	299.98	235.467	0.00300958	980.51	826.453	683.451	815.806	0.990125	2324.82	2333.91	2164.01	2011.87	1555.14	1792.51	0.922226	1
Cla016768	Integral membrane protein mpv17 pmp22 family (AHRD V1 **-* F0XCH7_GROCL); contains Interpro domain(s) IPR007248 Mpv17/PMP22	10.8884	10.4819	18.8958	24.6685	0.00633993	20.24	8.16868	6.95756	9.60133	0.186756	10.7684	10.7551	9.97716	13.009	11.9495	15.7482	0.57852	1
Cla016789	Avr9/Cf-9 rapidly elicited protein 146 (AHRD V1 **-- Q9FQZ6_TOBAC)	7.35089	1.23164	0.313186	0.705777	0.00633148	1.68	3.35305	3.5324	3.30756	0.384821	2.25344	1.0198	0.606185	0.256559	0.453559	0	0.231659	1
Cla016792	Oxidoreductase 2OG-Fe(II) oxygenase family protein (AHRD V1 **-- F4J939_ARATH); contains Interpro domain(s) IPR005123 Oxoglutarate and iron-dependent oxygenase	71.9538	46.8938	10.2768	11.5542	0.00025124	30.35	64.2666	44.5012	42.2876	0.250674	71.9352	71.002	63.4129	48.9733	54.6798	35.0458	0.341272	1
Cla016805	Unknown Protein (AHRD V1); contains Interpro domain(s) IPR010410 Protein of unknown function DUF1005	14.0492	3.71376	0.661274	0.508296	0.00144054	17.675	25.1555	17.1171	15.7369	0.536927	12.6864	4.86498	11.0415	25.808	10.3296	16.4733	0.209953	1
Cla016807	Acid phosphatase-like protein (AHRD V1 **-* Q9M0F5_ARATH); contains Interpro domain(s) IPR010028 Acid phosphatase, plant	100.054	13.2092	0.0570884	0	1.3756e-05	18.805	30.2272	28.4681	15.7386	0.036977	0	0	0	0	0	0	NA	1
Cla016808	Leucine-rich repeat family protein (AHRD V1 **-- D7MD38_ARALL); contains Interpro domain(s) IPR013210 Leucine-rich repeat, N-terminal	4.66211	1.20094	0.0355768	0	0.00516602	1.63	1.48287	0.46054	0.679421	0.227286	1.47663	1.83486	1.06463	1.77036	1.49715	0.0975288	0.602009	1
Cla016809	Dual specificity protein phosphatase family protein (AHRD V1 ***- Q1EP41_MUSBA); contains Interpro domain(s) IPR000340 Dual specificity phosphatase, catalytic domain	154.548	97.6446	62.541	39.0443	0.00264121	129.115	138.404	93.6282	84.5906	0.0438879	127.633	141.06	121.467	73.3387	68.0019	55.0286	0.155052	1
Cla016817	Zinc finger CCCH domain-containing protein 49 (AHRD V1 ***- C3H49_ARATH)	164.865	30.4328	1.63699	6.29573	9.11808e-05	78.465	163.1	155.006	52.3041	0.0905778	502.047	446.272	606.113	300.457	431.194	212.161	0.160979	1
Cla016844	Cleavage and polyadenylation specificity factor subunit 5 (AHRD V1 ***- E3K775_PUCGT); contains Interpro domain(s) IPR016706 Cleavage and polyadenylation specificity factor, 25 kDa subunit	120.71	215.143	488.9	457.917	0.000771019	107.62	107.132	109.206	117.935	0.677818	91.6624	174.173	219.092	149.221	139.61	166.184	0.134177	1
Cla016849	Nuclear transcription factor Y subunit A-3 (AHRD V1 **** B6TQI5_MAIZE); contains Interpro domain(s) IPR001289 CCAAT-binding transcription factor, subunit B	136.177	36.2096	5.27164	12.2688	0.000254969	348.175	142.565	313.734	209.163	0.0632879	62.0076	77.9138	67.2749	173.459	196.712	103.67	0.094588	1
Cla016850	Protein Brevis radix-like 4 (AHRD V1 ***- BRXL4_ARATH); contains Interpro domain(s) IPR013591 Disease resistance/zinc finger/chromosome condensation-like region	14.8705	2.90419	0.521886	1.2323	0.000225936	39.37	34.8361	55.6127	29.8761	0.0962065	4.96057	1.54642	1.0445	2.05496	2.51729	1.02731	0.118623	1
Cla016898	Helicase sen1 (AHRD V1 *--- A8NRR5_COPC7)	5.74932	1.43637	0.719746	0.435901	0.00935571	33.605	2.37366	0.86182	0.900479	0.958929	0.280055	0.293417	1.14416	0.245569	0.188392	0.390738	0.773673	1
Cla016899	Histidine kinase 2 (AHRD V1 **** A3QVR9_LOTJA); contains Interpro domain(s) IPR006189 CHASE	31.2072	10.4596	2.63208	2.02813	6.06731e-05	27.95	24.3322	29.0724	19.4119	0.853133	115.719	52.3908	47.2793	44.0082	60.081	27.4752	0.122051	1
Cla016908	DNA helicase domain-containing protein (AHRD V1 *--- F4IBK8_ARATH)	17.7221	9.31966	4.47096	4.90428	0.000766389	12.3	11.2663	10.3568	8.29408	0.867795	6.01776	4.59825	3.27089	4.47276	4.34463	2.86379	0.523543	1
Cla016919	DNA helicase domain-containing protein (AHRD V1 *--- F4IBK8_ARATH); contains Interpro domain(s) IPR014016 Helicase, superfamily 1, UvrD-related	4.0515	1.62827	0.303792	0.221194	0.00321249	6.945	2.25105	1.6829	1.83056	0.790505	0.484378	0.322235	0.230431	0.312363	0.455452	0.220189	0.781677	1
Cla016938	Delta-9 desaturase (AHRD V1 ***- Q7DN88_ROSHC)	0	0	108.873	7.31025	0.00053276	0	0	0	0	NA	0	0	0	0	0	0	NA	1
Cla016944	Succinate dehydrogenase assembly factor 2, mitochondrial (AHRD V1 *--- SDHF2_CAEBR); contains Interpro domain(s) IPR005631 Protein of unknown function DUF339	62.2142	73.2832	140.607	145.592	0.00151436	128.755	111.348	122.615	104.807	0.433644	113.685	115.28	120.698	122.803	125.355	128.157	0.860945	1
Cla016945	Protein kinase (AHRD V1 **** Q40544_TOBAC); contains Interpro domain(s) IPR015741 Snf1-like protein AMPK	7.10089	8.6926	18.699	22.4222	0.00398851	29.645	13.1392	14.0571	15.77	0.0282322	25.3854	28.6271	29.6132	21.239	32.555	43.4878	0.129867	1
Cla016948	Phosphomannomutase D1 (AHRD V1 ***- C8CK15_AEGTA); contains Interpro domain(s) IPR005002 Eukaryotic phosphomannomutase	19.8481	43.4725	75.9152	67.7246	0.000320257	53.985	25.0214	19.0152	20.4692	0.0236636	23.0796	28.5056	31.31	33.8379	34.3464	39.2413	0.261303	1
Cla016949	Non-lysosomal glucosylceramidase (AHRD V1 ***- B9SS77_RICCO); contains Interpro domain(s) IPR014551 Beta-glucosidase, GBA2 type	65.8286	227.955	438.097	223.221	0.001388	15.23	49.9725	37.8506	30.0803	0.0132961	13.3503	26.8776	32.2912	20.7455	24.0561	17.1066	0.132303	1
Cla017009	Aquaporin (AHRD V1 ***- E5GC22_CUCME); contains Interpro domain(s) IPR000425 Major intrinsic protein	496.941	309.528	81.7542	156.432	0.000259839	503.825	1110.43	910.769	858.609	0.0362036	661.879	989.861	804.393	681.903	633.424	393.067	0.377774	1
Cla017013	Unknown Protein (AHRD V1); contains Interpro domain(s) IPR012870 Protein of unknown function DUF1666	4.17632	6.80668	29.7765	31.7374	0.000384079	6.17	10.5985	8.97335	11.9395	0.0551297	2.32282	4.06232	2.79594	2.41143	2.68836	1.79896	0.879389	1
Cla017019	Aldose-1-epimerase-like protein (AHRD V1 ***- O48971_TOBAC); contains Interpro domain(s) IPR015443 Aldose-1-epimerase	35.9666	25.7368	4.39155	2.33509	0.001388	13.565	5.98038	1.15234	1.31887	0.0905778	6.90872	3.48365	3.13577	1.86562	3.70954	1.05335	0.141956	1
Cla017023	WD repeat-containing protein 5 homolog (AHRD V1 *--- WDR5_DICDI); contains Interpro domain(s) IPR017986 WD40 repeat, region	9.62102	12.8502	24.4044	18.2735	0.0070118	6.39	7.4266	7.86173	7.81171	0.756735	8.30907	8.91567	7.14544	6.99798	6.80703	5.54389	0.821812	1
Cla017035	Beta-1,3-galactosyl-O-glycosyl-glycoprotein beta-1,6-N-acetylglucosaminyltransferase 7 (AHRD V1 *--- GCNT7_HUMAN); contains Interpro domain(s) IPR003406 Glycosyl transferase, family 14	13.7021	17.6076	31.2703	35.2503	0.00412648	8.16	5.70495	3.91912	6.52606	0.630636	6.48931	7.13845	10.099	17.8096	10.7855	7.04105	0.132149	1
Cla017036	ATP binding / ATPase/ nucleoside-triphosphatase/ nucleotide binding protein (AHRD V1 **-* Q9LJJ5_ARATH); contains Interpro domain(s) IPR003959 ATPase, AAA-type, core	22.6597	10.2294	2.49967	2.40368	0.000267494	226.895	28.9611	23.1801	37.5515	0.991666	0.960257	3.74933	5.34204	0.913777	0.547306	0.651709	0.248764	1
Cla017038	Thaumatin-like protein (AHRD V1 ***- A8IXE7_BRACM); contains Interpro domain(s) IPR001938 Thaumatin, pathogenesis-related	9.48924	2.22561	0	0	0.00671911	5.2	2.17382	0.209417	0.191063	0.0156497	9.33783	3.81501	3.02939	6.08458	4.8419	7.26941	0.283985	1
Cla017051	Peptide transporter (AHRD V1 ***- A6YJX5_9MAGN); contains Interpro domain(s) IPR000109 TGF-beta receptor, type I/II extracellular region	18.4705	32.2182	9.40183	9.42658	0.00469582	9.475	27.5634	11.2826	15.2978	0.0190106	10.7885	13.6986	10.4285	17.3605	4.88793	3.74332	0.134177	1
Cla017055	AN1-type zinc finger protein 2B (AHRD V1 **** B4FVR8_MAIZE); contains Interpro domain(s) IPR000058 Zinc finger, AN1-type	47.4899	274.129	717.933	534.201	9.50807e-05	16.925	49.3439	20.2661	29.923	0.111278	8.27901	25.0352	42.3297	35.0469	43.2271	115.291	0.0484622	1
Cla017060	Gibberellin-regulated protein 1 (AHRD V1 *--- F4I0N7_ARATH); contains Interpro domain(s) IPR003854 Gibberellin regulated protein	3.21821	0.610675	0.254075	0	0.00498036	99.345	5.19223	2.3364	3.65247	0.0275793	1.24428	0.286294	0.117558	0.249465	0.816088	0.111877	0.740182	1
Cla017064	Leaf senescence protein-like (AHRD V1 *-*- Q5VQ36_ORYSJ)	23.8961	37.0651	88.2501	47.5077	0.00181713	1.935	6.93947	2.48976	1.86809	0.134045	25.8349	12.7967	11.9075	3.79717	5.2441	12.738	0.480313	1
Cla017065	Leaf senescence protein-like (AHRD V1 ***- Q67VA1_ORYSJ); contains Interpro domain(s) IPR004253 Protein of unknown function DUF231, plant	37.5942	56.6554	130.674	69.7791	0.0019529	2.445	7.34639	5.33481	4.2681	0.205968	39.3429	11.6858	11.9378	7.2603	10.1534	12.7275	0.311872	1
Cla017073	NHL repeat-containing protein (AHRD V1 ***- D7KY00_ARALL); contains Interpro domain(s) IPR001258 NHL repeat	3.11913	0.319712	0.161684	0.0961614	0.00570543	3.115	0.698484	0.355791	0.364926	0.0298001	2.13885	0.575517	0.134034	0	0	0.118407	0.039636	1
Cla017074	Potassium transporter (AHRD V1 ***- D2JYH2_GOSHI); contains Interpro domain(s) IPR003855 K+ potassium transporter	72.0519	76.3251	26.4779	30.0827	0.00257113	24.94	75.5912	72.4444	54.7613	0.0280336	71.5597	68.9784	49.5972	72.0356	57.1753	39.9442	0.224017	1
Cla017080	Homeobox-leucine zipper-like protein (AHRD V1 ***- Q3HRT1_PICGL); contains Interpro domain(s) IPR003106 Leucine zipper, homeobox-associated	25.4893	33.2564	89.8138	79.9738	0.000992802	29.865	40.2738	52.4782	43.1327	0.0888029	11.4902	9.58138	6.43095	12.724	14.2408	5.74925	0.311063	1
Cla017094	Unknown Protein (AHRD V1); contains Interpro domain(s) IPR012442 Protein of unknown function DUF1645	10.482	22.1599	29.0937	42.9416	0.00292154	3.015	10.4054	18.9409	16.0015	0.0167335	3.18084	14.763	9.2821	24.5221	25.3545	29.5681	0.0670191	1
Cla017100	MYB transcription factor (AHRD V1 **** Q9SPG9_ARATH); contains Interpro domain(s) IPR015495 Myb transcription factor	0.210441	9.2294	275.519	145.781	2.32023e-05	0.26	0.118208	0.213107	0.44341	NA	0.373026	0	0	0	0	0	NA	1
Cla017116	WD repeat protein-like (AHRD V1 **-- Q8LFX4_ARATH); contains Interpro domain(s) IPR017986 WD40 repeat, region	23.0905	26.0464	43.9485	51.5109	0.0083175	43	24.9268	31.7686	28.892	0.0441582	13.4147	16.7334	15.5486	15.9469	18.8353	30.8158	0.0877362	1
Cla017121	Anaphase-promoting complex subunit 10 family (AHRD V1 ***- D7LBA6_ARALL); contains Interpro domain(s) IPR004939 Anaphase-promoting complex, subunit 10	14.3217	8.50413	3.30532	3.85067	0.00318238	18.025	25.9009	21.6661	22.1223	0.76524	25.8312	22.9166	28.0532	19.2044	19.1269	22.6148	0.622497	1
Cla017136	Surfeit locus protein 2 family protein (AHRD V1 *--- D7MJ60_ARALL); contains Interpro domain(s) IPR008833 Surfeit locus 2	23.827	15.6024	6.11958	10.0517	0.00431644	28.975	67.5346	86.3837	83.4281	0.0539416	15.9656	23.9796	27.3342	21.4227	26.594	27.168	0.263484	1
Cla017142	Calcium-dependent protein kinase-like (AHRD V1 **** Q9LET1_ARATH); contains Interpro domain(s) IPR002290 Serine/threonine protein kinase	48.5219	33.8466	19.9222	18.527	0.00309661	37.575	41.9367	33.1937	31.7879	0.498336	54.7179	45.3101	40.8219	36.068	38.4737	19.5002	0.163526	1
Cla017143	BHLH transcription factor (AHRD V1 *--- Q84WX1_BRANA); contains Interpro domain(s) IPR011598 Helix-loop-helix DNA-binding	14.8723	3.76546	0	0.138945	0.000247649	11.505	4.86391	3.47028	1.54754	0.0145158	8.91089	2.58247	1.81357	2.00821	0.7267	0.445048	0.0359131	1
Cla017146	Dual specificity protein phosphatase (AHRD V1 ***- Q2HSZ6_MEDTR); contains Interpro domain(s) IPR020422 Dual specificity phosphatase, subgroup, catalytic domain	42.3995	33.2497	142.559	72.7914	0.00204968	25.455	23.6151	24.1855	21.2141	0.389109	35.4964	39.3943	51.5477	30.2007	43.8279	31.0453	0.630585	1
Cla017192	Heparan-alpha-glucosaminide N-acetyltransferase (AHRD V1 **-- Q94CC1_ARATH); contains Interpro domain(s) IPR019259 Protein of unknown function DUF2261, transmembrane	92.7182	67.7184	43.5591	30.7299	0.00243509	101.925	76.5786	63.247	50.9936	0.851737	90.1139	73.645	74.5155	30.0347	38.9268	27.1963	0.0343066	1
Cla017196	Respiratory burst oxidase-like protein (AHRD V1 ***- C1IHQ9_9ROSI); contains Interpro domain(s) IPR013121 Ferric reductase, NAD binding	24.0707	4.95287	0.808193	2.7648	0.000609941	26.195	34.5459	32.4686	31.1066	0.521379	35.2848	29.854	17.9737	36.7511	23.307	19.5859	0.206277	1
Cla017202	DNA replication licensing factor (AHRD V1 **** Q8JGR5_DANRE); contains Interpro domain(s) IPR001208 DNA-dependent ATPase MCM	11.7392	19.5455	29.7606	23.5685	0.00569164	8.06	15.6062	16.5045	13.852	0.0695269	9.42288	15.58	13.1554	16.6139	12.511	13.844	0.729543	1
Cla017214	Acetyltransferase GNAT family protein expressed (AHRD V1 **** Q10Q85_ORYSJ); contains Interpro domain(s) IPR000182 GCN5-related N-acetyltransferase	1.34497	5.46649	13.2726	18.1362	0.000205232	1.475	8.35637	8.42829	16.8329	0.0156446	3.56099	21.2506	16.3911	21.9972	25.1109	13.2791	0.118582	1
Cla017217	Blue copper-like protein (AHRD V1 *-*- B8Y8A0_GOSHI); contains Interpro domain(s) IPR003245 Plastocyanin-like	14.6822	2.57427	0.748601	0	0.000757081	28.09	4.15319	3.6046	2.39405	0.0154261	28.1183	19.4366	19.1326	18.3029	34.5591	55.5811	0.544259	1
Cla017219	Chaperone protein dnaJ 8, chloroplastic (AHRD V1 *-*- DNAJ8_ARATH); contains Interpro domain(s) IPR001623 Heat shock protein DnaJ, N-terminal	199.334	407.868	115.492	101.931	0.00882812	215.74	292.881	197.363	244.594	0.362441	262.832	219.069	165.217	154.479	94.78	92.7807	0.153463	1
Cla017224	Transcription regulatory protein SNF5 (AHRD V1 *-*- D3B6R9_POLPA)	35.576	46.82	30.3892	11.344	0.00110939	81	83.812	49.8616	59.6125	0.681579	134.596	78.5299	43.1167	37.7599	33.337	17.2745	0.0700798	1
Cla017226	4-coumarate CoA ligase (AHRD V1 ***- C0KKW5_HUMLU); contains Interpro domain(s) IPR000873 AMP-dependent synthetase and ligase	22.7955	6.39957	13.8035	8.76599	0.00649984	9.835	5.96442	3.8962	6.68764	0.120028	12.3443	7.34565	20.2852	41.8805	126.368	14.5489	0.0501135	1
Cla017231	Conserved (AHRD V1 *--- Q092W7_STIAD); contains Interpro domain(s) IPR009291 Protein of unknown function DUF946, plant	1.64252	26.032	14.3044	2.92446	0.000194788	0.075	2.69643	0.956054	0.79424	0.0691758	0.030517	0	0	0	0	0	NA	1
Cla017232	ATP-dependent zinc metalloprotease FtsH 2 (AHRD V1 *--* FTSH2_RHOBA); contains Interpro domain(s) IPR003959 ATPase, AAA-type, core	6.74962	3.12261	0.575408	0.195185	0.00226431	12.77	7.97979	1.50461	1.44928	0.0141891	4.33935	2.74856	2.22989	1.1657	3.6335	1.08305	0.221021	1
Cla017243	Os03g0169000 protein (Fragment) (AHRD V1 **-- Q0DUS7_ORYSJ); contains Interpro domain(s) IPR004348 Protein of unknown function DUF246, plant	11.5602	21.2641	94.4933	80.2761	0.000394017	11.815	8.92172	7.34475	16.6058	0.038173	8.14838	5.54774	5.48655	15.9144	8.24182	6.42111	0.347304	1
Cla017280	24-sterol C-methyltransferase (AHRD V1 *-*- Q2QDF7_GOSHI); contains Interpro domain(s) IPR013705 Sterol methyltransferase C-terminal	344.91	179.512	46.5963	62.1234	0.000360264	467.61	453.57	649.239	336.187	0.31627	255.169	96.5198	121.221	266.988	249.975	242.6	0.214848	1
Cla017294	Wax synthase isoform 3 (AHRD V1 **-- Q84XY7_VITVI)	5.05702	4.07318	0.584683	1.60683	0.00621418	6.71	4.86082	6.48759	10.7437	0.282089	0.821562	4.08895	4.96332	15.6745	9.1746	36.3353	0.0164732	1
Cla017302	Carboxypeptidase D (AHRD V1 *-*- A8MQN9_ARATH); contains Interpro domain(s) IPR001563 Peptidase S10, serine carboxypeptidase	1490.31	730.585	215.236	213.988	0.00257999	1190.19	725.923	1062.07	677.47	0.0361333	405.951	364.628	335.322	276.773	300.025	90.2744	0.0121191	1
Cla017304	HD domain containing protein expressed (AHRD V1 ***- Q337J5_ORYSJ); contains Interpro domain(s) IPR006674 Metal-dependent phosphohydrolase, HD region, subdomain	8.69606	4.37203	2.05172	0.96973	0.00754355	14.515	23.0139	29.2878	23.1753	0.0351322	8.94852	5.6859	7.60496	7.07237	4.71757	2.38324	0.45942	1
Cla017330	Unknown Protein (AHRD V1)	14.7365	80.7853	175.086	117.264	0.00177997	19.59	15.8565	2.94154	5.48968	0.538977	0.122715	2.33242	2.90687	2.88993	0.995592	2.53872	0.277249	1
Cla017347	Unknown Protein (AHRD V1)	102.515	1.00052	0	0	0.000477105	10.19	1.47397	3.02867	3.52011	0.412871	0	0	0	0	0	0	NA	1
Cla017355	WRKY transcription factor 3 (AHRD V1 *-** C9DHZ2_9ROSI); contains Interpro domain(s) IPR003657 DNA-binding WRKY	30.464	25.3716	8.77913	10.9253	0.00423559	27.25	24.2719	22.4835	36.9804	0.240965	69.3235	79.3904	73.5322	93.581	102.272	63.3357	0.749714	1
Cla017359	SMP-30/Gluconolaconase/LRE domain protein (AHRD V1 *--- D2QD53_SPILD); contains Interpro domain(s) IPR011042 Six-bladed beta-propeller, TolB-like	17.9793	25.2926	45.7018	56.3157	0.00144054	21.87	12.2244	21.8657	24.4204	0.458605	2.1805	1.95743	2.1378	0.0830276	5.91648	2.96235	0.241933	1
Cla017386	Kinesin-like protein (AHRD V1 ***- F8UN41_TOBAC); contains Interpro domain(s) IPR001752 Kinesin, motor region	4.58861	1.21547	0.659505	0.114075	0.00974595	2.4	2.44801	1.36211	0.605846	0.236209	2.00106	0.316587	0.532505	0.271096	0.466969	0.297975	0.0766412	1
Cla017389	Ethylene responsive transcription factor 2b (AHRD V1 **** C0J9I6_9ROSA); contains Interpro domain(s) IPR001471 Pathogenesis-related transcriptional factor and ERF, DNA-binding	52.9024	37.0285	19.9015	62.8132	0.001516	29.76	61.5871	53.0313	44.1748	0.0514332	24.6531	141.018	139.877	247.077	70.84	615.527	0.292342	1
Cla017409	Bifunctional polymyxin resistance protein ArnA (AHRD V1 **-- ARNA_PECCP); contains Interpro domain(s) IPR016040 NAD(P)-binding domain	138.44	102.087	279.91	285.257	0.00764118	96.25	125.351	152.097	191.732	0.0903893	56.9696	52.639	52.2325	92.3871	99.5123	69.7304	0.0721506	1
Cla017433	Nodulin MtN21 family protein (Fragment) (AHRD V1 *-*- C0KY45_9BRAS); contains Interpro domain(s) IPR000620 Protein of unknown function DUF6, transmembrane	50.7765	236.971	10.0462	53.7281	0.00128403	28.11	79.6311	34.5551	69.8546	0.0102028	23.8401	42.8112	34.8772	53.9475	7.78106	9.7467	0.0306466	1
Cla017473	Conserved domain protein (AHRD V1 *-*- B4WN95_9SYNE); contains Interpro domain(s) IPR005500 Protein of unknown function DUF309	14.1475	27.0812	40.5319	23.1379	0.0035332	13.235	4.82011	3.46657	6.36248	0.0722226	15.4305	16.7862	19.4756	23.0165	27.6996	25.7125	0.219306	1
Cla017475	Nbs-lrr resistance protein (AHRD V1 ***- B9I533_POPTR); contains Interpro domain(s) IPR002182 NB-ARC	1.11196	0.0902843	0	0	0.00148773	0.46	0.208731	0.0902743	0.0688612	0.21301	0.646827	0.160476	0.118923	0	0	0	0.0963956	1
Cla017479	Protein PHYTOCHROME KINASE SUBSTRATE 4 (AHRD V1 *-*- PKS4_ARATH)	6.16251	2.36665	0.0796151	0.418479	0.0013226	25.61	15.1141	25.125	18.313	0.383535	24.5007	33.5804	31.3463	32.4354	29.3202	22.9148	0.975707	1
Cla017483	ABC transporter G family member 42 (AHRD V1 ***- F4JJF3_ARATH); contains Interpro domain(s) IPR013525 ABC-2 type transporter	4.0791	5.10981	0.163975	0.276649	0.000354711	5.005	6.94599	3.94035	2.44033	0.495833	0.582555	0.290226	0.291112	0.0457788	0.104935	0	0.0904377	1
Cla017484	ABC transporter G family member 42 (AHRD V1 ***- F4JJF3_ARATH); contains Interpro domain(s) IPR013525 ABC-2 type transporter	12.0923	15.7601	1.04387	1.61053	7.91208e-05	9.46	17.3535	10.1684	6.43938	0.433628	0.484768	0.437656	0.354049	0.281633	0.260813	0.153517	0.692015	1
Cla017485	ABC transporter G family member 42 (AHRD V1 ***- F4JJF3_ARATH); contains Interpro domain(s) IPR013525 ABC-2 type transporter	104.922	72.8147	15.5222	13.2481	0.000857144	75.505	76.1747	57.7278	49.7087	0.262567	22.0971	22.8522	26.2397	22.3993	22.8932	11.5237	0.282356	1
Cla017518	BHLH transcription factor (AHRD V1 *-*- B6TXR4_MAIZE); contains Interpro domain(s) IPR011598 Helix-loop-helix DNA-binding	3.88555	3.11854	31.0958	34.7484	0.00128865	0.76	2.58766	2.80321	1.72075	0.165581	2.3783	4.26622	6.52747	4.37454	2.32822	2.47147	0.867228	1
Cla017539	Fatty acid desaturase 2 (AHRD V1 ***- Q8LPE8_BRACM); contains Interpro domain(s) IPR005804 Fatty acid desaturase, type 1	2270.02	2653.57	359.199	268.092	0.00349537	1905.79	2263.62	2514.85	2334.86	0.594024	2996.7	3847.81	4394.42	1901.78	1286.07	1492.37	0.179626	1
Cla017549	Receptor-like kinase (AHRD V1 **** A7VM22_MARPO); contains Interpro domain(s) IPR002290 Serine/threonine protein kinase	1.52666	85.7421	215.86	118.478	0.000302979	0.81	1.64411	1.63394	2.49286	0.175305	0.204392	0.753561	0.648762	3.14673	1.87548	0.963229	0.118582	1
Cla017551	Unknown Protein (AHRD V1)	56.3797	92.3697	200.191	149.399	0.00046639	15.405	24.0778	24.1689	34.8125	0.158965	15.8	46.6233	43.6414	76.8034	67.044	42.1151	0.356656	1
Cla017569	F-box protein-like protein (AHRD V1 ***- Q9C7V3_ARATH); contains Interpro domain(s) IPR017451 F-box associated type 1	0	0.103544	1.20052	0.886534	0.00633148	0	0	0	0.196474	NA	0.0830536	0	0	0	0	0.058783	NA	1
Cla017570	Kelch-like protein 18 (AHRD V1 *-*- KLH18_HUMAN); contains Interpro domain(s) IPR015915 Kelch-type beta propeller	42.9545	34.6253	0.173791	0.439289	7.39487e-05	224.325	224.617	97.5559	46.675	0.0148072	163.206	191.228	122.587	113.921	58.6677	196.808	0.713364	1
Cla017579	Protein downstream neighbor of son-like protein (AHRD V1 *-*- F4W9E9_ACREC)	2.44486	1.89314	5.39184	7.16113	0.00266749	6.165	1.43468	1.26755	1.73746	0.387186	2.77991	1.65727	1.88025	0.968635	1.3416	1.11199	0.274067	1
Cla017583	Glutamate carboxypeptidase 2 (AHRD V1 **-- B6SP44_MAIZE); contains Interpro domain(s) IPR007365 Transferrin receptor-like, dimerisation	6.60218	2.81625	0.859105	0.924416	0.00933554	6.715	5.36837	10.8267	8.37381	0.0423212	26.3144	21.6072	34.5485	36.9488	35.3374	25.7658	0.414589	1
Cla017585	FAD linked oxidase family protein (AHRD V1 **-- D7LZS0_ARALL); contains Interpro domain(s) IPR006094 FAD linked oxidase, N-terminal	89.0125	51.2638	16.8905	26.3515	0.00157407	63.185	69.6862	71.0131	72.4905	0.840862	87.2138	48.2461	44.0428	57.4235	35.2985	52.9821	0.224451	1
Cla017592	ABC transporter G family member 27 (AHRD V1 ***- F4J6W2_ARATH); contains Interpro domain(s) IPR013525 ABC-2 type transporter	7.44775	2.34144	0.0541629	0.179467	0.00168009	4.4	8.52443	6.55784	6.19029	0.289724	5.27378	14.6233	6.65775	2.05816	1.82927	1.30619	0.016929	1
Cla017611	Pheres1 (Fragment) (AHRD V1 *-*- B2BFM9_ARALY); contains Interpro domain(s) IPR002100 Transcription factor, MADS-box	111.695	58.0526	0.421946	0.637782	2.53616e-05	88.98	105.664	56.3654	45.3947	0.0139155	0.993328	0	0.052423	0	0	0.103002	NA	1
Cla017613	Nucleic acid-binding protein (AHRD V1 *--* Q41834_MAIZE); contains Interpro domain(s) IPR000504 RNA recognition motif, RNP-1	30.2156	33.1822	8.85186	5.65868	0.00256739	55.85	47.8029	62.3232	47.0987	0.734558	91.8077	74.2386	62.4084	61.4199	68.0083	64.1488	0.546357	1
Cla017626	Aluminum-activated malate transporter (AHRD V1 ***- B2LUQ7_SOYBN); contains Interpro domain(s) IPR006214 Uncharacterised protein family UPF0005	0.055845	0.525343	2.43891	1.70328	0.00261422	0	0.126287	0	0.0649521	NA	0	0	0	0	0	0	NA	1
Cla017636	NHL1 (Fragment) (AHRD V1 **-- B0LZI2_ARATH); contains Interpro domain(s) IPR010847 Harpin-induced 1	230.369	108.202	67.5484	44.0543	0.00297595	266.98	195.669	159.43	162.515	0.0634524	664.956	626.724	732.064	1413.2	982.071	772.639	0.0643096	1
Cla017643	Heat shock protein 101 (AHRD V1 *--- Q3L1D0_VITVI); contains Interpro domain(s) IPR004176 Clp, N-terminal	20.487	13.7206	6.472	5.14434	0.00348272	10.6	16.5455	8.15575	8.0558	0.0241033	28.1269	33.903	27.999	24.5799	17.3101	8.05627	0.0926955	1
Cla017644	Aspartyl protease family protein (AHRD V1 **-- Q9SVD1_ARATH); contains Interpro domain(s) IPR001461 Peptidase A1	129.893	26.9534	2.30382	3.70915	7.91208e-05	77.455	105.302	124.048	79.3261	0.221064	415.846	297.294	271.792	251.29	284.304	128.596	0.27758	1
Cla017660	3 beta-hydroxysteroid dehydrogenase (AHRD V1 **-- Q93Y47_DIGLA); contains Interpro domain(s) IPR002198 Short-chain dehydrogenase/reductase SDR	261.013	330.145	15.9635	11.1596	0.00205511	351.855	556.195	585.702	890.164	0.287926	278.767	664.578	620.463	878.308	1106.39	882.521	0.0832594	1
Cla017666	Unknown Protein (AHRD V1)	302.09	120.048	3.24434	0.2981	6.81697e-05	2.965	12.8614	31.7905	0	0.0139087	0	0	0	0	0	0	NA	1
Cla017674	Cell wall invertase 2 isoform 2 (AHRD V1 **-- A0A061ETD6_THECC); contains Interpro domain(s) IPR001362 Glycoside hydrolase, family 32	30.8962	12.942	1.99828	1.04555	0.00041973	21.425	26.5585	24.7088	16.0229	0.223332	10.4393	9.4853	6.29018	7.46154	3.18553	1.41234	0.0817207	1
Cla017689	Soul heme-binding family protein (AHRD V1 ***- D7L8V8_ARALL); contains Interpro domain(s) IPR006917 SOUL haem-binding protein	4.12748	7.52359	15.8532	11.7373	0.00869467	1.72	2.6145	2.26016	5.5095	0.0511199	7.96425	9.78542	9.62045	12.3689	13.9085	11.9141	0.656457	1
Cla017710	Calmodulin binding protein (AHRD V1 **** B6SL12_MAIZE); contains Interpro domain(s) IPR000048 IQ calmodulin-binding region	5.29284	0.748422	0.128815	0.22637	0.000975519	86.09	18.3984	11.4454	8.94333	0.0686435	13.5513	6.5275	7.04195	3.23607	2.04771	0.757189	0.024719	1
Cla017722	Fructose-bisphosphate aldolase (AHRD V1 ***- A5B118_VITVI); contains Interpro domain(s) IPR000741 Fructose-bisphosphate aldolase, class-I	303.512	466.923	1026.88	2622.94	9.50807e-05	225.625	380.404	391.303	614.261	0.268814	172.749	236.593	308.477	271.768	355.38	3449.72	0.224527	1
Cla017723	AT5G28150-like protein (Fragment) (AHRD V1 *-*- D6PS17_9BRAS); contains Interpro domain(s) IPR008586 Protein of unknown function DUF868, plant	8.74566	5.93001	0.454667	0.447768	0.00172193	14.43	18.3036	11.1011	8.43209	0.0546138	17.7004	15.0719	10.0474	8.16321	7.42667	4.47342	0.108355	1
Cla017737	Unknown Protein (AHRD V1)	16.1834	4.93277	36.236	195.087	0.0070118	4.725	3.92994	3.92054	6.88243	0.309543	0.228735	0.826586	4.19384	5.986	5.01351	14.5438	0.0156742	1
Cla017740	Receptor-like protein kinase 1-like (AHRD V1 *-** Q5ZBN0_ORYSJ); contains Interpro domain(s) IPR002290 Serine/threonine protein kinase	20.8158	2.20926	0.286906	0.527181	0.000233864	6.71	7.04774	6.59734	3.22106	0.218708	7.75427	8.16471	12.6912	15.0993	20.7136	11.0562	0.142121	1
Cla017745	Late embryogenesis abundant protein-like (AHRD V1 **-- Q9LF88_ARATH); contains Interpro domain(s) IPR004238 Late embryogenesis abundant protein	0.315737	5.37792	66.2766	79.5385	0.000324475	2.835	0.825575	1.04933	1.91677	0.649862	0.493832	1.73765	1.78822	0.800846	0.557998	2.14926	0.379911	1
Cla017763	Pectinesterase (AHRD V1 ***- F6HKE8_VITVI); contains Interpro domain(s) IPR000070 Pectinesterase, catalytic	1.22302	0.378668	0.0653811	0	0.00545525	0.9	0.596178	1.29017	1.05493	0.25738	0.660563	0	0.131862	0	0.0477592	0	0.0603396	1
Cla017778	Phosphatidylinositol-4-phosphate 5-kinase 9 (AHRD V1 **** B6SXI7_MAIZE); contains Interpro domain(s) IPR017163 Phosphatidylinositol-4-phosphate 5-kinase, plant	30.7743	68.5619	125.951	99.6136	0.00247948	18.37	28.4383	30.5664	28.3412	0.102218	35.7313	37.6052	35.5269	36.2524	26.4952	30.2513	0.673546	1
Cla017789	Nodulin-like protein (Fragment) (AHRD V1 *-*- O81121_ARATH); contains Interpro domain(s) IPR010658 Nodulin-like	0.39602	0.411815	3.09301	1.11035	0.00985115	5.955	2.23328	3.32073	7.26511	0.0815214	4.004	2.62315	2.6153	1.23289	2.26251	0.125141	0.0280129	1
Cla017800	Lipid A export ATP-binding/permease protein MsbA (AHRD V1 *--- MSBA_SYNAS); contains Interpro domain(s) IPR003439 ABC transporter-like	34.0005	12.9839	10.1698	5.48389	0.00100211	21.18	26.8532	39.4353	34.4633	0.0165053	30.8822	14.3182	12.2624	6.65395	12.7398	3.74908	0.0220041	1
Cla017819	Arabidopsis thaliana genomic DNA chromosome 5 P1 clone MOK16 (AHRD V1 ***- Q9LYW2_ARATH); contains Interpro domain(s) IPR007608 Protein of unknown function DUF584	12.8851	58.2393	243.782	254.425	8.57157e-05	13.095	23.395	15.6325	21.7609	0.159235	12.0481	9.65207	9.1649	11.7902	13.1004	6.88694	0.906982	1
Cla017823	Ring finger protein 157 (Fragment) (AHRD V1 *--- A2AAN8_MOUSE); contains Interpro domain(s) IPR001841 Zinc finger, RING-type	491.973	222.368	92.7592	112.751	0.000354616	580.435	632.745	550.029	484.147	0.863447	633.341	379.141	421.436	426.464	301.122	458.051	0.670897	1
Cla017825	Zinc finger protein (AHRD V1 **-* B3U2B0_CUCSA); contains Interpro domain(s) IPR018957 Zinc finger, C3HC4 RING-type	18.2262	13.4492	4.1224	2.61879	0.00178168	23.875	26.6231	15.7873	15.5386	0.15398	8.73551	3.58342	1.53352	2.19606	2.86766	1.46061	0.156866	1
Cla017829	Peroxidase (AHRD V1 ***- C1KA92_POPTR); contains Interpro domain(s) IPR002016 Haem peroxidase, plant/fungal/bacterial	786.721	437.127	95.154	23.9725	0.0014467	151.155	409.066	199.125	311.727	0.0976559	714.32	580.194	517.127	410.228	379.271	205.47	0.1495	1
Cla017837	IQ-domain 2 (AHRD V1 **-- D7M7Y8_ARALL); contains Interpro domain(s) IPR000048 IQ calmodulin-binding region	9.72663	1.53636	0.67094	0.494032	0.000553155	6.575	2.33087	2.24655	2.54537	0.0209141	10.9539	11.4522	9.45517	9.06442	6.37921	3.61779	0.155108	1
Cla017844	DNA REPLICATION LICENSING FACTOR MCM4 (AHRD V1 **** Q8SQX1_ENCCU); contains Interpro domain(s) IPR001208 DNA-dependent ATPase MCM	1.58484	2.31869	7.38498	4.02586	0.00949055	2.82	1.10738	1.13686	0.665214	0.193914	1.67533	1.00867	0.92102	0.113679	0	0.240976	0.0332839	1
Cla017846	Nuclear transcription factor Y subunit B-1 (AHRD V1 ***- F4ITZ4_ARATH); contains Interpro domain(s) IPR003957 Transcription factor, CBFA/NFYB, DNA topoisomerase	155.746	180.385	295.26	322.222	0.00382482	100.93	142.013	104.244	133.582	0.419275	217.605	270.792	358.845	280.729	245.978	289.073	0.371465	1
Cla017847	Receptor-like kinase (AHRD V1 **** A7VM37_MARPO); contains Interpro domain(s) IPR002290 Serine/threonine protein kinase	37.3533	24.9851	12.3932	20.4503	0.00421346	28.55	42.7302	31.0687	28.535	0.152419	17.215	15.5582	12.8755	13.3712	18.906	12.4794	0.655442	1
Cla017854	Glutathione S-transferase (AHRD V1 ***- Q76KW1_PEA); contains Interpro domain(s) IPR004046 Glutathione S-transferase, C-terminal	74.2593	230.934	358.583	339.099	0.00216061	66.04	40.3655	46.2163	29.3547	0.767358	71.0912	106.831	116.132	108.035	186.023	188.502	0.783835	1
Cla017857	Phosphatase 2C family protein (AHRD V1 **** D7L0I6_ARALL); contains Interpro domain(s) IPR015655 Protein phosphatase 2C	64.5057	26.4267	18.1524	13.454	0.00989173	74.785	38.8047	31.4488	21.799	0.0716766	102.497	69.5046	59.5099	37.3536	56.172	23.4675	0.189365	1
Cla017870	Heavy-metal-associated domain-containing protein (AHRD V1 **-* D7LKC4_ARALL); contains Interpro domain(s) IPR006121 Heavy metal transport/detoxification protein	34.4335	14.7337	10.6246	5.49129	0.00478378	42.15	30.6112	15.7063	19.2775	0.0102564	43.8469	42.4037	38.1861	27.5187	32.0407	18.6577	0.214364	1
Cla017871	Phosphatidylinositol N-acetyglucosaminlytransferase subunit P-like protein (AHRD V1 *--- Q0WT61_ARATH)	9.85615	16.1644	37.4617	27.6353	0.00385423	6.945	7.19526	4.22237	8.32602	0.0617587	4.14029	4.86773	3.49184	4.39456	2.63048	2.16266	0.611547	1
Cla017882	Actin-depolymerizing factor (AHRD V1 ***- D9I9X9_HEVBR); contains Interpro domain(s) IPR002108 Actin-binding, cofilin/tropomyosin type	23.7041	23.4227	104.059	124.2	0.000400768	13.035	11.8889	18.9949	15.092	0.255303	80.5514	143.211	206.039	70.5304	99.2029	148.857	0.690156	1
Cla017888	RING zinc finger protein (AHRD V1 *-** F8RNK2_AMAHP); contains Interpro domain(s) IPR018957 Zinc finger, C3HC4 RING-type	19.4315	4.3138	0.679334	0.891061	0.0052562	8.17	8.28048	5.95818	7.26247	0.811274	24.4926	23.9276	26.0243	40.7071	12.9141	17.5386	0.28894	1
Cla017892	Ankyrin repeat domain-containing protein 28 (AHRD V1 **-- B6TJ47_MAIZE); contains Interpro domain(s) IPR008978 HSP20-like chaperone	9.70077	4.29292	0.369845	0.762809	0.00131475	37.035	29.0172	25.9101	26.8044	0.156874	26.4547	29.8099	27.6814	43.2473	43.708	34.9309	0.44171	1
Cla017894	Metallothionein-like protein (AHRD V1 ***- Q2VWA6_GOSHI); contains Interpro domain(s) IPR000347 Plant metallothionein, family 15	2581.88	4778.14	8440.05	7129.59	0.00575544	757.165	923.841	972.876	1271.52	0.358452	2154.3	2282.32	3060.79	2881.88	4412.92	3422.85	0.602808	1
Cla017901	Membrane protein (AHRD V1 **** A6MD08_9ORYZ); contains Interpro domain(s) IPR002610 Peptidase S54, rhomboid	1.16017	5.39978	17.6206	8.09636	0.00349537	1.06	1.33095	0.479641	0.509178	0.563694	0.813976	1.51819	1.86306	1.45509	2.29871	2.46026	0.561266	1
Cla017903	Pyrimidine 5&apos-nucleotidase (AHRD V1 ***- D9QG58_BRESC); contains Interpro domain(s) IPR010237 Pyrimidine 5-nucleotidase	627.965	169.635	51.3494	75.549	0.000142305	316.335	587.753	274.492	289.888	0.552596	980.754	240.4	166.479	549.036	389.117	362.836	0.0264715	1
Cla017906	mRNA clone RTFL01-13-G07 (AHRD V1 *--- E4MX01_THEHA)	11.1421	6.35589	2.20261	1.28649	0.00321249	24.13	15.2539	13.6067	13.9467	0.06766	69.1233	39.5216	26.0299	18.1128	25.433	18.2754	0.264495	1
Cla017909	Aspartic proteinase nepenthesin-1 (AHRD V1 **-- E5GC71_CUCME); contains Interpro domain(s) IPR001461 Peptidase A1	10.5382	0.803059	1.30484	0.258062	0.00287707	16.8	3.3205	2.16654	2.61511	0.178662	15.1918	5.46801	6.05945	17.4738	8.14302	6.27234	0.550365	1
Cla017917	Lectin-like receptor kinase 73 (AHRD V1 **** Q6UY58_MEDTR); contains Interpro domain(s) IPR001220 Legume lectin, beta chain	28.3287	27.1823	16.8148	12.2129	0.00716996	35.1	31.6736	24.5489	28.2858	0.275771	12.7746	26.8421	21.039	26.6461	26.826	11.3763	0.110273	1
Cla017918	Receptor protein kinase (AHRD V1 **** Q6UJY9_TRITU); contains Interpro domain(s) IPR002290 Serine/threonine protein kinase	2.71129	2.44747	0.215019	0	0.00682206	10.425	8.16846	3.44759	6.31847	0.654366	0.308024	1.28784	2.1349	3.00808	1.15554	0	0.137172	1
Cla017923	Tropinone reductase I (AHRD V1 **-- Q9AR59_SOLTU); contains Interpro domain(s) IPR002198 Short-chain dehydrogenase/reductase SDR	4.06766	0.464497	0.0987566	0	0.00471194	9.985	2.66774	1.63329	2.67401	0.260536	1.10966	0.872437	0.981159	4.51116	3.75218	18.8616	0.0695708	1
Cla017925	Myc-like anthocyanin regulatory protein (AHRD V1 *--- Q675N0_CORSU); contains Interpro domain(s) IPR011598 Helix-loop-helix DNA-binding	19.6914	6.93829	4.15702	2.45564	0.00503898	45.695	20.3434	10.8019	10.8638	0.0178524	21.9083	10.6792	11.6305	13.7066	8.91574	35.777	0.668884	1
Cla017933	S-receptor kinase-like (AHRD V1 **** Q5QLR7_ORYSJ); contains Interpro domain(s) IPR002290 Serine/threonine protein kinase	5.70409	3.81251	0.746719	0.870827	0.00405655	3.58	14.2515	17.2348	12.3755	0.0101259	2.06439	3.90796	3.69067	4.29174	2.0904	3.33081	0.496517	1
Cla017938	Peptide transporter (AHRD V1 **-- A6YJX4_9MAGN); contains Interpro domain(s) IPR000109 TGF-beta receptor, type I/II extracellular region	8.24313	9.12137	1.32583	3.14705	0.00159279	4.335	20.894	11.0416	31.8365	0.0128531	3.20383	2.57148	2.94499	1.57517	0.72095	0.586517	0.0578207	1
Cla017942	Unknown Protein (AHRD V1)	43.1121	13.6943	2.0805	1.4292	0.000228655	39.455	39.772	27.7255	21.077	0.214092	48.6461	63.3294	64.5761	66.5059	63.9109	45.3869	0.929317	1
Cla017962	Vesicular glutamate transporter 2 (AHRD V1 **-- F1K153_CHICK); contains Interpro domain(s) IPR016196 Major facilitator superfamily, general substrate transporter	2.71312	54.3585	485.942	373.845	0.000179153	0.595	4.20389	3.22085	8.711	0.0335809	6.60805	5.21483	5.90784	11.6342	5.97766	11.512	0.0989475	1
Cla017966	MYB transcription factor (Fragment) (AHRD V1 **-* E7BJY5_MALDO); contains Interpro domain(s) IPR006447 Myb-like DNA-binding region, SHAQKYF class	137.178	106.266	32.7277	25.9219	0.000617143	154.685	138.388	87.8745	88.5257	0.0179439	321.287	206.532	126.926	160.815	183.428	169.874	0.0721044	1
Cla017967	Hydroxycinnamoyl transferase (AHRD V1 **-* E8ZAP2_SOLSC); contains Interpro domain(s) IPR003480 Transferase	346.188	371.392	138.265	115.196	0.00208143	146.75	414.346	444.268	364.018	0.084769	290.533	498.937	315.326	433.64	867.395	412.029	0.419155	1
Cla017968	Glycosyl transferase group 1 family protein (AHRD V1 **-- B6T479_MAIZE); contains Interpro domain(s) IPR001296 Glycosyl transferase, group 1	125.378	102.624	46.9615	29.5857	0.00989195	93.155	80.458	97.9388	74.086	0.235425	454.061	233.868	157.658	209.827	193.504	140.224	0.0360971	1
Cla017969	Unknown Protein (AHRD V1)	35.4749	46.7789	6.93245	5.10949	0.000747146	4.555	14.9066	16.1351	18.892	0.0293951	23.4508	47.1748	79.7681	62.358	124.093	77.6335	0.117327	1
Cla017983	Chlorophyll a-b binding protein 6, chloroplastic (AHRD V1 ***- CAB6_ARATH); contains Interpro domain(s) IPR001344 Chlorophyll A-B binding protein	30.1211	17.6176	6.87957	7.24476	0.00666411	95.025	42.8351	102.854	90.746	0.133394	79.9315	46.2204	50.2705	66.6003	44.0571	55.0532	0.216295	1
Cla017985	Mitochondrial Carrier (MC) Family (AHRD V1 ***- D0N1B8_PHYIT); contains Interpro domain(s) IPR001993 Mitochondrial substrate carrier	32.3479	13.317	7.58247	7.48265	0.00486637	64.285	35.5998	38.0322	30.9976	0.469764	11.8399	7.79216	10.2922	14.7106	12.1381	17.2601	0.329805	1
Cla018001	GTPase IMAP family member 7 (AHRD V1 **-- Q2KJJ4_BOVIN); contains Interpro domain(s) IPR006703 AIG1	27.2006	3.90331	0.0995222	0.127097	0.000282773	28.535	7.89128	2.30106	1.16386	0.0152726	14.1215	3.34299	1.52847	0.41347	0.1144	0	0.0119134	1
Cla018008	Chaperone DnaJ (AHRD V1 *-*- E0QBT0_CAMCO); contains Interpro domain(s) IPR015609 Molecular chaperone, heat shock protein, Hsp40, DnaJ	7.58751	15.909	31.9337	33.7628	0.00979843	2.095	4.64023	3.01722	3.88755	0.123294	2.13901	6.37789	8.35772	7.30237	8.98625	10.1037	0.0173096	1
Cla018013	PEBP family protein (AHRD V1 **-- B3QSF2_CHLT3); contains Interpro domain(s) IPR005247 YbhB and YbcL	2.93372	4.86449	176.287	209.655	0.000142305	4.675	3.56746	3.25009	5.60314	0.782627	1.92151	6.31099	9.15083	26.8616	17.9319	18.3692	0.151954	1
Cla018019	Receptor-like kinase (AHRD V1 **** C0SW27_SOYBN); contains Interpro domain(s) IPR002290 Serine/threonine protein kinase	0.904037	0.167055	0	0	0.00532146	1.76	0.572193	0.914123	0.324741	0.0543471	0.5326	0.156323	0.0479017	0.0414434	0	0	0.0927633	1
Cla018025	F-box/LRR-repeat protein 2 (AHRD V1 *-*- E5SFN7_TRISP); contains Interpro domain(s) IPR006553 Leucine-rich repeat, cysteine-containing subtype	26.5089	20.4969	12.1356	6.94347	0.00102777	18.9	18.7435	17.6896	18.524	0.922466	9.98382	10.8515	9.75831	7.84963	8.88945	9.12101	0.962271	1
Cla018034	Protein LURP-one-related 15 (AHRD V1 ***- LOR15_ARATH); contains Interpro domain(s) IPR007612 Protein of unknown function DUF567	139.613	166.419	17.1554	36.8313	0.00129963	286.48	324.055	336.65	431.761	0.56839	294.459	373.252	394.594	317.002	329.982	667.015	0.424167	1
Cla018036	Aminotransferase like protein (AHRD V1 ***- Q0WWF1_ARATH); contains Interpro domain(s) IPR005814 Aminotransferase class-III	2.73958	7.63658	0.974675	1.18502	0.00430642	4.435	4.65103	0.301067	1.69124	0.0660441	31.3793	21.3613	19.0386	34.7742	23.2954	72.515	0.417572	1
Cla018040	Plant-specific domain TIGR01568 family protein (AHRD V1 *--- B6U561_MAIZE); contains Interpro domain(s) IPR006458 Protein of unknown function DUF623, plant	2.24102	5.73431	18.9692	11.9277	0.00525833	0.29	0.315878	0.0729421	0.17305	NA	0	0.0697259	0	0	0	0	NA	1
Cla018059	WRKY transcription factor 6 (AHRD V1 **** A7UGD3_SOLTU); contains Interpro domain(s) IPR003657 DNA-binding WRKY	110.67	11.119	6.96583	3.4376	0.0067962	830.97	133.809	83.1286	161.571	0.30944	58.8887	293.077	354.87	304.367	140.326	41.2876	0.115493	1
Cla018077	Mitochondrial carrier protein (AHRD V1 ***- O82049_RIBNI); contains Interpro domain(s) IPR001993 Mitochondrial substrate carrier	5.21349	7.56415	1.43794	0.849509	0.00414475	5.745	4.97383	7.09709	6.70203	0.400733	9.43778	13.454	13.081	15.5696	5.47821	3.43437	0.104713	1
Cla018079	Unknown Protein (AHRD V1)	0	0.541082	5.19806	13.5911	0.000106257	0.285	1.06508	0.89774	0.905305	NA	4.53757	13.1536	13.7276	11.5914	11.3421	7.76937	0.709205	1
Cla018099	Unknown Protein (AHRD V1)	0.190647	1.88438	26.2203	37.8065	0.000488017	0.66	0.286334	0.214493	0	NA	0	0	0	0	0	0	NA	1
Cla018100	Trihelix transcription factor GT-3b (AHRD V1 *--- TGT3B_ARATH); contains Interpro domain(s) IPR017877 MYB-like	0.494474	11.0158	74.0678	107.198	0.000272449	0.25	0.637085	0.446046	1.14349	NA	0.562503	1.45613	0.790679	2.33948	5.62453	4.05969	0.156707	1
Cla018110	Auxin transporter-like protein 1 (AHRD V1 ***- B6U1Y3_MAIZE); contains Interpro domain(s) IPR013057 Amino acid transporter, transmembrane	45.4097	22.8981	6.70894	4.73534	0.00748023	22.72	28.4997	28.9897	21.7277	0.801083	21.4134	18.7243	19.4228	16.689	11.1193	5.8557	0.351326	1
Cla018115	En/Spm-like transposon protein (AHRD V1 *--- O04210_ARATH)	0.926402	0.224553	0	0	0.00970466	1.605	0.306249	0.985182	0.057318	0.0353608	0.48981	0.187349	0.0395951	0	0.0921975	0	NA	1
Cla018121	MYB transcription factor (Fragment) (AHRD V1 **-* E7BJY5_MALDO); contains Interpro domain(s) IPR006447 Myb-like DNA-binding region, SHAQKYF class	9.98026	2.80716	1.39262	0.712628	0.00408636	13.225	7.48417	6.76629	7.22534	0.310388	12.1199	11.9141	14.0628	22.5672	18.7876	40.1019	0.266148	1
Cla018125	UPF0503 protein At3g09070, chloroplastic (AHRD V1 **-- U503A_ARATH); contains Interpro domain(s) IPR008004 Protein of unknown function DUF740	8.98571	0.944058	0.114288	0.145954	0.00201657	3.755	4.74507	3.42027	2.8979	0.310217	3.60863	3.14349	5.29148	4.60721	2.27813	1.23453	0.77311	1
Cla018133	Lectin-like receptor kinase 7 (AHRD V1 *-*- B6SWH3_MAIZE); contains Interpro domain(s) IPR001220 Legume lectin, beta chain	41.9693	34.195	20.3546	14.8465	0.00519424	15.87	29.0542	28.8342	28.5258	0.0461125	36.0032	60.618	68.3012	69.8946	75.468	35.1328	0.545256	1
Cla018164	ROP guanine nucleotide exchange factor 5 (AHRD V1 **-* F4K295_ARATH); contains Interpro domain(s) IPR005512 Rop nucleotide exchanger, PRONE	4.02393	0.44796	0.13491	0.139127	0.00343466	3.525	0.903996	0.831954	0.537434	0.050769	7.25631	4.17312	3.27986	4.29541	6.01742	3.20441	0.322807	1
Cla018184	Reductase 2 (AHRD V1 ***- Q6TY50_HYDMC); contains Interpro domain(s) IPR001395 Aldo/keto reductase	89.2757	209.078	462.166	577.292	0.00932068	1.485	22.0669	7.08957	20.0478	0.0137593	6.17829	6.92223	10.2289	5.79094	5.79308	6.77613	0.830026	1
Cla018195	Hsp70 nucleotide exchange factor fes1 (AHRD V1 *--- C8V0S6_EMENI); contains Interpro domain(s) IPR011989 Armadillo-like helical	49.4539	51.4277	72.8455	105.518	0.00216061	37.62	47.9282	39.8305	47.9291	0.493527	44.1246	63.3021	62.9227	87.8309	75.6492	67.9229	0.225353	1
Cla018203	UPF0161 protein yidD (AHRD V1 *-*- F8N6N5_9BACT); contains Interpro domain(s) IPR002696 Protein of unknown function DUF37	5.90176	5.72202	17.6249	13.6976	0.00914401	6.23	4.29071	3.85168	4.26109	0.65085	13.5318	13.215	12.9681	15.7275	17.0039	20.9468	0.807609	1
Cla018214	Trans-2-enoyl-CoA reductase (AHRD V1 **-- A9XUG8_GOSHI); contains Interpro domain(s) IPR001104 3-oxo-5-alpha-steroid 4-dehydrogenase, C-terminal	5.29496	0.735884	0.472326	0	0.00105825	0.43	1.50904	0.989198	0.278429	0.238132	2.77328	2.62511	3.19218	2.07341	7.9734	6.60488	0.144423	1
Cla018232	Inorganic pyrophosphatase-like protein (AHRD V1 ***- Q9LFF9_ARATH); contains Interpro domain(s) IPR008162 Inorganic pyrophosphatase	53.0017	70.5555	165.992	156.716	0.000871539	275.915	89.4794	115.316	132.091	0.0188627	51.75	80.6833	71.2059	65.5742	32.4272	74.5229	0.320387	1
Cla018249	Lipin family protein (AHRD V1 **-- D7L899_ARALL); contains Interpro domain(s) IPR013209 LNS2, Lipin/Ned1/Smp2	0.680303	1.38158	3.23866	4.04488	0.00431644	1.315	1.02548	1.02576	1.70257	0.557805	0.490026	0.658	0.648882	0.566882	1.26827	1.28336	0.234595	1
Cla018263	Prostamide/prostaglandin F synthase (AHRD V1 **-- PGFS_DANRE); contains Interpro domain(s) IPR012336 Thioredoxin-like fold	6.3314	10.8881	20.9416	16.1518	0.00408475	12.145	10.7367	11.7448	14.3411	0.569748	1.24639	2.67296	2.79889	3.33189	4.69302	5.75926	0.291777	1
[truncated: 1,635 more rows]
