# Supplementary material for: Comparative Transcriptome Analysis of Cultivated and Wild Watermelon during Fruit Development
Source: PLoS One. 2015 Jun 16;10(6):e0130267. doi: 10.1371/journal.pone.0130267 (PMC4469606; doi:10.1371/journal.pone.0130267)
Supplement: S4 Table — (XLSX) [file pone.0130267.s005.xlsx]

## Sheet: Sheet1
S4 Table. Validation of RNA-Seq results by qRT-PCR
Data were shown as relative fold changes compared to 10 DAP of 97103 flesh.
Gene ID	97103 Flesh				97103 mesocarp				PI296341-FR Flesh
	10 DAP	18 DAP	26 DAP	34 DAP	10 DAP	18 DAP	26 DAP	34 DAP	10 DAP	18 DAP	26 DAP	34 DAP	42 DAP	50 DAP
qRT-PCR
Cla006123	1	7.414	8.397	8.304	0.347	0.653	0.513	0.516	0.369	0.363	0.309	0.455	0.291	0.417
Cla015835	1	7.424	8.924	9.74	0.132	0.351	0.318	0.413	0	0.004	0	0.002	0	0
Cla020872	1	1.847	2.967	2.512	1.163	0.679	0.271	1.061	1.062	0.894	0.713	0.658	0.767	0.594
Cla009122	1	3.316	4.917	4.552	0.483	0.836	0.754	0.962	0.571	1.134	1.187	1.039	1.074	0.791
Cla011522	1	2.309	1.623	1.985	0.632	2.098	0.983	1.217	0.45	0.959	0.654	1.352	0.696	0.972
Cla014827	1	9.314	20.652	19.615	0.778	2.052	1.147	1.732	0.096	0.734	0.453	1.054	1.148	1.103
RNA-Seq
Cla006123	635.304	1688.63	2159.02	1674.2	182.535	711.484	293.232	405.965	250.597	266.416	184.986	461.091	155.512	634.761
Cla015835	115.544	2344.46	4697.09	4480.82	2.665	76.365	92.2111	98.6891	0.19902	0.12075	0.0599121	0.468832	0.0697529	0.188496
Cla020872	15.9457	20.807	46.5388	37.2548	20.38	12.6105	10.2113	12.5184	14.0025	12.8481	13.0753	9.7413	10.4454	6.52361
Cla009122	23.8281	119.075	141.79	111.513	12.57	18.1682	20.8036	22.6982	15.4019	27.6384	33.7155	31.1492	43.6058	22.3528
Cla011522	5.0319	11.8372	9.95825	10.3285	1.7	9.18954	5.7198	8.31731	1.82009	5.182	4.54351	7.29505	2.75679	6.54163
Cla014827	9.14988	1989.05	3273.7	2204.69	0.13	40.7547	11.0791	11.4924	1.1887	3.92673	3.01449	11.7706	10.6482	13.3094
