# Supplementary material for: Comparative Transcriptome Analysis of Cultivated and Wild Watermelon during Fruit Development
Source: PLoS One. 2015 Jun 16;10(6):e0130267. doi: 10.1371/journal.pone.0130267 (PMC4469606; doi:10.1371/journal.pone.0130267)
Supplement: S5 Table — (XLSX) [file pone.0130267.s006.xlsx]

## Sheet: sheet1
S5 Table. GO terms enriched in genes differentially expressed during watermelon fruit development
Gene Ontology term	Category	FDR
97103 flesh
response to stimulus	Biological process	0
response to stress	Biological process	0
response to chemical stimulus	Biological process	0
cellular process	Biological process	0
response to organic substance	Biological process	0
metabolic process	Biological process	0
response to abiotic stimulus	Biological process	0
response to endogenous stimulus	Biological process	0
response to hormone stimulus	Biological process	0
defense response	Biological process	0
primary metabolic process	Biological process	0
cellular response to organic substance	Biological process	0
cellular response to endogenous stimulus	Biological process	0
cellular response to chemical stimulus	Biological process	0
hormone-mediated signaling pathway	Biological process	0
cellular response to hormone stimulus	Biological process	0
response to other organism	Biological process	0
response to biotic stimulus	Biological process	0
signaling pathway	Biological process	0
post-embryonic development	Biological process	0
cellular response to stimulus	Biological process	0
multi-organism process	Biological process	0
response to light stimulus	Biological process	0
small molecule metabolic process	Biological process	0
multicellular organismal process	Biological process	0
cellular metabolic process	Biological process	0
response to radiation	Biological process	0
signaling	Biological process	0
multicellular organismal development	Biological process	0
cellular amino acid and derivative metabolic process	Biological process	0
carbohydrate metabolic process	Biological process	0
cellular ketone metabolic process	Biological process	0
developmental process	Biological process	0
organic acid metabolic process	Biological process	0
secondary metabolic process	Biological process	0
small molecule biosynthetic process	Biological process	0
carboxylic acid metabolic process	Biological process	0
oxoacid metabolic process	Biological process	0
anatomical structure development	Biological process	0
response to abscisic acid stimulus	Biological process	0
response to salt stress	Biological process	0
reproduction	Biological process	0
response to osmotic stress	Biological process	0
response to temperature stimulus	Biological process	0
response to fungus	Biological process	0
reproductive process	Biological process	0
biosynthetic process	Biological process	0
cellular aromatic compound metabolic process	Biological process	0
seed development	Biological process	0
reproductive structure development	Biological process	0
fruit development	Biological process	0
sulfur metabolic process	Biological process	0
protein amino acid phosphorylation	Biological process	0
response to auxin stimulus	Biological process	0
cellular biosynthetic process	Biological process	0
response to bacterium	Biological process	0
developmental process involved in reproduction	Biological process	0
biological regulation	Biological process	0
response to wounding	Biological process	0
response to water	Biological process	0
positive regulation of flower development	Biological process	0
defense response to bacterium	Biological process	0
regulation of multicellular organismal development	Biological process	0
detection of chemical stimulus	Biological process	0
response to water deprivation	Biological process	0
cellular amino acid derivative metabolic process	Biological process	0
amine metabolic process	Biological process	0
response to brassinosteroid stimulus	Biological process	0
cell wall organization or biogenesis	Biological process	0
innate immune response	Biological process	0
regulation of developmental process	Biological process	0
cellular cell wall organization or biogenesis	Biological process	0
cellular component organization or biogenesis at cellular level	Biological process	0
response to carbohydrate stimulus	Biological process	0
cellular amino acid metabolic process	Biological process	0
response to jasmonic acid stimulus	Biological process	0
detection of hormone stimulus	Biological process	0
detection of endogenous stimulus	Biological process	0
auxin mediated signaling pathway	Biological process	0
cellular response to auxin stimulus	Biological process	0
positive regulation of post-embryonic development	Biological process	0
regulation of post-embryonic development	Biological process	0
response to blue light	Biological process	0
plant-type cell wall organization or biogenesis	Biological process	0
embryo development ending in seed dormancy	Biological process	0.00024
heterocycle metabolic process	Biological process	0.00023
abscisic acid mediated signaling pathway	Biological process	0.00023
cellular response to abscisic acid stimulus	Biological process	0.00023
aromatic compound biosynthetic process	Biological process	0.00022
response to light intensity	Biological process	0.00022
cellular carbohydrate metabolic process	Biological process	0.00022
brassinosteroid mediated signaling pathway	Biological process	0.00022
steroid hormone mediated signaling pathway	Biological process	0.00022
cellular response to brassinosteroid stimulus	Biological process	0.00021
cell wall organization	Biological process	0.00042
brassinosteroid homeostasis	Biological process	0.00042
regulation of biological quality	Biological process	0.00041
cellular response to steroid hormone stimulus	Biological process	0.00041
cellular amine metabolic process	Biological process	0.0004
response to cold	Biological process	0.0004
defense response to fungus	Biological process	0.0004
response to chitin	Biological process	0.00039
external encapsulating structure organization	Biological process	0.00039
regulation of flower development	Biological process	0.00038
cellular cell wall organization	Biological process	0.00038
detection of stimulus	Biological process	0.00038
cellular amino acid derivative biosynthetic process	Biological process	0.00037
response to red or far red light	Biological process	0.00037
regulation of meristem development	Biological process	0.00037
immune response	Biological process	0.00036
phosphorylation	Biological process	0.00036
regulation of cell size	Biological process	0.00036
response to nematode	Biological process	0.00053
detection of brassinosteroid stimulus	Biological process	0.00053
regulation of multicellular organismal process	Biological process	0.0007
alkaloid biosynthetic process	Biological process	0.00069
paclitaxel metabolic process	Biological process	0.00068
paclitaxel biosynthetic process	Biological process	0.00068
phenylpropanoid metabolic process	Biological process	0.00067
regulation of transcription	Biological process	0.00067
organic acid biosynthetic process	Biological process	0.00066
carboxylic acid biosynthetic process	Biological process	0.00066
plant-type cell wall organization	Biological process	0.00065
regulation of cellular component size	Biological process	0.00065
cell growth	Biological process	0.00064
positive regulation of developmental process	Biological process	0.00063
regulation of anatomical structure size	Biological process	0.00063
regulation of biological process	Biological process	0.00063
alcohol metabolic process	Biological process	0.00062
defense response, incompatible interaction	Biological process	0.00062
cell death	Biological process	0.00061
death	Biological process	0.00061
cellular developmental process	Biological process	0.0006
tropism	Biological process	0.0006
cellular nitrogen compound biosynthetic process	Biological process	0.00089
phenylpropanoid biosynthetic process	Biological process	0.00088
cellular lipid metabolic process	Biological process	0.00088
seed germination	Biological process	0.00087
seedling development	Biological process	0.00086
regulation of meristem structural organization	Biological process	0.00086
fatty acid metabolic process	Biological process	0.00085
protein modification process	Biological process	0.00085
immune system process	Biological process	0.00112
phosphate metabolic process	Biological process	0.00125
post-translational protein modification	Biological process	0.00124
response to steroid hormone stimulus	Biological process	0.00151
transcription	Biological process	0.00163
phosphorus metabolic process	Biological process	0.00162
cell differentiation	Biological process	0.00188
response to salicylic acid stimulus	Biological process	0.0024
cellular amino acid biosynthetic process	Biological process	0.00238
ion transport	Biological process	0.00263
alkaloid metabolic process	Biological process	0.00261
glycoside catabolic process	Biological process	0.0026
anatomical structure morphogenesis	Biological process	0.00284
oxidation reduction	Biological process	0.00282
sulfur compound biosynthetic process	Biological process	0.0028
embryo development	Biological process	0.00278
regulation of nucleobase, nucleoside, nucleotide and nucleic acid metabolic process	Biological process	0.00277
establishment of localization	Biological process	0.003
organ development	Biological process	0.00298
regulation of nitrogen compound metabolic process	Biological process	0.00296
monocarboxylic acid metabolic process	Biological process	0.00294
localization	Biological process	0.00293
response to gibberellin stimulus	Biological process	0.00291
chemical homeostasis	Biological process	0.00301
small molecule catabolic process	Biological process	0.00299
response to absence of light	Biological process	0.00333
response to inorganic substance	Biological process	0.00355
system development	Biological process	0.00353
D-xylose metabolic process	Biological process	0.00351
indole and derivative metabolic process	Biological process	0.00395
indole derivative metabolic process	Biological process	0.00393
macromolecule modification	Biological process	0.00391
lipid metabolic process	Biological process	0.004
metal ion transport	Biological process	0.00443
amine biosynthetic process	Biological process	0.00463
response to UV-B	Biological process	0.00472
monosaccharide metabolic process	Biological process	0.00469
response to heat	Biological process	0.005
regulation of cellular biosynthetic process	Biological process	0.00497
red light signaling pathway	Biological process	0.00495
cellular response to red light	Biological process	0.00492
unidimensional cell growth	Biological process	0.00489
response to toxin	Biological process	0.00486
nitrogen compound metabolic process	Biological process	0.00484
cellular response to radiation	Biological process	0.00513
cellular response to light stimulus	Biological process	0.00511
transport	Biological process	0.00508
regulation of biosynthetic process	Biological process	0.00505
post-embryonic morphogenesis	Biological process	0.00513
response to insect	Biological process	0.0051
developmental growth involved in morphogenesis	Biological process	0.00508
cellular process involved in reproduction	Biological process	0.00526
hexose metabolic process	Biological process	0.00544
regulation of cellular macromolecule biosynthetic process	Biological process	0.00551
regulation of cellular process	Biological process	0.00558
oxylipin metabolic process	Biological process	0.00556
tapetal cell fate specification	Biological process	0.00553
tapetal layer formation	Biological process	0.0055
tapetal cell differentiation	Biological process	0.00547
programmed cell death	Biological process	0.00545
phototropism	Biological process	0.00601
regulation of macromolecule biosynthetic process	Biological process	0.00598
tapetal layer morphogenesis	Biological process	0.00693
cellular carbohydrate catabolic process	Biological process	0.00689
cellular response to abiotic stimulus	Biological process	0.00705
stomatal complex morphogenesis	Biological process	0.0074
developmental growth	Biological process	0.00785
stamen formation	Biological process	0.00781
anther morphogenesis	Biological process	0.00777
glutamine family amino acid metabolic process	Biological process	0.00849
glycoside metabolic process	Biological process	0.00892
carbohydrate biosynthetic process	Biological process	0.00897
tapetal layer development	Biological process	0.00893
lipid biosynthetic process	Biological process	0.00889
shoot morphogenesis	Biological process	0.00968
carbohydrate catabolic process	Biological process	0.00982
catalytic activity	Molecular function	0
binding	Molecular function	0
adenyl nucleotide binding	Molecular function	0
purine nucleoside binding	Molecular function	0
nucleoside binding	Molecular function	0
adenyl ribonucleotide binding	Molecular function	0
purine nucleotide binding	Molecular function	0
oxidoreductase activity	Molecular function	0
ATP binding	Molecular function	0
ribonucleotide binding	Molecular function	0
purine ribonucleotide binding	Molecular function	0
signal transducer activity	Molecular function	0
molecular transducer activity	Molecular function	0
receptor activity	Molecular function	0
nucleotide binding	Molecular function	0
kinase activity	Molecular function	0
protein dimerization activity	Molecular function	0
transmembrane receptor protein tyrosine kinase activity	Molecular function	0
protein kinase activity	Molecular function	0
phosphotransferase activity, alcohol group as acceptor	Molecular function	0
transmembrane receptor activity	Molecular function	0
protein serine/threonine kinase activity	Molecular function	0
transmembrane receptor protein kinase activity	Molecular function	0
transferase activity	Molecular function	0
protein tyrosine kinase activity	Molecular function	0
protein binding	Molecular function	0
hydrolase activity, acting on glycosyl bonds	Molecular function	0
oxidoreductase activity, acting on the CH-CH group of donors, NAD or NADP as acceptor	Molecular function	0
identical protein binding	Molecular function	0
hydrolase activity, hydrolyzing O-glycosyl compounds	Molecular function	0
protein homodimerization activity	Molecular function	0
oxidoreductase activity, acting on the CH-CH group of donors	Molecular function	0
cofactor binding	Molecular function	0
beta-glucosidase activity	Molecular function	0
glucan endo-1,3-beta-D-glucosidase activity	Molecular function	0
transferase activity, transferring phosphorus-containing groups	Molecular function	0
2-alkenal reductase activity	Molecular function	0
hydrolase activity	Molecular function	0
CoA-ligase activity	Molecular function	0
sequence-specific DNA binding transcription factor activity	Molecular function	0
ligase activity, forming carbon-sulfur bonds	Molecular function	0
acid-thiol ligase activity	Molecular function	0
glucosidase activity	Molecular function	0
substrate-specific transmembrane transporter activity	Molecular function	0
coenzyme binding	Molecular function	0
transmembrane transporter activity	Molecular function	0
substrate-specific transporter activity	Molecular function	0.00043
carbohydrate binding	Molecular function	0.00042
transmembrane receptor protein serine/threonine kinase activity	Molecular function	0.00041
oxidoreductase activity, acting on paired donors, with incorporation or reduction of molecular oxygen	Molecular function	0.0004
ion binding	Molecular function	0.00039
cation binding	Molecular function	0.00077
lyase activity	Molecular function	0.00075
oxidoreductase activity, acting on CH-OH group of donors	Molecular function	0.00111
4-coumarate-CoA ligase activity	Molecular function	0.00109
peptide receptor activity	Molecular function	0.00143
oxidoreductase activity, acting on single donors with incorporation of molecular oxygen	Molecular function	0.0014
ion transmembrane transporter activity	Molecular function	0.00138
licheninase activity	Molecular function	0.00136
receptor signaling protein serine/threonine kinase activity	Molecular function	0.00333
alpha-galactosidase activity	Molecular function	0.00361
sugar binding	Molecular function	0.00387
receptor signaling protein activity	Molecular function	0.00444
oxidoreductase activity, acting on the CH-OH group of donors, NAD or NADP as acceptor	Molecular function	0.00438
alpha-N-acetylgalactosaminidase activity	Molecular function	0.00769
vitamin binding	Molecular function	0.00788
3-hydroxyisobutyrate dehydrogenase activity	Molecular function	0.00836
97103 mesocarp
cellular process	Biological process	0
cellular metabolic process	Biological process	0
metabolic process	Biological process	0
biosynthetic process	Biological process	0
sexual reproduction	Biological process	0.004
cellular biosynthetic process	Biological process	0.00333
translation	Biological process	0.00286
binding	Molecular function	0
protein binding	Molecular function	0
translation elongation factor activity	Molecular function	0
translation factor activity, nucleic acid binding	Molecular function	0
cofactor binding	Molecular function	0
ribulose-bisphosphate carboxylase activity	Molecular function	0.00333
unfolded protein binding	Molecular function	0.00286
PI296341-FR flesh
response to high light intensity	Biological process	0
response to light intensity	Biological process	0
response to radiation	Biological process	0
response to light stimulus	Biological process	0
response to abiotic stimulus	Biological process	0
response to ethanol	Biological process	0
response to heat	Biological process	0
response to arsenic	Biological process	0
response to temperature stimulus	Biological process	0
heat acclimation	Biological process	0
response to stimulus	Biological process	0
response to hydrogen peroxide	Biological process	0
response to cadmium ion	Biological process	0
response to reactive oxygen species	Biological process	0
response to inorganic substance	Biological process	0
response to metal ion	Biological process	0
response to chemical stimulus	Biological process	0
response to stress	Biological process	0
small molecule biosynthetic process	Biological process	0
phenylpropanoid metabolic process	Biological process	0
cellular amino acid and derivative metabolic process	Biological process	0
cellular amino acid derivative biosynthetic process	Biological process	0
response to oxidative stress	Biological process	0
cellular amino acid derivative metabolic process	Biological process	0
response to organic substance	Biological process	0.004
phenylpropanoid biosynthetic process	Biological process	0.00385
tetrapyrrole binding	Molecular function	0
