# Supplementary material for: Comparative Transcriptome Analysis of Cultivated and Wild Watermelon during Fruit Development
Source: PLoS One. 2015 Jun 16;10(6):e0130267. doi: 10.1371/journal.pone.0130267 (PMC4469606; doi:10.1371/journal.pone.0130267)
Supplement: S6 Table — (XLSX) [file pone.0130267.s007.xlsx]

## Sheet: sheet1
S6 Table. Significantly changed pathways represented by the genes differentially expressed during watermelon fruit development
Pathway name	FDR
97103 flesh
homogalacturonan degradation	6.24e-10
jasmonic acid biosynthesis	1.17e-06
superpathway of phenylalanine, tyrosine, and tryptophan biosynthesis	4.53e-06
cellulose biosynthesis	4.53e-06
flavonoid biosynthesis	2.33e-05
simple coumarins biosynthesis	2.33e-05
phenylpropanoid biosynthesis	9.77e-05
divinyl ether biosynthesis II (13-LOX)	9.77e-05
13-LOX and 13-HPL pathway	9.77e-05
DIMBOA-glucoside degradation	9.77e-05
galactosylcyclitol biosynthesis	9.77e-05
starch degradation	0.00051
sucrose degradation I	0.00051
oxygenic photosynthesis	0.00051
melibiose degradation	0.00051
Calvin-Benson-Bassham cycle	0.00051
lactose degradation III	0.00285
cysteine biosynthesis I	0.00285
glycolysis IV (plant cytosol)	0.00285
Rubisco shunt	0.00285
chlorophyllide a biosynthesis I	0.00285
ergosterol biosynthesis	0.00285
acetyl-CoA biosynthesis (from pyruvate)	0.00953
asparagine biosynthesis I	0.00953
lysine degradation II	0.00953
acrylonitrile degradation	0.00953
phenylalanine biosynthesis I	0.00953
plant sterol biosynthesis	0.00953
superpathway of phenylalanine and tyrosine biosynthesis	0.00953
galactose degradation II	0.00953
UDP-D-xylose biosynthesis	0.00953
brassinosteroid biosynthesis I	0.00953
superpathway of asparagine biosynthesis	0.00953
spermidine biosynthesis	0.00953
gluconeogenesis	0.00953
glycolysis I	0.00953
aldoxime degradation	0.00953
valine degradation II	0.00953
sulfite oxidation III	0.00953
tRNA charging pathway	0.00953
spermine biosynthesis	0.00953
asparagine biosynthesis II	0.00953
glutamate degradation III (via 4-aminobutyrate)	0.00953
glutathione-mediated detoxification	0.00953
glutamate dependent acid resistance	0.00953
chorismate biosynthesis	0.00953
pentose phosphate pathway	0.00953
superpathway of polyamine biosynthesis II	0.00953
phenylalanine biosynthesis II	0.00953
sucrose degradation III	0.00953
97103 mesocarp
Rubisco shunt	7.05e-05
photorespiration	0.0003
divinyl ether biosynthesis II (13-LOX)	0.0003
jasmonic acid biosynthesis	0.0003
Calvin-Benson-Bassham cycle	0.0003
oxygenic photosynthesis	0.0003
13-LOX and 13-HPL pathway	0.0003
homogalacturonan degradation	0.0003
pentose phosphate pathway (oxidative branch)	0.00482
tRNA charging pathway	0.00482
trans,trans-farnesyl diphosphate biosynthesis	0.00482
pantothenate and coenzymeA biosynthesis II	0.00482
fatty acid β-oxidation II (core pathway)	0.00482
superpathway of geranylgeranyldiphosphate biosynthesis I (via mevalonate)	0.00482
pentose phosphate pathway	0.00482
suberin biosynthesis	0.00482
superpathway of geranylgeranyldiphosphate biosynthesis II (via MEP)	0.00482
PI296341-FR flesh
nitrate reduction VI (assimilatory)	0.00065
glutamine biosynthesis	0.00065
galactose degradation II	0.00065
sucrose degradation III	0.00065
jasmonic acid biosynthesis	0.00065
