# Supplementary material for: Comparative Transcriptome Analysis of Cultivated and Wild Watermelon during Fruit Development
Source: PLoS One. 2015 Jun 16;10(6):e0130267. doi: 10.1371/journal.pone.0130267 (PMC4469606; doi:10.1371/journal.pone.0130267)
Supplement: S7 Table — (XLSX) [file pone.0130267.s008.xlsx]

## Sheet: sheet1
S7 Table. Sugar metabolic genes and transporters that were differentially expressed during watermelon fruit development
Gene ID	Annotation	97103 Flesh					97103 mesocarp					PI296341-FR Flesh
		10 DAP	18 DAP	26 DAP	34 DAP	FDR	10 DAP	18 DAP	26 DAP	34 DAP	FDR	10 DAP	18 DAP	26 DAP	34 DAP	42 DAP	50 DAP	FDR
Cla001115	Sugar transporter	15.6253	26.9188	25.8126	21.0844	0.0590892	4.775	19.8394	14.4835	24.0871	0.00758718	15.8173	23.8358	26.4197	18.7368	12.5406	15.2042	0.247203
Cla001346	Sugar transporter	20.0705	3.01381	3.0122	0.884784	0.0175639	18.865	17.0092	18.0673	11.1813	0.0736649	7.81015	10.216	17.3705	4.15279	0.238507	0.284756	0.000901765
Cla001496	Sugar transporter	0.366071	1.17033	12.3793	34.0298	0.00276929	5.64	0.164502	0.510761	0.750888	NA	0	0.31496	0.156273	0	0	0	NA
Cla002328	Acid invertase	6.58462	1.51446	0.394574	1.25452	0.00417777	19.915	9.09452	6.14567	13.5907	0.0342318	46.7524	22.2993	14.0321	18.0004	39.3902	13.9435	0.0320234
Cla002358	Fructokinase	3.28694	1.05358	0.235601	1.35426	0.00805235	9.26	1.24212	1.37705	1.46707	0.116978	4.85278	7.90627	8.5509	10.6903	13.1455	103.359	0.301136
Cla002641	Sugar transporter	44.8273	43.2515	1.66795	3.03756	0.00146722	70.38	127.214	149.626	114.135	0.369558	456.004	897.543	605.156	745.592	486.21	348.695	0.560378
Cla004116	Sugar transporter	18.727	11.3485	3.36889	1.4916	0.00685566	16.57	17.3098	7.04261	7.57731	0.040816	7.94681	4.88128	3.32358	10.7576	6.72126	3.23177	0.117876
Cla004909	Sugar transporter	10.8478	241.288	195.321	174.919	0.000157964	0.905	64.8541	10.9149	6.14062	0.00966765	0.0927058	0.233512	0.961418	0.585232	0	0	NA
Cla006068	Sugar transporter	48.3845	17.3361	5.58452	5.29601	0.00246736	85.965	55.6705	60.48	45.8095	0.025313	31.4234	35.5271	39.0639	42.2525	21.191	20.3821	0.099696
Cla006123	Alpha-galactosidase	635.304	1688.63	2159.02	1674.2	0.000388655	182.535	711.484	293.232	405.965	0.0101259	250.597	266.416	184.986	461.091	155.512	634.761	0.339867
Cla007136	Sugar transporter	72.3812	50.3906	26.3991	30.2376	0.0072044	96.63	87.5004	87.5755	86.7295	0.659666	181.255	120.072	107.622	100.858	128.509	89.6895	0.0809179
Cla007286	Alpha-galactosidase	402.449	654.605	285.831	295.495	0.00546641	114.87	212.635	154.841	230.471	0.0632879	90.0576	119.809	104.025	55.8837	66.6054	44.4243	0.14193
Cla009124	Sucrose synthase	367.217	119.274	129.478	41.6547	0.050237	224.095	269.243	150.04	167.298	0.30015	295.513	246.764	210.32	78.3527	66.8546	15.9745	0.00172513
Cla009350	Sugar transporter	17.6037	58.0645	2.08972	3.27963	0.00129963	44.33	109.617	58.8634	43.3948	0.0253358	48.5483	49.9148	48.92	95.2993	77.7777	124.67	0.0119134
Cla009857	UDP-glucose 4-epimerase	28.4983	19.9122	7.2635	9.40311	0.00181825	34.15	40.9501	26.4193	32.1164	0.386505	24.2512	15.8812	12.4432	9.05345	6.10623	3.8789	0.0197681
Cla011131	Sucrose synthase	99.0011	184.572	201.807	239.983	0.00675287	15.55	148.13	144.269	214.693	0.00507234	31.551	142.26	121.091	181.827	150.934	1526.28	0.198014
Cla011361	Sugar transporter	23.9573	13.9512	40.2215	46.1203	0.0301907	478.425	193.639	244.068	139.024	0.0457996	15.8676	102.093	98.4654	12.7033	0.090284	1.73871	0.000143475
Cla011923	Sucrose-phosphate synthase	43.4912	20.7085	11.3987	6.54354	0.000595175	25.24	36.0557	29.4802	12.6882	0.0071708	14.2624	23.8666	20.2866	19.0735	11.9775	4.9	0.382639
Cla012211	Alpha-galactosidase	110.286	138.129	18.2564	18.4769	8.57157e-05	136.465	389.072	286.938	259.69	0.00836241	281.807	292.376	210.717	461.014	395.965	571.422	0.542115
Cla012668	Sugar transporter	6.25919	2.57438	0.558222	1.03955	0.00252275	2.39	4.7426	2.10807	3.09901	0.369908	3.96533	8.14815	9.05215	10.994	13.0153	4.84378	0.296596
Cla012809	UDP-glucose 4-epimerase	472.786	194.957	81.1831	97.0008	0.000384079	246.41	313.809	273.267	186.81	0.102181	528.748	195.646	223.388	310.706	301.381	215.458	0.0302273
Cla012829	Sugar transporter	158.393	67.7637	24.5183	18.7186	0.013035	323.82	370.276	267.772	218.211	0.189305	180.177	184.168	165.311	84.3058	45.5141	12.9264	0.00631628
Cla012830	Sugar transporter	140.622	61.8768	21.9781	18.0582	0.00293406	91.54	356.602	242.975	190.697	0.0544876	20.0996	29.3895	28.8075	9.13358	6.59261	2.57612	0.0980897
Cla013113	Sugar transporter	1.26145	0.532317	0.0325858	0	0.00518509	16.835	3.38694	3.00064	3.03458	0.00653395	7.01608	3.32207	2.2254	1.64031	0.329959	0.679584	0.0118519
Cla013521	Sugar transporter	11.41	12.3703	14.0576	12.9094	0.528277	20.36	8.18114	8.37001	6.90054	0.00738687	11.8501	8.23438	8.66252	7.78036	7.32012	5.67266	0.530644
Cla013571	Sugar transporter	2.2668	1.24348	0.316824	0.0614064	0.005488	4.2	2.90736	2.15043	2.67478	0.696756	1.74616	2.75775	2.12385	1.27414	2.81092	2.76416	0.638371
Cla013902	UDP-galactose/glucose pyrophosphorylase	68.7104	110.157	142.276	161.323	0.00990926	24	37.447	32.4139	32.5941	0.214573	51.8153	39.5332	34.9661	28.1301	34.5422	33.819	0.206277
Cla015835	Sugar transporter	115.544	2344.46	4697.09	4480.82	0.000948355	2.665	76.365	92.2111	98.6891	0.0132199	0.19902	0.12075	0.0599121	0.468832	0.0697529	0.188496	NA
Cla015836	Sugar transporter	74.7936	1633.69	3058.78	3102.6	0.00121529	0.69	56.915	74.8801	75.5565	0.0101259	0	0	0.577092	0	0	0	NA
Cla015850	Neutral invertase	2.11791	0.144961	0	0.055578	0.00233037	0.38	0.428405	0.249722	0.325485	0.801439	0.34653	1.08319	1.00047	0.0917525	1.45189	0.493777	0.430798
Cla015944	Sugar transporter	5.41541	2.004	0.851495	0.770134	0.00267099	6.21	5.1437	3.37954	3.90625	0.451602	3.6126	1.79344	1.09712	2.03581	2.00636	0.335472	0.0675331
Cla015947	Sugar transporter	37.4558	25.5984	1.09146	1.94536	0.000311517	85.835	65.035	65.1656	97.4035	0.371313	23.1794	22.9575	14.6993	15.6456	12.5957	5.77526	0.130784
Cla017392	Sucrose synthase	102.64	82.8307	52.3678	96.0472	0.0447357	49.925	158.963	177.075	200.275	0.00507234	31.3383	40.0824	42.0109	29.4797	32.3164	30.2185	0.635281
Cla017674	Cell wall invertase	30.8962	12.942	1.99828	1.04555	0.00041973	21.425	26.5585	24.7088	16.0229	0.223332	10.4393	9.4853	6.29018	7.46154	3.18553	1.41234	0.0817207
Cla018637	Sucrose synthase	6.02983	0.698626	0.0468198	0	0.000165573	3.535	0.953045	0.411743	0.222521	0.0206908	4.84591	1.09317	0.499233	0.341311	1.70252	0.19692	0.0432018
Cla019238	Alpha-galactosidase	15.3914	16.8628	6.51842	8.25555	0.0917336	14.045	56.9436	36.6438	61.5291	0.00490933	49.5595	70.4243	87.7069	199.394	115.053	160.547	0.0588625
Cla019300	Sugar transporter	13.4723	1.95107	71.0583	29.3166	0.0218768	21.485	98.3172	0.717235	2.69598	0.00396028	2.27727	9.86385	16.8455	56.932	15.3143	15.3577	0.0631239
Cla019566	Sugar transporter	19.5636	2.01793	0.533764	0.952538	0.000318927	31.57	27.0553	31.7567	29.566	0.878692	13.9262	35.4483	28.4911	13.7245	6.29137	1.23177	0.029538
Cla020872	Cell wall invertase	15.9457	20.807	46.5388	37.2548	0.00295891	20.38	12.6105	10.2113	12.5184	0.667658	14.0025	12.8481	13.0753	9.7413	10.4454	6.52361	0.386389
Cla021693	Sugar transporter	11.6779	81.0576	82.9066	62.2728	0.0240651	0	34.9329	15.5145	10.2399	0.00765966	12.0578	32.9838	34.8115	89.2069	60.6267	167.081	0.0667151
Cla021809	Neutral invertase	23.3672	21.5946	11.6283	5.33556	0.00352491	39.405	29.8494	31.9047	26.5141	0.115032	28.127	22.3525	16.5753	14.2006	12.2388	4.9252	0.0701421
Cla022734	Alpha-galactosidase	21.9729	14.6647	1.26833	1.78892	0.000233111	8.805	32.8269	29.8077	29.3224	0.0249792	8.06727	19.1704	14.3614	9.38882	12.0995	9.44851	0.536944
Cla022735	Alpha-galactosidase	49.2055	31.3133	3.08832	6.42624	0.000147302	70.785	59.2284	77.8181	80.8204	0.526886	63.9591	60.8616	59.2145	52.3406	43.4511	30.2641	0.331697
Cla022883	Alpha-galactosidase	205.785	364.497	118.356	110.098	0.00525833	48.945	82.0601	51.9994	44.309	0.207049	82.3021	107.341	117.501	79.0881	100.038	47.4127	0.151565
Cla022885	Alpha-galactosidase	4.12534	11.6556	0.284546	0.195626	0.00233037	8.49	2.54222	1.65807	0.565209	0.0204067	2.9845	2.91154	3.40667	5.30849	9.53975	5.36956	0.169818
