# Supplementary material for: Comparative Transcriptome Analysis of Cultivated and Wild Watermelon during Fruit Development
Source: PLoS One. 2015 Jun 16;10(6):e0130267. doi: 10.1371/journal.pone.0130267 (PMC4469606; doi:10.1371/journal.pone.0130267)
Supplement: S8 Table — (XLSX) [file pone.0130267.s009.xlsx]

## Sheet: sheet1
S8 Table. Carotenoid content in fruit flesh during watermelon fruit development
Unit: (μg.g-1 FW)
Carotenoid	genotype	10 DAP	18 DAP	26 DAP	34 DAP	42 DAP	50 DAP
lycopene	97103	0.05	8.32	37.61	48.25
	PI296341-FR	0.02	0.03	0.03	0.04	0.05	0.04
β-carotene	97103	0.04	0.21	0.37	1.25
	PI296341-FR	0.03	0.04	0.07	0.08	0.09	0.12
lutein	97103	0.02	0.03	0.04	0.04
	PI296341-FR	0.02	0.02	0.03	0.04	0.04	0.05
