# Supplementary material for: Comparative Transcriptome Analysis of Cultivated and Wild Watermelon during Fruit Development
Source: PLoS One. 2015 Jun 16;10(6):e0130267. doi: 10.1371/journal.pone.0130267 (PMC4469606; doi:10.1371/journal.pone.0130267)
Supplement: S9 Table — (XLSX) [file pone.0130267.s010.xlsx]

## Sheet: sheet1
S9 Table. Carotenoid metabolic genes that were differentially expressed during watermelon fruit development
Gene	Annotation	97103 Flesh					97103 mesocarp					PI296341-FR Flesh
		10 DAP	18 DAP	26 DAP	34 DAP	FDR	10 DAP	18 DAP	26 DAP	34 DAP	FDR	10 DAP	18 DAP	26 DAP	34 DAP	42 DAP	50 DAP	FDR
Cla005404	9-cis-epoxycarotenoid dioxygenase	102.376	194.173	947.056	748.972	0.000165911	132.92	91.8608	54.6561	44.0763	0.164894	96.6035	65.8132	20.4593	5.06526	4.33916	2.59832	0.00914651
Cla005453	Carotenoid cleavage dioxygenase	19.811	9.27399	0.664033	0.558495	0.00233655	2.355	14.793	15.3566	20.5356	0.00356282	1.63874	1.35035	1.04497	3.03642	0.646629	1.56395	0.297408
Cla006149	Beta-carotene hydroxylase	288.4	855.357	1082.32	826.435	0.00225281	121.4	206.149	135.039	160.106	0.269578	77.4039	104.856	123.87	63.5846	63.4195	49.9505	0.655353
Cla009122	Phytoene synthase	23.8281	119.075	141.79	111.513	0.000524749	12.57	18.1682	20.8036	22.6982	0.321619	15.4019	27.6384	33.7155	31.1492	43.6058	22.3528	0.42957
Cla009779	9-cis-epoxycarotenoid dioxygenase	14.8825	39.3545	277.214	170.617	8.33533e-05	26.85	12.5297	3.26601	5.97412	0.0408027	17.9141	15.1768	11.6043	2.22465	0.736957	0.815651	0.00397769
Cla011420	Beta-carotene hydroxylase	4.81622	53.1447	76.2048	80.6243	7.39487e-05	2.035	21.1338	6.97816	16.67	0.0272678	1.2824	24.0681	22.5144	11.3557	5.65169	21.3183	0.326263
Cla015245	Carotenoid cleavage dioxygenase	49.3429	53.0044	122.274	123.69	0.00185198	31.15	27.2182	23.6598	22.7384	0.249521	30.4905	24.4843	23.9085	18.7253	18.7776	12.3541	0.347656
