# Supplementary material for: Comparative Transcriptome Analysis of Cultivated and Wild Watermelon during Fruit Development
Source: PLoS One. 2015 Jun 16;10(6):e0130267. doi: 10.1371/journal.pone.0130267 (PMC4469606; doi:10.1371/journal.pone.0130267)
Supplement: S10 Table — (XLSX) [file pone.0130267.s011.xlsx]

## Sheet: sheet1
S10 Table. Flesh texture related genes that were differentially expressed during watermelon fruit development
Gene ID	Annotation	97103 Flesh					97103 mesocarp					PI296341-FR Flesh
		10 DAP	18 DAP	26 DAP	34 DAP	FDR	10 DAP	18 DAP	26 DAP	34 DAP	FDR	10 DAP	18 DAP	26 DAP	34 DAP	42 DAP	50 DAP	FDR
Cla000745	Polygalacturonase inhibitor	254.604	228.431	35.3925	24.9828	0.000589815	1046.72	507.68	328.161	410.894	0.932844	430.491	453.116	381.404	723.945	762.875	609.22	0.200593
Cla001732	Xyloglucan endotransglucosylase	12.7217	10.5638	1.53721	2.48309	0.00901777	15.135	18.4915	9.74963	11.332	0.434725	0.515751	0.340539	0.0514703	0.274328	0	0.0820181	NA
Cla001988	Polygalacturonase	0	5.88021	72.9989	25.4429	2.32023e-05	0	0.143206	0	0	NA	0	0	0	0	0	0	NA
Cla002042	Xyloglucan endotransglucosylase	154.943	15.0105	1.14585	1.64229	0.000138832	422.395	35.0416	43.0056	21.6411	0.0435311	493.867	70.4775	39.2772	32.0397	29.3222	29.1144	0.098974
Cla002283	Expansin	0.0729368	0.0729874	0	0	NA	0.725	0	0	0	NA	38.8716	13.1407	11.7982	2.71192	2.31731	0.428822	0.00211684
Cla002573	Pectate lyase	52.5296	1.60595	0.0357495	0.122684	0.000842512	27.515	4.0833	2.77661	2.78411	0.04378	193.523	115.544	145.675	16.8453	40.5476	7.6479	0.452484
Cla002940	Pectate lyase	3.20471	0.104421	0	0	0.00228317	7.945	1.50743	3.16806	0.865599	0.0667817	3.81399	0.262095	0.0228332	0	0	0	0.00296248
Cla003320	Cellulose synthase	73.8775	164	133.44	144.764	0.0080916	11.025	116.981	98.0943	104.091	0.00269651	57.2315	121.724	132.566	100.828	77.6527	98.5013	0.299228
Cla003940	Pectinesterase inhibitor	587.777	411.179	77.5257	11.8815	0.000656216	44.88	52.2425	15.9983	1.66669	0.00758718	29.8177	13.878	15.6013	16.8096	13.0345	50.3676	0.938585
Cla003941	Endoglucanase	3.66993	0.134946	0	0.169729	0.00809424	2.545	0.30887	0.202975	0.192855	0.0101259	3.31603	0.185185	0.135662	0	0	0.41117	0.0294107
Cla004005	Expansin	7.98811	0.52068	0.92977	0.650119	0.00958371	6.87	1.89182	1.36472	1.18152	0.0163299	4.43782	0.825693	0.656487	0.163487	0.271404	1.02103	0.193544
Cla004251	Pectinesterase/Pectin methylesterase	75.3954	36.8084	60.5241	50.6887	0.308121	76.965	34.858	22.7906	19.5847	0.00367906	125.718	108.078	79.3092	99.3708	127.623	72.8827	0.367899
Cla004896	Pectinesterase/Pectin methylesterase	185.128	113.328	2.61286	14.3196	0.000320357	72.59	177.457	176.931	131.039	0.0097604	39.776	38.1642	32.7228	25.9406	19.2725	28.2736	0.867228
Cla005097	Xyloglucan endotransglucosylase	6.25554	0.877959	0	0.110781	0.000915923	50.01	3.2949	2.43009	4.91699	0.962674	0.857679	0.985483	1.96066	0	2.24733	0	0.0609014
Cla005214	Pectinesterase/Pectin methylesterase	7.19003	0.782914	0.149098	0	0.000549221	6.73	2.18467	0.607606	0.653734	0.0383496	6.10857	1.14775	0.45367	0.199756	0	0.0447922	0.00489431
Cla005402	Polygalacturonase	0	1.35283	6.68806	4.87627	0.000958176	0	0	0	0	NA	0	0.0512589	0	0.200993	0	0	NA
Cla005776	Cellulose synthase	1.80583	0.559639	0	0.0477749	0.00569524	1.86	0.464028	0.0368606	0.0281172	0.0690436	1.58883	0	0.0241117	0	0	0	0.00129761
Cla005924	Alpha-mannosidase	88.7416	67.9152	28.0537	12.6361	0.00450303	29	72.4769	81.8052	61.6436	0.109927	55.1497	45.0426	37.0168	19.2348	20.637	9.32998	0.026703
Cla006467	Xyloglucan endotransglucosylase	5.43183	0.605302	0.0487709	0	0.000837256	4.645	1.6015	0.129134	0.143363	0.00860879	5.38121	0.548572	0.254585	0.890985	0	0	0.0276376
Cla007259	Pectinesterase inhibitor	7.53022	181.969	169.94	47.5855	0.000747146	3.22	9.8972	5.51731	3.91743	0.325468	4.26852	4.09254	5.8877	7.66506	4.55876	4.37369	0.870258
Cla007400	4-Coumarate CoA ligase	29.3219	5.93956	0.351174	1.02392	0.000217942	31.435	41.8039	56.5617	41.6465	0.298939	12.4204	23.2735	24.8722	40.3666	25.7069	14.9104	0.0842296
Cla007564	Cellulose synthase	105.717	134.357	55.7408	54.9129	0.0244438	4.305	93.1795	54.0287	98.7914	0.0027929	7.98908	21.9132	13.0189	8.03498	3.76998	4.1456	0.417701
Cla007704	Xyloglucan endotransglucosylase	7.02758	0.229267	0.0888468	0.113464	0.00129963	127.955	11.2957	3.23869	1.14195	0.00269651	7.81316	0.557587	0.263585	0.749259	0	11.8756	0.377272
Cla007801	Pectinesterase/Pectin methylesterase	7.77113	4.46485	0.50289	1.00995	0.00326357	4.39	3.87452	1.12992	3.69134	0.0342668	23.1958	17.9987	15.8757	19.008	6.53422	28.0626	0.73411
Cla007802	Pectinesterase/Pectin methylesterase	18.0231	12.798	1.00918	2.99613	0.00183198	9.16	6.67015	3.16754	8.24174	0.0630659	26.5328	28.9965	25.3547	33.3611	5.10228	74.1245	0.570715
Cla008440	Pectinesterase inhibitor	70.6641	12.7497	0.292794	0	8.33533e-05	145.46	65.7107	71.0589	68.6291	0.257791	262.69	218.602	204.962	223.654	283.666	387.378	0.144423
Cla008677	Cellulose synthase	4.42982	0.330083	0	0	0.000247649	53.75	5.88509	10.8209	2.34019	0.036977	137.335	99.5018	99.4654	96.5741	124.53	71.4262	0.475947
Cla008706	Xyloglucan endotransglucosylase	122.268	534.466	328.56	240.094	0.000384742	17.69	135.72	144.395	100.304	0.00507234	8.91376	221.224	132.107	62.5307	37.9491	29.9487	0.298003
Cla009261	Beta xylosidase	316.569	670.236	51.7498	22.3558	0.0011018	91.795	637.153	202.49	487.311	0.0027929	1148.74	2189.1	1158.4	572.822	63.5773	125.304	0.00468929
Cla009378	Xylanase inhibitor	151.136	149.575	65.6954	49.905	0.00534671	112.655	280.891	219.636	203.585	0.0112907	100.395	135.046	135.089	124.111	123.845	276.14	0.708432
Cla010013	Cellulase	16.3775	15.3871	30.7963	20.976	0.00901777	8.605	8.33408	6.1925	6.09978	0.222587	1.76886	1.85056	2.07114	2.64028	3.97101	2.96889	0.433239
Cla010063	Pectinesterase/Pectin methylesterase inhibitor	6.29277	3.85975	162.005	131.697	4.00039e-05	8.295	3.34623	2.08737	2.02851	0.0607452	10.9633	10.5374	17.737	21.7597	21.5897	16.6529	0.706962
Cla010310	Pectinesterase/Pectin methylesterase	47.475	103.781	130.312	162.236	0.00241863	20.485	39.5844	34.6794	42.5429	0.196797	43.9452	51.3459	50.1339	51.5385	48.3593	50.6968	0.806831
Cla010446	Cellulose synthase	24.5675	13.5957	0.248078	0.177328	0.000342761	3.975	31.7986	23.6633	18.2376	0.003205	0.877403	2.09837	0.874741	0.405601	0.551449	1.53771	0.419059
Cla010447	Cellulose synthase	15.6613	8.55353	0.633392	0.691659	0.000225936	7.185	4.37778	2.60354	6.10652	0.133861	7.40944	3.6647	3.22129	1.92803	2.42166	1.06841	0.02307
Cla010448	Cellulose synthase	0.050849	5.70268	6.16312	15.7154	0.000324475	0	0.100501	0.0344626	0.0430375	NA	0	0	0	0	0	0	NA
Cla010912	Endoglucanase	15.7109	0.428974	0.492144	0.50902	0.000420521	30.115	6.28958	13.2932	1.57954	0.0762765	56.5693	14.5046	16.5976	5.31066	6.50568	4.19845	0.0355696
Cla011180	Phenylalanine ammonia-lyase	12.1297	2.99048	0.309189	0.66004	0.00666411	12.42	2.33308	0.103466	1.04865	0.701179	0.0708371	0.15679	0.0572266	0.199767	0	0.409169	NA
Cla011256	Pectinesterase/Pectin methylesterase	2.87492	0.513395	0	0	0.0083685	1.02	0.102917	0.138785	0	NA	0.963291	0.153736	0.365655	0	0.105036	0.0863963	NA
Cla011551	Pectinesterase inhibitor	325.448	229.072	95.3693	75.0792	0.275503	37.785	12.3275	24.2384	7.88043	0.00758718	14.2169	19.793	27.0924	36.2879	34.753	16.4136	0.770135
Cla012478	Endoglucanase	3.67233	0.127376	0	0	0.00127779	7.76	2.00122	1.3169	1.03872	0.0101259	0.278258	0.0850456	0.440156	0	0	0.0997017	NA
Cla012481	Mannan endo-1 4-beta-mannosidase	18.5108	761.715	155.639	165.196	0.00041973	0.435	73.8152	85.2312	335.988	0.003205	2.03369	346.465	92.6025	697.47	584.116	452.608	0.171126
Cla012554	Pectinesterase/Pectin methylesterase	113.276	240.551	451.987	270.643	0.00346455	20.46	36.825	20.7558	32.1014	0.253268	30.8815	48.9373	34.1637	101.475	70.3847	48.2217	0.0183541
Cla012820	Cellulose synthase	5.61364	3.66544	0	0	0.00178638	4.195	17.9479	2.97131	0.849944	0.0203393	5.66204	3.05241	3.34399	1.62756	0	1.8497	0.287297
Cla012824	Cellulose synthase	17.0469	4.49894	0.466472	0.600903	0.000104732	43.675	23.2541	20.6869	27.7569	0.135485	3.09068	0.409229	0.272836	0.226338	0.0319856	0.205329	0.013562
Cla012825	Cellulose synthase	1.8276	0.526866	0.0691163	0.0680294	0.00807323	2.94	2.30284	1.72625	2.48668	0.311721	0.480639	0.0193808	0	0	0	0	0.0514597
Cla012826	Cellulose synthase	4.12343	1.41448	0.0571507	0.0463805	0.000734754	8.22	5.91174	2.60487	2.02818	0.0523011	1.10391	0.32472	0.180411	0.251474	0	0.0571102	0.1495
Cla013100	Cinnamyl alcohol dehydrogenase	62.7623	64.9457	33.8442	57.7279	0.0798453	68.19	87.3471	90.2715	83.376	0.562037	26.2556	31.6945	38.9144	167.331	233.802	185.843	0.00422449
Cla013736	Pectate lyase	32.4106	3.95805	0.471475	0.799458	0.00334296	22.44	2.61935	4.46341	2.82964	0.0663246	19.395	15.2374	12.317	24.5803	24.8066	2.35015	0.280585
Cla013771	Mannan endo-1 4-beta-mannosidase	12.4256	4.04848	0.0308134	0.205802	0.00031319	12.005	4.00254	0.208495	0	0.0182252	15.3166	1.33327	0.643387	0	0	0	0.000579026
Cla014297	Alpha-mannosidase	115.337	535.391	442.868	405.464	0.00994159	46.995	104.534	93.9808	96.68	0.13516	52.2684	80.7635	80.8471	71.733	80.2894	42.9368	0.235603
Cla014927	Pectinesterase/Pectin methylesterase	418.191	701.46	130.481	181.179	0.0769715	3.64	139.611	75.2395	15.4331	0.00507234	0.128403	0.0391467	0.0288	0	0	0	NA
Cla015101	Endoglucanase	5.2484	0.139386	0	0	0.000411026	11.315	1.41829	0.503659	0.17353	0.0082701	16.3666	1.18894	1.09629	0	0	0	0.000452788
Cla015103	Pectinesterase/Pectin methylesterase	2.71935	3.35521	74.7238	52.3582	7.47058e-05	37.675	3.02839	1.58419	4.01894	0.179409	0.365189	0.269369	0.173979	0.594449	2.37024	0.542701	0.824052
Cla015131	Beta xylosidase	2.27437	0.626353	0	0.107117	0.00543654	2.135	0.389859	0.055691	0.104298	0.0340611	1.34891	0	0.0396205	0.160991	0.123009	0.156024	0.0973966
Cla015170	Polygalacturonase	6.70244	1.29904	0.135414	0.5487	0.0222401	5.515	3.0041	0.896844	0.177442	0.00956629	2.99191	0.308008	0.220716	0	0	0	0.00568582
Cla015246	Polygalacturonase	0.236783	0.0255378	4.89256	5.26567	0.00432476	0.25	0	0.131875	0.0941211	NA	0.111852	0	0	0	0	0	NA
Cla015296	4-Coumarate CoA ligase	5.58465	0.54933	0.0995189	0	0.0035274	21.045	2.2448	1.02476	2.28462	0.735992	0.229477	0.0972968	0.0694251	0	0	0	NA
Cla015297	4-Coumarate CoA ligase	6.08381	0.549566	0.163653	0.462983	0.0027816	14.375	2.34668	0.63795	2.7727	0.356781	0.424062	0.0799996	0.0994029	0	0.0819866	0	NA
Cla015298	4-Coumarate CoA ligase	6.89993	0.549564	0.108499	0.6139	0.00100788	22.22	2.31401	0.758135	2.89434	0.519558	0.312731	0.0530384	0.0659025	0	0.217423	0	NA
Cla015505	Pectinesterase/Pectin methylesterase	15.3823	2.15184	0.118613	0.419851	0.000247649	43.735	69.7087	56.2728	19.9189	0.0055264	151.43	215.022	198.856	376.027	405.803	126.672	0.181036
Cla016048	Cinnamyl alcohol dehydrogenase	0.197779	2.64933	51.0967	29.488	8.31536e-05	1.44	1.35988	2.81172	4.87839	0.0573991	0.667803	3.16314	4.09544	3.99385	0.900682	0.908066	0.0615256
Cla016139	Expansin	51.5141	15.3922	1.3482	1.03534	9.01121e-05	91.84	45.6584	41.809	53.5035	0.0244697	32.8735	43.8133	39.3212	38.5708	60.7669	52.5825	0.722593
Cla016245	Xyloglucan endotransglucosylase	2.3485	6.75155	20.1643	12.0338	0.0134971	6.49	8.83437	9.88321	33.6095	0.00819539	3.78845	10.8315	10.7683	22.1551	27.7181	39.1381	0.145549
Cla016421	Expansin	25.3773	0.174545	0	0	0.027757	22.73	2.09308	0.265271	1.19255	0.00902269	359.377	92.9758	104.179	6.90808	109.917	7.27537	0.0522903
Cla016608	Endoglucanase	8.44645	5.19949	13.6661	12.7659	0.0122627	8.73	1.59809	0.723668	0.751145	0.00795559	7.65558	3.74949	6.9286	16.2175	16.9005	11.2046	0.10215
Cla017226	4-Coumarate CoA ligase	22.7955	6.39957	13.8035	8.76599	0.00649984	9.835	5.96442	3.8962	6.68764	0.120028	12.3443	7.34565	20.2852	41.8805	126.368	14.5489	0.0501135
Cla017451	Alpha-L-arabinofuranosidase	7.73649	2.47842	3.64971	1.15571	0.025782	6.905	1.85001	1.18761	1.20234	0.00971425	9.76393	2.85663	1.67233	0.824785	1.21241	0.556911	0.00439427
Cla017763	Pectinesterase/Pectin methylesterase	1.22302	0.378668	0.0653811	0	0.00545525	0.9	0.596178	1.29017	1.05493	0.25738	0.660563	0	0.131862	0	0.0477592	0	0.0603396
Cla018329	Pectate lyase	2.67447	0.0896509	0.061756	0	0.00478378	3.375	0.317936	0.608646	0.170113	0.0201107	2.27983	0.368014	0.395903	0.226977	0	0.305376	0.0897635
Cla018365	Cellulose synthase	0.167598	0.0219577	0	0	NA	9.005	0.296657	0.194374	0.338847	0.00944468	1.07792	0.331449	0.439076	0.132929	0.588884	0	0.0692102
Cla018813	Xyloglucan endotransglucosylase	1.82411	0.497684	15.9337	3.52458	0.000299022	82.815	2.6313	13.2403	3.9547	0.003205	4.84435	2.4319	1.30651	2.02154	5.94403	1.41706	0.876437
Cla018814	Xyloglucan endotransglucosylase	981.899	237.356	57.1678	70.9585	0.000394017	2268.99	2712.09	3626.69	5049.21	0.0412699	9403.55	8233.56	7489.77	9656.96	10053.4	6546.69	0.630585
Cla018816	Xyloglucan endotransglucosylase	61.8928	42.3829	123.989	35.5588	0.605631	415.78	141.01	143.318	101.727	0.00649524	111.082	80.1209	63.4488	158.268	40.4747	126.31	0.56157
Cla018820	4-Coumarate CoA ligase	2.8317	3.49809	8.58691	7.43244	0.00233037	0.98	1.67399	2.48061	2.96986	0.0410339	2.00175	2.30906	3.02573	1.52679	2.11975	4.70362	0.370267
Cla019104	Expansin	11.0679	0.309546	0	0	0.00229893	25.625	0.658728	0.756601	0.493808	0.100903	1.35041	0.303674	0.324782	0	1.63973	0.160226	0.527506
Cla019403	Xyloglucan endotransglucosylase	4.26419	0.435714	0.182564	0.16737	0.0058298	13.175	2.58324	5.0793	1.04793	0.0201212	33.0293	25.5993	29.1318	49.2519	45.8062	49.8645	0.719925
Cla020782	Mannan endo-1 4-beta-mannosidase	116.901	28.8904	4.94095	8.49609	0.000324475	18.22	16.0832	13.9991	7.02718	0.0674452	6.00296	1.98453	3.5289	1.68083	2.35175	1.6247	0.49273
Cla020829	Endoglucanase	10.2127	2.20975	0.931779	1.73906	0.00481652	19.375	10.8449	21.5254	11.1456	0.0238195	23.858	21.5858	27.5075	21.9521	33.2814	23.654	0.921409
