# Supplementary material for: Comparative Transcriptome Analysis of Cultivated and Wild Watermelon during Fruit Development
Source: PLoS One. 2015 Jun 16;10(6):e0130267. doi: 10.1371/journal.pone.0130267 (PMC4469606; doi:10.1371/journal.pone.0130267)
Supplement: S11 Table — (XLSX) [file pone.0130267.s012.xlsx]

## Sheet: sheet1
S11 Table. Ethylene biosynthesis and signal transduction genes that were differentially expressed during watermelon fruit development
Gene ID	Annotation	97103 Flesh					97103 mesocarp					PI296341-FR Flesh
		10 DAP	18 DAP	26 DAP	34 DAP	FDR	10 DAP	18 DAP	26 DAP	34 DAP	FDR	10 DAP	18 DAP	26 DAP	34 DAP	42 DAP	50 DAP	FDR
Cla000855	Ethylene responsive transcription factor 10	53.251	25.9725	0.127462	0.83611	2.6244e-05	254.02	170.813	78.4909	47.8401	0.00653395	142.456	92.0025	35.4542	21.1486	7.14534	49.8259	0.119126
Cla003618	Ethylene responsive transcription factor 1b	59.1512	79.0015	8.9725	10.5234	0.00997576	31.39	67.4528	127.493	73.0172	0.0229447	189.656	353.411	503.711	470.737	361.432	297.981	0.163187
Cla003789	Ethylene responsive transcription factor 2a	0.280202	1.97812	28.5096	60.3003	1.3756e-05	5.79	1.08305	0.108342	0.414187	0.132581	0.530665	0.194143	0.685363	0.555601	0	0	NA
Cla004120	Ethylene responsive transcription factor 1	5.31274	0.13607	0	0.126606	0.0113792	34.85	2.6499	6.55837	2.62178	0.00521147	59.6374	70.2609	89.2308	129.656	89.213	77.4052	0.436889
Cla005623	Ethylene responsive transcription factor 4	20.8445	4.95425	2.95074	6.47595	0.0049948	12.61	11.7908	25.3379	17.1336	0.0582541	15.4338	24.5252	21.1564	31.2377	47.2731	39.1411	0.512587
Cla006605	Ethylene responsive transcription factor 1	6.9607	10.5591	19.9569	31.9772	0.000551712	3.27	6.10058	8.00543	10.2937	0.141525	2.27016	6.92892	6.72186	11.7432	7.90107	12.5328	0.013562
Cla009283	Ethylene responsive transcription factor 2b	193.38	62.6701	17.3939	33.951	0.000420755	67.475	125.245	117.387	150.959	0.11721	552.026	457.917	538.075	689.821	754.749	807.333	0.208614
Cla010713	Ethylene responsive transcription factor 2	16.1157	2.08941	0.0755323	0.427369	0.00431945	111.93	51.7744	37.1333	28.3151	0.0138406	33.995	27.3055	11.6322	26.2042	14.0662	51.6146	0.675293
Cla011522	1-aminocyclopropane-1-carboxylate synthase	5.0319	11.8372	9.95825	10.3285	0.016294	1.7	9.18954	5.7198	8.31731	0.00811653	1.82009	5.182	4.54351	7.29505	2.75679	6.54163	0.0903056
Cla012000	Ethylene responsive transcription factor 13	9.54892	28.6473	74.9956	56.0289	0.000161812	6.935	24.4135	10.8041	17.7312	0.0160473	7.02841	21.4765	20.4733	21.8206	15.9496	30.6198	0.123434
Cla012465	Ethylene responsive transcription factor 4	1.34994	2.68247	38.7144	16.8593	0.00788549	2.33	0.625292	1.47562	3.4508	0.305024	0	0	0.22216	0	0.319083	0	NA
Cla012656	Ethylene responsive transcription factor 4	0.609745	0	3.03301	2.45773	0.00349578	10.465	7.22045	17.4475	10.5626	0.053203	11.6767	7.50074	11.8421	14.9024	36.3664	8.32501	0.220746
Cla013424	Ethylene responsive transcription factor 4	141.218	38.8327	8.85855	6.71939	0.000406862	175.605	231.971	258.189	249.334	0.396311	156.477	132.679	125.301	165.526	136.074	86.4827	0.734841
Cla013516	1-aminocyclopropane-1-carboxylate oxidase	935.823	226.247	29.6298	15.4382	9.16808e-05	1229.55	766.37	340.782	305.33	0.0175739	569.212	377.248	298.79	156.628	221.883	58.5867	0.0841004
Cla014827	1-aminocyclopropane-1-carboxylate oxidase	9.14988	1989.05	3273.7	2204.69	1.3756e-05	0.13	40.7547	11.0791	11.4924	0.0888854	1.1887	3.92673	3.01449	11.7706	10.6482	13.3094	0.222942
Cla015515	Ethylene responsive transcription factor 2a	606.462	662.794	1287.67	1061.93	0.00183198	393.835	588.14	414.943	542.067	0.521379	699.857	972.906	901.704	1164.79	926.425	897.885	0.47541
Cla017389	Ethylene responsive transcription factor 2b	52.9024	37.0285	19.9015	62.8132	0.001516	29.76	61.5871	53.0313	44.1748	0.0514332	24.6531	141.018	139.877	247.077	70.84	615.527	0.292342
Cla018620	1-aminocyclopropane-1-carboxylate oxidase	1.80619	11.6874	70.3171	49.4648	0.00156629	0.305	0.594503	1.59067	4.94786	0.0205706	1.98457	1.07674	1.3309	1.9012	0.0934025	1.52198	0.162101
Cla018621	1-aminocyclopropane-1-carboxylate oxidase	0	0.0596554	13.4992	3.65026	0.00810824	0	0.0895349	0.429286	0	NA	0	0	0	0	0	0	NA
Cla020969	Ethylene responsive transcription factor	388.299	759.37	1485.87	1033.57	0.000420755	46.61	188.602	76.0921	118.712	0.00944468	215.862	253.124	239.575	251.077	305.178	162.79	0.485079
Cla021550	Ethylene receptor	44.117	34.3236	34.2291	16.405	0.00449353	37.59	38.588	31.3141	45.9773	0.696115	101.715	70.3469	57.8628	82.4841	72.1417	85.476	0.780274
Cla022591	Ethylene responsive transcription factor 5	0.622671	0.564589	1.24817	0	NA	34.25	14.7933	6.34943	8.47289	0.00757642	46.9532	50.6867	22.0483	21.4059	8.15831	6.77033	0.377272
